# Supplementary material for: Targeting HDAC2-Mediated Immune Regulation to Overcome Therapeutic Resistance in Mutant Colorectal Cancer
Source: Cancers (Basel). 2023 Mar 24;15(7):1960. doi: 10.3390/cancers15071960 (PMC10093005; doi:10.3390/cancers15071960)
Supplement: Supplementary file 1 [file cancers-15-01960-s001.zip]

Archive with 13 entries (13 files):
- cancers-2165166-supplementary/Figure S1.pdf
- cancers-2165166-supplementary/Figure S2.pdf
- cancers-2165166-supplementary/Figure S3.pdf
- cancers-2165166-supplementary/Figure S4.pdf
- cancers-2165166-supplementary/Table S1 Clinical data of 122 CRC samples with alterations in HDAC2, CIITA, and B2M from the Pan Cancer Atlas.xlsx
- cancers-2165166-supplementary/Table S2 Clinical data of 472 wild-type CRC samples from the Pan Cancer Atlas.xlsx
- cancers-2165166-supplementary/Table S3 CNA genes in the 472 wild-type CRC samples from the Pan Cancer Atlas.xlsx
- cancers-2165166-supplementary/Table S4 CNA genes in the 122 CRC samples with alterations in HDAC2, CIITA, and B2M.xlsx
- cancers-2165166-supplementary/Table S5 CNA genes _ B2M.xlsx
- cancers-2165166-supplementary/Table S6 CNA genes _CIITA.xlsx
- cancers-2165166-supplementary/Table S7 CNA genes_HDAC2.xlsx
- cancers-2165166-supplementary/Table S8 GO analysis on CNA genes in the wild-type CRC group.xlsx
- cancers-2165166-supplementary/Table S9 Clinical-pathological features of TMA CRC patients..pdf
