# Supplementary material for: Targeting HDAC2-Mediated Immune Regulation to Overcome Therapeutic Resistance in Mutant Colorectal Cancer
Source: Cancers (Basel). 2023 Mar 24;15(7):1960. doi: 10.3390/cancers15071960 (PMC10093005; doi:10.3390/cancers15071960)
Supplement: Supplementary file 1 [file cancers-15-01960-s001.zip › cancers-2165166-supplementary/Table S1 Clinical data of 122 CRC samples with alterations in HDAC2, CIITA, and B2M from the Pan Cancer Atlas.xlsx]

## Sheet: Foglio1
Study ID	Patient ID	Sample ID	Diagnosis Age	Neoplasm Disease Stage American Joint Committee on Cancer Code	American Joint Committee on Cancer Publication Version Type	Aneuploidy Score	Buffa Hypoxia Score	Cancer Type	TCGA PanCanAtlas Cancer Type Acronym	Cancer Type Detailed	Last Communication Contact from Initial Pathologic Diagnosis Date	Birth from Initial Pathologic Diagnosis Date	Last Alive Less Initial Pathologic Diagnosis Date Calculated Day Value	Disease Free (Months)	Disease Free Status	Months of disease-specific survival	Disease-specific Survival status	Ethnicity Category	Form completion date	Fraction Genome Altered	Neoplasm Histologic Grade	Neoadjuvant Therapy Type Administered Prior To Resection Text	ICD-10 Classification	International Classification of Diseases for Oncology, Third Edition ICD-O-3 Histology Code	International Classification of Diseases for Oncology, Third Edition ICD-O-3 Site Code	Informed consent verified	In PanCan Pathway Analysis	MSI MANTIS Score	MSIsensor Score	Mutation Count	New Neoplasm Event Post Initial Therapy Indicator	Oncotree Code	Overall Survival (Months)	Overall Survival Status	Other Patient ID	American Joint Committee on Cancer Metastasis Stage Code	Neoplasm Disease Lymph Node Stage American Joint Committee on Cancer Code	American Joint Committee on Cancer Tumor Stage Code	Person Neoplasm Cancer Status	Progress Free Survival (Months)	Progression Free Status	Primary Lymph Node Presentation Assessment	Prior Diagnosis	Race Category	Radiation Therapy	Ragnum Hypoxia Score	Number of Samples Per Patient	Sample Type	Sex
coadread_tcga_pan_can_atlas_2018	TCGA-5M-AAT6	TCGA-5M-AAT6-01	40	STAGE IV	6TH	3	17	Colorectal Cancer	COAD	Colon Adenocarcinoma	NA	-14852	0	NA	NA	9534142092	1:DEAD WITH TUMOR	Hispanic Or Latino	1/27/15	0.0500	NA	No	C18.2	8140/3	C18.2	Yes	Yes	0.66	20.58	1860	Yes	COAD	9534142092	1:DECEASED	CE00896A-F7D2-4123-BB95-24CB6E53FC32	M1A	N2B	T4A	With Tumor	7199921097	1:PROGRESSION	Yes	No	Black or African American	No	14	1	Primary	Female
coadread_tcga_pan_can_atlas_2018	TCGA-A6-2676	TCGA-A6-2676-01	75	STAGE IIB	6TH	1	NA	Colorectal Cancer	COAD	Colon Adenocarcinoma	711	-27403	0	4290363941	0:DiseaseFree	4290363941	0:ALIVE OR DEAD TUMOR FREE	Not Hispanic Or Latino	10/25/10	0.0434	NA	No	C18.9	8140/3	C18.9	Yes	No	NA	17.34	NA	No	COAD	4290363941	1:DECEASED	89a6384e-1cea-440b-9f17-d57cb0805174	M0	N0	T4	Tumor Free	4290363941	0:CENSORED	Yes	No	White	No	NA	1	Primary	Female
coadread_tcga_pan_can_atlas_2018	TCGA-A6-2679	TCGA-A6-2679-01	73	STAGE IIB	6TH	23	NA	Colorectal Cancer	COAD	Colon Adenocarcinoma	1366	-26820	0	4490909689	0:DiseaseFree	4490909689	0:ALIVE OR DEAD TUMOR FREE	Not Hispanic Or Latino	1/14/11	0.3265	NA	No	C18.2	8140/3	C18.2	Yes	No	0.3403	0.19	NA	No	COAD	4490909689	0:LIVING	0f74d992-00da-4728-9564-086ca1b95921	NA	N0	T3	Tumor Free	4490909689	0:CENSORED	Yes	No	White	No	NA	1	Primary	Female
coadread_tcga_pan_can_atlas_2018	TCGA-A6-3809	TCGA-A6-3809-01	71	STAGE IIB	6TH	2	NA	Colorectal Cancer	COAD	Mucinous Adenocarcinoma of the Colon and Rectum	996	-26274	0	NA	NA	3274484663	0:ALIVE OR DEAD TUMOR FREE	Not Hispanic Or Latino	10/29/10	NA	NA	No	C18.9	8480/3	C18.9	Yes	No	0.9595	36.48	1165	No	MACR	3274484663	0:LIVING	8632579e-d318-4dab-9994-d3945afc42ab	M0	N0	T4	Tumor Free	3274484663	0:CENSORED	Yes	No	White	No	NA	1	Primary	Female
coadread_tcga_pan_can_atlas_2018	TCGA-A6-3810	TCGA-A6-3810-01	62	STAGE IIA	NA	22	NA	Colorectal Cancer	COAD	Colon Adenocarcinoma	1111	-22999	0	3652562712	0:DiseaseFree	3652562712	0:ALIVE OR DEAD TUMOR FREE	Not Hispanic Or Latino	10/19/10	NA	NA	No	C18.9	8140/3	C18.9	Yes	No	0.3137	1.08	166	No	COAD	3652562712	0:LIVING	b728e6e8-a0e4-496b-904c-6f07c12e901f	M0	N0	T3	Tumor Free	3652562712	0:CENSORED	Yes	No	White	No	NA	1	Primary	Male
coadread_tcga_pan_can_atlas_2018	TCGA-A6-5665	TCGA-A6-5665-01	84	STAGE IIA	7TH	1	41	Colorectal Cancer	COAD	Colon Adenocarcinoma	671	-30915	0	NA	NA	2206003222	0:ALIVE OR DEAD TUMOR FREE	Not Hispanic Or Latino	5/20/11	0.0133	NA	No	C18.2	8140/3	C18.2	Yes	Yes	11824	46.78	1859	Yes	COAD	2206003222	0:LIVING	4c6c8d3d-e4a3-490a-9211-cfbe7e6ee25b	M0	N0	T3	Tumor Free	1739159023	1:PROGRESSION	Yes	No	White	No	20	1	Primary	Female
coadread_tcga_pan_can_atlas_2018	TCGA-A6-5666	TCGA-A6-5666-01	78	STAGE IIC	NA	11	29	Colorectal Cancer	COAD	Colon Adenocarcinoma	995	-28514	0	1673406319	1:Recurred/Progressed	3271197028	0:ALIVE OR DEAD TUMOR FREE	Not Hispanic Or Latino	5/26/11	0.2756	NA	No	C18.9	8140/3	C18.9	Yes	Yes	0.3139	1	91	Yes	COAD	3271197028	0:LIVING	25c3201a-3dd5-4edf-ad09-104e5c10663e	M0	N0	T4B	Tumor Free	1673406319	1:PROGRESSION	Yes	No	White	No	22	1	Primary	Male
coadread_tcga_pan_can_atlas_2018	TCGA-A6-6653	TCGA-A6-6653-01	82	STAGE I	7TH	1	37	Colorectal Cancer	COAD	Colon Adenocarcinoma	742	-29996	0	2439425321	0:DiseaseFree	2439425321	0:ALIVE OR DEAD TUMOR FREE	Not Hispanic Or Latino	2011-10-06	0.0132	NA	No	C18.9	8140/3	C18.9	Yes	Yes	10708	33.02	1067	NA	COAD	2439425321	0:LIVING	68801d41-535f-4b38-989b-ef4fe5f00039	M0	N0	T2	Tumor Free	2439425321	0:CENSORED	Yes	No	White	No	24	1	Primary	Male
coadread_tcga_pan_can_atlas_2018	TCGA-A6-6780	TCGA-A6-6780-01	74	STAGE IIA	7TH	2	35	Colorectal Cancer	COAD	Mucinous Adenocarcinoma of the Colon and Rectum	612	-27250	0	2012032745	0:DiseaseFree	2012032745	0:ALIVE OR DEAD TUMOR FREE	Not Hispanic Or Latino	2011-11-08	NA	NA	No	C18.2	8480/3	C18.2	Yes	No	11071	37.25	1179	No	MACR	2012032745	0:LIVING	88832340-46ad-449c-8f81-6a8e5b495510	MX	N0	T3	Tumor Free	2012032745	0:CENSORED	Yes	No	White	No	22	1	Primary	Male
coadread_tcga_pan_can_atlas_2018	TCGA-A6-6781	TCGA-A6-6781-01	43	STAGE IIIC	7TH	0	35	Colorectal Cancer	COAD	Mucinous Adenocarcinoma of the Colon and Rectum	598	-15842	0	1966005852	0:DiseaseFree	1966005852	0:ALIVE OR DEAD TUMOR FREE	Not Hispanic Or Latino	2011-01-09	NA	NA	No	C18.9	8480/3	C18.9	Yes	No	0.771	25.58	1916	No	MACR	1966005852	0:LIVING	b54865b6-824e-4163-b759-21a6eacc98ce	MX	N1B	T4B	Tumor Free	1966005852	0:CENSORED	Yes	No	White	No	8	1	Primary	Male
coadread_tcga_pan_can_atlas_2018	TCGA-AA-3510	TCGA-AA-3510-01	70	STAGE II	5TH	0	NA	Colorectal Cancer	COAD	Colon Adenocarcinoma	1946	-25902	0	6397738107	0:DiseaseFree	6397738107	0:ALIVE OR DEAD TUMOR FREE	NA	5/18/10	0.0002	NA	No	C18.2	8140/3	C18.2	Yes	Yes	0.341	0	3070	No	COAD	6397738107	0:LIVING	35c295c2-37d1-44b2-87a3-1039645e5bae	M0	N0	T3	With Tumor	6397738107	0:CENSORED	Yes	No	NA	No	NA	1	Primary	Male
coadread_tcga_pan_can_atlas_2018	TCGA-AA-3525	TCGA-AA-3525-01	90	STAGE IIIB	6TH	0	NA	Colorectal Cancer	COAD	Colon Adenocarcinoma	245	-32871	0	NA	NA	805470625	0:ALIVE OR DEAD TUMOR FREE	NA	5/18/10	0.0018	NA	No	C18.2	8140/3	C18.2	Yes	No	NA	11.72	NA	No	COAD	805470625	0:LIVING	b107565b-7558-4745-952b-689178367e1c	M0	N1	T3	With Tumor	805470625	0:CENSORED	Yes	Yes	NA	No	NA	1	Primary	Male
coadread_tcga_pan_can_atlas_2018	TCGA-AA-3532	TCGA-AA-3532-01	63	STAGE IIA	6TH	30	NA	Colorectal Cancer	COAD	Colon Adenocarcinoma	882	-23133	0	NA	NA	289969425	0:ALIVE OR DEAD TUMOR FREE	NA	5/18/10	0.3778	NA	No	C18.9	8140/3	C18.9	Yes	No	0.3244	1.6	21	NA	COAD	289969425	0:LIVING	aa85d9e8-caa6-422c-95ce-780e4ac2a5e4	M0	N0	T3	With Tumor	289969425	0:CENSORED	Yes	No	NA	No	NA	1	Primary	Male
coadread_tcga_pan_can_atlas_2018	TCGA-AA-3534	TCGA-AA-3534-01	78	STAGE IIA	6TH	16	NA	Colorectal Cancer	COAD	Colon Adenocarcinoma	882	-28489	0	289969425	0:DiseaseFree	289969425	0:ALIVE OR DEAD TUMOR FREE	NA	5/18/10	0.7359	NA	No	C18.2	8140/3	C18.2	Yes	No	0.3252	0.16	20	No	COAD	289969425	0:LIVING	df228c56-89ac-4122-93b3-6c0740c4ec09	M0	N0	T3	With Tumor	289969425	0:CENSORED	Yes	No	NA	No	NA	1	Primary	Female
coadread_tcga_pan_can_atlas_2018	TCGA-AA-3553	TCGA-AA-3553-01	61	STAGE I	6TH	22	NA	Colorectal Cancer	COAD	Colon Adenocarcinoma	730	-22524	0	2399973699	0:DiseaseFree	2399973699	0:ALIVE OR DEAD TUMOR FREE	NA	5/18/10	0.4086	NA	No	C18.9	8140/3	C18.9	Yes	No	NA	0	NA	No	COAD	2399973699	0:LIVING	d181c72b-843c-4b2d-b014-2a6dd1c3c1ec	M0	N0	T2	With Tumor	2399973699	0:CENSORED	Yes	No	NA	No	NA	1	Primary	Female
coadread_tcga_pan_can_atlas_2018	TCGA-AA-3561	TCGA-AA-3561-01	72	STAGE IIA	6TH	9	NA	Colorectal Cancer	COAD	Colon Adenocarcinoma	424	-26420	0	1393957327	0:DiseaseFree	1393957327	0:ALIVE OR DEAD TUMOR FREE	NA	5/18/10	0.2301	NA	No	C18.9	8140/3	C18.9	Yes	No	0.3413	0.27	17	No	COAD	1393957327	0:LIVING	01ad5016-f691-4bca-82a0-910429d8d25b	M0	N0	T3	With Tumor	1393957327	0:CENSORED	Yes	No	NA	No	NA	1	Primary	Male
coadread_tcga_pan_can_atlas_2018	TCGA-AA-3655	TCGA-AA-3655-01	68	STAGE II	5TH	5	25	Colorectal Cancer	COAD	Colon Adenocarcinoma	1856	-24896	0	6101850939	0:DiseaseFree	6101850939	0:ALIVE OR DEAD TUMOR FREE	NA	5/18/10	0.1393	NA	No	C18.7	8140/3	C18.7	Yes	Yes	0.3473	0.2	75	No	COAD	6101850939	0:LIVING	31a3877d-3e82-450e-811f-3448b06f3950	M0	N0	T3	With Tumor	6101850939	0:CENSORED	Yes	No	NA	No	14	1	Primary	Male
coadread_tcga_pan_can_atlas_2018	TCGA-AA-3663	TCGA-AA-3663-01	42	STAGE II	5TH	4	33	Colorectal Cancer	COAD	Colon Adenocarcinoma	212	-15675	0	6969786633	0:DiseaseFree	6969786633	0:ALIVE OR DEAD TUMOR FREE	NA	5/18/10	0.0983	NA	No	C18.0	8140/3	C18.0	Yes	Yes	12565	41.51	1937	No	COAD	6969786633	0:LIVING	c21d2c68-920f-4526-b754-286579c049f3	M0	N0	T3	With Tumor	6969786633	0:CENSORED	Yes	No	NA	No	18	1	Primary	Male
coadread_tcga_pan_can_atlas_2018	TCGA-AA-3680	TCGA-AA-3680-01	67	STAGE IV	6TH	2	NA	Colorectal Cancer	COAD	Colon Adenocarcinoma	0	-24655	0	NA	NA	1101357793	1:DEAD WITH TUMOR	NA	5/18/10	0.1345	NA	No	C18.0	8140/3	C18.0	Yes	Yes	0.2615	0.33	104	No	COAD	1101357793	1:DECEASED	f3b9defb-88ed-4c95-9feb-7197d869676c	M1	N2	T4	With Tumor	1101357793	1:PROGRESSION	Yes	No	NA	No	NA	1	Primary	Female
coadread_tcga_pan_can_atlas_2018	TCGA-AA-3684	TCGA-AA-3684-01	65	STAGE IV	5TH	15	NA	Colorectal Cancer	COAD	Mucinous Adenocarcinoma of the Colon and Rectum	0	-23741	0	NA	NA	0	0:ALIVE OR DEAD TUMOR FREE	NA	5/18/10	0.0160	NA	No	C18.0	8480/3	C18.0	Yes	Yes	0.2513	0.09	128	NA	MACR	0	0:LIVING	d761bc06-dee8-478a-be99-8af9c504e49c	M1	N2	T4	With Tumor	0	0:CENSORED	Yes	No	NA	NA	NA	1	Primary	Female
coadread_tcga_pan_can_atlas_2018	TCGA-AA-3710	TCGA-AA-3710-01	80	STAGE IIA	6TH	2	NA	Colorectal Cancer	COAD	Colon Adenocarcinoma	821	-29465	0	2699148503	0:DiseaseFree	2699148503	0:ALIVE OR DEAD TUMOR FREE	NA	5/18/10	0.0505	NA	No	C18.2	8140/3	C18.2	Yes	No	0.8652	31.62	NA	No	COAD	2699148503	0:LIVING	f5c3bc61-1018-4351-bb23-aacc1459365f	M0	N0	T3	With Tumor	2699148503	0:CENSORED	Yes	No	NA	No	NA	1	Primary	Female
coadread_tcga_pan_can_atlas_2018	TCGA-AA-3715	TCGA-AA-3715-01	77	STAGE II	5TH	6	NA	Colorectal Cancer	COAD	Colon Adenocarcinoma	30	-28428	0	NA	NA	1903540783	1:DEAD WITH TUMOR	NA	5/18/10	0.0470	NA	No	C18.2	8560/3	C18.2	Yes	Yes	1092	44.26	2119	Yes	COAD	1903540783	1:DECEASED	e394e9ec-7288-4ede-9ef8-41b631d100dd	M0	N0	T3	With Tumor	5030081862	1:PROGRESSION	Yes	Yes	NA	No	NA	1	Primary	Male
coadread_tcga_pan_can_atlas_2018	TCGA-AA-3841	TCGA-AA-3841-01	66	STAGE IIA	6TH	18	NA	Colorectal Cancer	COAD	Colon Adenocarcinoma	1124	-24230	0	3695301969	0:DiseaseFree	3695301969	0:ALIVE OR DEAD TUMOR FREE	NA	5/18/10	0.4617	NA	No	C18.9	8140/3	C18.9	Yes	No	0.2896	0.79	67	No	COAD	3695301969	0:LIVING	7dfbc0ed-e684-4966-8b59-fb6b9e80c129	M0	N0	T3	With Tumor	3695301969	0:CENSORED	Yes	No	NA	No	NA	1	Primary	Male
coadread_tcga_pan_can_atlas_2018	TCGA-AA-3844	TCGA-AA-3844-01	78	STAGE IIIC	6TH	16	NA	Colorectal Cancer	COAD	Colon Adenocarcinoma	454	-28521	0	NA	NA	1492586383	0:ALIVE OR DEAD TUMOR FREE	NA	5/18/10	0.3323	NA	No	C18.9	8140/3	C18.9	Yes	Yes	0.3264	0.87	112	Yes	COAD	1492586383	0:LIVING	4f786107-3cf5-4ab3-bba4-f399dee23f0e	M0	N2	T3	With Tumor	119998685	1:PROGRESSION	Yes	Yes	NA	Yes	NA	1	Primary	Female
coadread_tcga_pan_can_atlas_2018	TCGA-AA-3845	TCGA-AA-3845-01	86	STAGE IIA	6TH	5	NA	Colorectal Cancer	COAD	Colon Adenocarcinoma	NA	-31593	0	NA	NA	0	1:DEAD WITH TUMOR	NA	5/18/10	0.0892	NA	No	C18.2	8140/3	C18.2	Yes	Yes	0.9169	30.53	908	NA	COAD	0	1:DECEASED	bc02f801-081b-489b-87cb-d275c70299d5	M0	N0	T3	With Tumor	0	1:PROGRESSION	Yes	No	NA	NA	NA	1	Primary	Female
coadread_tcga_pan_can_atlas_2018	TCGA-AA-3846	TCGA-AA-3846-01	74	STAGE IIA	6TH	19	NA	Colorectal Cancer	COAD	Colon Adenocarcinoma	518	-27057	0	NA	NA	1702995036	0:ALIVE OR DEAD TUMOR FREE	NA	5/18/10	0.3878	NA	No	C18.7	8140/3	C18.7	Yes	Yes	0.3293	0.67	101	NA	COAD	1702995036	0:LIVING	f2ef5afa-6191-43a1-a023-d53c0d985139	M0	N0	T3	With Tumor	1702995036	0:CENSORED	Yes	No	NA	No	NA	1	Primary	Female
coadread_tcga_pan_can_atlas_2018	TCGA-AA-3851	TCGA-AA-3851-01	74	STAGE IIA	6TH	19	NA	Colorectal Cancer	COAD	Colon Adenocarcinoma	1006	-27090	0	NA	NA	3307361015	0:ALIVE OR DEAD TUMOR FREE	NA	5/18/10	0.4916	NA	No	C18.9	8140/3	C18.9	Yes	Yes	0.3204	0.43	89	NA	COAD	3307361015	0:LIVING	1add38c2-df6f-47c9-9373-0bec0e40baf8	M0	N0	T3	With Tumor	3307361015	0:CENSORED	Yes	No	NA	No	NA	1	Primary	Male
coadread_tcga_pan_can_atlas_2018	TCGA-AA-3864	TCGA-AA-3864-01	71	STAGE II	5TH	0	NA	Colorectal Cancer	COAD	Colon Adenocarcinoma	1612	-26237	0	5299667949	0:DiseaseFree	5299667949	0:ALIVE OR DEAD TUMOR FREE	NA	5/18/10	0.0008	NA	No	C18.0	8140/3	C18.0	Yes	Yes	0.8915	23.86	2440	No	COAD	5299667949	0:LIVING	c82bbe23-0264-45a7-b1a6-82b4654108c8	M0	N0	T3	NA	5299667949	0:CENSORED	Yes	No	NA	No	NA	1	Primary	Male
coadread_tcga_pan_can_atlas_2018	TCGA-AA-3869	TCGA-AA-3869-01	76	STAGE IV	6TH	18	NA	Colorectal Cancer	COAD	Colon Adenocarcinoma	0	-28062	0	NA	NA	2702436138	1:DEAD WITH TUMOR	NA	5/18/10	0.4115	NA	No	C18.0	8140/3	C18.0	Yes	No	0.4048	0.67	NA	No	COAD	2702436138	1:DECEASED	39d3b5b3-d51e-4d77-a8aa-2977fa734fab	M1	N2	T4	With Tumor	2702436138	1:PROGRESSION	Yes	No	NA	No	NA	1	Primary	Male
coadread_tcga_pan_can_atlas_2018	TCGA-AA-3930	TCGA-AA-3930-01	66	STAGE IV	6TH	9	NA	Colorectal Cancer	COAD	Colon Adenocarcinoma	0	-24321	0	NA	NA	2005457474	1:DEAD WITH TUMOR	NA	5/18/10	0.3057	NA	No	C18.2	8140/3	C18.2	Yes	No	0.3672	0.43	NA	No	COAD	2005457474	1:DECEASED	81f6b141-2195-4091-9cd3-dfb022663949	M1	N2	T3	With Tumor	2005457474	1:PROGRESSION	Yes	No	NA	No	NA	1	Primary	Male
coadread_tcga_pan_can_atlas_2018	TCGA-AA-3947	TCGA-AA-3947-01	60	STAGE IIB	6TH	0	NA	Colorectal Cancer	COAD	Mucinous Adenocarcinoma of the Colon and Rectum	1004	-22035	0	3300785745	0:DiseaseFree	3300785745	0:ALIVE OR DEAD TUMOR FREE	NA	5/18/10	0.0014	NA	No	C18.9	8480/3	C18.9	Yes	Yes	12515	40	2292	No	MACR	3300785745	0:LIVING	654c6f5c-3e5c-49f0-b53f-87cd9797d7c9	M0	N0	T4	With Tumor	3300785745	0:CENSORED	Yes	No	NA	No	NA	1	Primary	Female
coadread_tcga_pan_can_atlas_2018	TCGA-AA-3949	TCGA-AA-3949-01	87	STAGE IIIB	6TH	3	NA	Colorectal Cancer	COAD	Mucinous Adenocarcinoma of the Colon and Rectum	791	-32081	0	2600519446	0:DiseaseFree	2600519446	0:ALIVE OR DEAD TUMOR FREE	NA	5/18/10	0.0004	NA	No	C18.2	8480/3	C18.2	Yes	Yes	0.751	24.11	1164	No	MACR	2600519446	0:LIVING	cbdabbcd-d8f1-4d7c-9e18-ebd83d888c51	M0	N1	T3	With Tumor	2600519446	0:CENSORED	Yes	No	NA	No	NA	1	Primary	Female
coadread_tcga_pan_can_atlas_2018	TCGA-AA-3950	TCGA-AA-3950-01	79	STAGE IIA	6TH	5	NA	Colorectal Cancer	COAD	Mucinous Adenocarcinoma of the Colon and Rectum	730	-29130	0	2399973699	0:DiseaseFree	2399973699	0:ALIVE OR DEAD TUMOR FREE	NA	5/18/10	0.1008	NA	No	C18.2	8480/3	C18.2	Yes	Yes	0.75	25.38	127	No	MACR	2399973699	0:LIVING	cc53bf9e-5e27-4305-a08b-552120c10aa5	M0	N0	T3	With Tumor	2399973699	0:CENSORED	Yes	Yes	NA	No	NA	1	Primary	Female
coadread_tcga_pan_can_atlas_2018	TCGA-AA-3955	TCGA-AA-3955-01	38	STAGE IIIB	7TH	15	NA	Colorectal Cancer	COAD	Colon Adenocarcinoma	638	-14186	0	209751126	0:DiseaseFree	209751126	0:ALIVE OR DEAD TUMOR FREE	NA	5/18/10	0.3101	NA	No	C18.9	8140/3	C18.9	Yes	No	0.3279	0.16	131	No	COAD	209751126	0:LIVING	5c24435e-8e50-42c2-80c7-919b1cad0133	M0	N2A	T2	With Tumor	209751126	0:CENSORED	Yes	No	NA	No	NA	1	Primary	Male
coadread_tcga_pan_can_atlas_2018	TCGA-AA-3984	TCGA-AA-3984-01	61	STAGE IIA	6TH	7	NA	Colorectal Cancer	COAD	Colon Adenocarcinoma	0	-22585	0	NA	NA	0	0:ALIVE OR DEAD TUMOR FREE	NA	5/18/10	0.1573	NA	No	C18.7	8140/3	C18.7	Yes	Yes	0.3334	0.14	5113	NA	COAD	0	0:LIVING	db246424-3979-4f23-b316-8d30c449ee15	M0	N0	T3	With Tumor	0	0:CENSORED	Yes	No	NA	NA	NA	1	Primary	Female
coadread_tcga_pan_can_atlas_2018	TCGA-AA-A004	TCGA-AA-A004-01	76	STAGE IIA	6TH	10	NA	Colorectal Cancer	COAD	Colon Adenocarcinoma	424	-27943	0	1393957327	0:DiseaseFree	1393957327	0:ALIVE OR DEAD TUMOR FREE	NA	6/15/11	0.3077	NA	No	C18.7	8140/3	C18.7	Yes	No	0.2846	0.84	68	No	COAD	1393957327	0:LIVING	d2c99bed-3446-4d12-99e0-00611faa37dc	M0	N0	T3	With Tumor	1393957327	0:CENSORED	Yes	No	NA	No	NA	1	Primary	Male
coadread_tcga_pan_can_atlas_2018	TCGA-AA-A00E	TCGA-AA-A00E-01	65	STAGE IIA	6TH	0	NA	Colorectal Cancer	COAD	Colon Adenocarcinoma	913	-23741	0	3001610941	0:DiseaseFree	3001610941	0:ALIVE OR DEAD TUMOR FREE	NA	6/15/11	0.0216	NA	No	C18.2	8140/3	C18.2	Yes	No	NA	14.23	NA	No	COAD	3001610941	0:LIVING	124b6856-f581-46da-9068-b0a49b999785	M0	N0	T3	With Tumor	3001610941	0:CENSORED	Yes	No	NA	No	NA	1	Primary	Male
coadread_tcga_pan_can_atlas_2018	TCGA-AA-A00R	TCGA-AA-A00R-01	64	STAGE I	6TH	2	NA	Colorectal Cancer	COAD	Colon Adenocarcinoma	30	-23528	0	NA	NA	0.986290561	0:ALIVE OR DEAD TUMOR FREE	NA	6/15/11	0.0712	NA	No	C18.0	8140/3	C18.0	Yes	No	NA	12.68	NA	NA	COAD	0.986290561	0:LIVING	ca22edd4-eb7c-4677-84aa-6f0354459a19	M0	N0	T2	With Tumor	0.986290561	0:CENSORED	Yes	No	NA	NA	NA	1	Primary	Female
coadread_tcga_pan_can_atlas_2018	TCGA-AA-A010	TCGA-AA-A010-01	46	STAGE IIB	6TH	0	NA	Colorectal Cancer	COAD	Colon Adenocarcinoma	1064	-16922	0	3498043857	0:DiseaseFree	3498043857	0:ALIVE OR DEAD TUMOR FREE	NA	6/15/11	0.0056	NA	No	C18.4	8140/3	C18.4	Yes	Yes	0.3765	4.19	7493	No	COAD	3498043857	0:LIVING	0712566e-3371-4715-95f1-5b792e72d758	M0	N0	T4	With Tumor	3498043857	0:CENSORED	Yes	No	NA	No	NA	1	Primary	Female
coadread_tcga_pan_can_atlas_2018	TCGA-AA-A01I	TCGA-AA-A01I-01	76	STAGE I	6TH	9	NA	Colorectal Cancer	COAD	Colon Adenocarcinoma	943	-27759	0	3100239997	0:DiseaseFree	3100239997	0:ALIVE OR DEAD TUMOR FREE	NA	6/15/11	0.2417	NA	No	C18.7	8140/3	C18.7	Yes	No	0.2695	0.87	103	No	COAD	3100239997	0:LIVING	86d18004-9478-4e46-83b4-4fbe445ccb70	M0	N0	T2	With Tumor	3100239997	0:CENSORED	Yes	No	NA	No	NA	1	Primary	Male
coadread_tcga_pan_can_atlas_2018	TCGA-AA-A01P	TCGA-AA-A01P-01	80	STAGE III	5TH	0	25	Colorectal Cancer	COAD	Colon Adenocarcinoma	0	-29554	0	NA	NA	3807081566	1:DEAD WITH TUMOR	NA	6/15/11	0.0003	NA	No	C18.2	8140/3	C18.2	Yes	Yes	0.6789	20.7	846	Yes	COAD	3807081566	1:DECEASED	13ae9d83-a22f-451f-88bb-686051725cf3	M0	N1	T3	With Tumor	2505178025	1:PROGRESSION	Yes	No	NA	No	10	1	Primary	Female
coadread_tcga_pan_can_atlas_2018	TCGA-AA-A01R	TCGA-AA-A01R-01	47	STAGE III	5TH	2	NA	Colorectal Cancer	COAD	Mucinous Adenocarcinoma of the Colon and Rectum	1065	-17289	0	NA	NA	3501331492	0:ALIVE OR DEAD TUMOR FREE	NA	6/15/11	0.0832	NA	No	C18.2	8480/3	C18.2	Yes	Yes	0.7418	22.57	1621	Yes	MACR	3501331492	0:LIVING	97f6c8d3-09a0-4128-8f10-41e736648a5f	M0	N2	T3	With Tumor	1998882204	1:PROGRESSION	Yes	No	NA	Yes	NA	1	Primary	Male
coadread_tcga_pan_can_atlas_2018	TCGA-AA-A022	TCGA-AA-A022-01	88	STAGE II	5TH	7	NA	Colorectal Cancer	COAD	Colon Adenocarcinoma	0	-32446	0	NA	NA	0	0:ALIVE OR DEAD TUMOR FREE	NA	6/15/11	0.1452	NA	No	C18.0	8140/3	C18.0	Yes	No	11662	43	1471	NA	COAD	0	0:LIVING	7a481097-14a3-4916-9632-d899c25fd284	M0	N0	T4	With Tumor	0	0:CENSORED	Yes	No	NA	NA	NA	1	Primary	Female
coadread_tcga_pan_can_atlas_2018	TCGA-AA-A02E	TCGA-AA-A02E-01	82	STAGE IV	6TH	23	NA	Colorectal Cancer	COAD	Colon Adenocarcinoma	NA	-30256	0	NA	NA	2958871684	1:DEAD WITH TUMOR	NA	6/15/11	0.5898	NA	No	C18.0	8140/3	C18.0	Yes	Yes	0.2544	1.66	148	NA	COAD	2958871684	1:DECEASED	35620be9-3ba5-4be7-9e00-83103e6a92e6	M1	N1	T3	With Tumor	2958871684	1:PROGRESSION	Yes	No	NA	NA	NA	1	Primary	Female
coadread_tcga_pan_can_atlas_2018	TCGA-AA-A02F	TCGA-AA-A02F-01	68	STAGE IV	6TH	13	NA	Colorectal Cancer	COAD	Colon Adenocarcinoma	1216	-25051	0	NA	NA	3997764408	0:ALIVE OR DEAD TUMOR FREE	NA	6/15/11	0.5801	NA	No	C18.7	8010/3	C18.7	Yes	Yes	0.2783	1.83	51	No	COAD	3997764408	0:LIVING	dd4be58e-da22-4bcd-bf4c-2b9e60ffda19	M1	N1	T3	With Tumor	3997764408	0:CENSORED	Yes	No	NA	No	NA	1	Primary	Female
coadread_tcga_pan_can_atlas_2018	TCGA-AA-A02R	TCGA-AA-A02R-01	84	STAGE IIA	6TH	2	NA	Colorectal Cancer	COAD	Colon Adenocarcinoma	NA	-30834	0	NA	NA	2202715587	1:DEAD WITH TUMOR	NA	6/15/11	0.0464	NA	No	C18.0	8140/3	C18.0	Yes	No	12923	32.62	1089	NA	COAD	2202715587	1:DECEASED	764c97c9-01d3-45cb-86bd-f8a52b5468da	M0	N0	T3	With Tumor	2202715587	1:PROGRESSION	Yes	No	NA	NA	NA	1	Primary	Female
coadread_tcga_pan_can_atlas_2018	TCGA-AA-A02W	TCGA-AA-A02W-01	73	STAGE I	5TH	21	NA	Colorectal Cancer	COAD	Colon Adenocarcinoma	1247	-26693	0	330407338	1:Recurred/Progressed	4099681099	0:ALIVE OR DEAD TUMOR FREE	NA	6/15/11	0.4626	NA	No	C18.7	8140/3	C18.7	Yes	No	0.2652	0.77	92	Yes	COAD	4099681099	0:LIVING	73448b56-a6c6-4c98-a153-ab704261e073	M0	N0	T2	With Tumor	330407338	1:PROGRESSION	Yes	No	NA	No	NA	1	Primary	Female
coadread_tcga_pan_can_atlas_2018	TCGA-AA-A03F	TCGA-AA-A03F-01	90	STAGE III	5TH	0	NA	Colorectal Cancer	COAD	Mucinous Adenocarcinoma of the Colon and Rectum	0	-32873	0	NA	NA	1804911727	1:DEAD WITH TUMOR	NA	6/15/11	0.0000	NA	No	C18.0	8480/3	C18.0	Yes	Yes	0.3075	0.22	125	NA	MACR	1804911727	1:DECEASED	2a971e32-b0e7-4a3f-8c40-62d69c0307d8	M0	N2	T3	With Tumor	1804911727	1:PROGRESSION	Yes	No	NA	No	NA	1	Primary	Female
coadread_tcga_pan_can_atlas_2018	TCGA-AD-6889	TCGA-AD-6889-01	76	STAGE IIA	6TH	0	41	Colorectal Cancer	COAD	Colon Adenocarcinoma	2056	NA	0	4984054969	1:Recurred/Progressed	8324292337	0:ALIVE OR DEAD TUMOR FREE	NA	2011-12-07	0.0008	NA	No	C18.2	8140/3	C18.2	Yes	Yes	13414	40.44	1704	No	COAD	8324292337	1:DECEASED	955464c8-9c62-430c-87b8-107db5c980a8	M0	N0	T3	Tumor Free	4984054969	1:PROGRESSION	Yes	No	Asian	No	20	1	Primary	Male
coadread_tcga_pan_can_atlas_2018	TCGA-AD-6964	TCGA-AD-6964-01	58	NA	7TH	0	7	Colorectal Cancer	COAD	Colon Adenocarcinoma	23	-21457	0	NA	NA	1088207253	1:DEAD WITH TUMOR	Not Hispanic Or Latino	8/17/11	0.0111	NA	No	C18.2	8140/3	C18.2	Yes	Yes	0.7365	18.65	1410	Yes	COAD	1088207253	1:DECEASED	5e7074a6-5011-4dc5-950c-41365dbc6d09	NA	N2B	T4A	With Tumor	1068481441	1:PROGRESSION	Yes	Yes	White	No	10	1	Primary	Male
coadread_tcga_pan_can_atlas_2018	TCGA-AD-6965	TCGA-AD-6965-01	62	STAGE IIIC	7TH	18	35	Colorectal Cancer	COAD	Colon Adenocarcinoma	805	-22853	0	2130387612	1:Recurred/Progressed	2646546339	0:ALIVE OR DEAD TUMOR FREE	Not Hispanic Or Latino	8/17/11	0.3464	NA	No	C18.0	8140/3	C18.0	Yes	Yes	0.3643	0.33	109	Yes	COAD	2646546339	0:LIVING	c8de215d-53a4-4e6c-be58-5887a8094815	M0	N2B	T4A	With Tumor	2130387612	1:PROGRESSION	Yes	No	White	No	22	1	Primary	Male
coadread_tcga_pan_can_atlas_2018	TCGA-AD-A5EJ	TCGA-AD-A5EJ-01	74	STAGE IIA	7TH	1	41	Colorectal Cancer	COAD	Colon Adenocarcinoma	0	-27180	0	NA	NA	0	0:ALIVE OR DEAD TUMOR FREE	Not Hispanic Or Latino	2013-12-07	0.0114	NA	No	C18.0	8140/3	C18.0	Yes	Yes	10934	22.4	1445	No	COAD	0	0:LIVING	613AA3E8-A70B-45A9-9C08-0C2346C8BF00	MX	N0	T3	Tumor Free	0	0:CENSORED	Yes	No	Black or African American	NA	24	1	Primary	Female
coadread_tcga_pan_can_atlas_2018	TCGA-AF-2687	TCGA-AF-2687-01	57	STAGE IIIC	NA	24	25	Colorectal Cancer	READ	Rectal Adenocarcinoma	1427	-21098	0	4165433804	1:Recurred/Progressed	4691455436	0:ALIVE OR DEAD TUMOR FREE	Not Hispanic Or Latino	2011-08-02	0.2505	NA	No	C19	8140/3	C19.9	Yes	Yes	0.3529	0.08	98	Yes	READ	4691455436	0:LIVING	f9204a59-6877-4d06-a20e-fd7ab0859ed5	M0	N2	T3	Tumor Free	4165433804	1:PROGRESSION	Yes	No	White	Yes	26	1	Primary	Male
coadread_tcga_pan_can_atlas_2018	TCGA-AF-3400	TCGA-AF-3400-01	54	STAGE IIA	NA	21	NA	Colorectal Cancer	READ	Rectal Adenocarcinoma	1049	-19826	0	NA	NA	3448729329	0:ALIVE OR DEAD TUMOR FREE	Not Hispanic Or Latino	2010-01-11	0.0601	NA	No	C19	8480/3	C19.9	Yes	No	0.3156	0.93	20	No	READ	3448729329	0:LIVING	cbcb2141-b415-4410-8dd7-2a3cd3980a19	M0	N0	T3	Tumor Free	3448729329	0:CENSORED	Yes	No	White	Yes	NA	1	Primary	Male
coadread_tcga_pan_can_atlas_2018	TCGA-AF-6136	TCGA-AF-6136-01	72	STAGE IIIB	7TH	27	7	Colorectal Cancer	READ	Rectal Adenocarcinoma	741	-26490	0	NA	NA	2436137686	0:ALIVE OR DEAD TUMOR FREE	Not Hispanic Or Latino	2011-12-09	0.4803	NA	No	C19	8140/3	C19.9	Yes	Yes	0.3329	0.16	110	Yes	READ	2436137686	0:LIVING	5bc1db25-3e25-44d7-99cb-e31f00cf1d58	MX	N1B	T3	With Tumor	6542394056	1:PROGRESSION	Yes	No	White	Yes	6	1	Primary	Female
coadread_tcga_pan_can_atlas_2018	TCGA-AG-3575	TCGA-AG-3575-01	51	STAGE II	5TH	8	NA	Colorectal Cancer	READ	Rectal Adenocarcinoma	365	-18932	0	NA	NA	119998685	0:ALIVE OR DEAD TUMOR FREE	NA	5/18/10	0.1788	NA	No	C20	8140/3	C20.9	Yes	No	0.3841	0	17	No	READ	119998685	0:LIVING	5daa9f6b-eeba-466f-992b-2bd29fa60e93	M0	N0	T3	With Tumor	119998685	0:CENSORED	Yes	No	NA	No	NA	1	Primary	Male
coadread_tcga_pan_can_atlas_2018	TCGA-AG-3584	TCGA-AG-3584-01	60	STAGE IV	6TH	13	NA	Colorectal Cancer	READ	Rectal Adenocarcinoma	0	-22189	0	NA	NA	2399973699	1:DEAD WITH TUMOR	NA	5/18/10	0.4099	NA	No	C20	8140/3	C20.9	Yes	No	0.3271	0.35	20	No	READ	2399973699	1:DECEASED	b2c48624-a483-4b1d-9155-c0c80ed2f7a0	M1	N2	T3	With Tumor	2399973699	1:PROGRESSION	Yes	No	NA	No	NA	1	Primary	Male
coadread_tcga_pan_can_atlas_2018	TCGA-AG-3594	TCGA-AG-3594-01	77	STAGE IIA	6TH	9	NA	Colorectal Cancer	READ	Rectal Adenocarcinoma	0	-28277	0	NA	NA	2005457474	1:DEAD WITH TUMOR	NA	5/18/10	0.2990	NA	No	C19	8480/3	C19.9	Yes	No	0.3367	0.05	12	NA	READ	2005457474	1:DECEASED	ca8374a4-ce94-4091-aa9e-44339a7c4b22	M0	N0	T3	With Tumor	2005457474	1:PROGRESSION	Yes	No	NA	No	NA	1	Primary	Male
coadread_tcga_pan_can_atlas_2018	TCGA-AG-3598	TCGA-AG-3598-01	69	STAGE IIA	6TH	7	NA	Colorectal Cancer	READ	Rectal Adenocarcinoma	1522	-25324	0	NA	NA	5003780781	0:ALIVE OR DEAD TUMOR FREE	NA	5/18/10	0.1909	NA	No	C19	8140/3	C19.9	Yes	No	0.3443	0	22	No	READ	5003780781	0:LIVING	6bc056f2-f06e-428f-aebc-85b780d880ed	M0	N0	T3	With Tumor	5003780781	0:CENSORED	Yes	No	NA	No	NA	1	Primary	Male
coadread_tcga_pan_can_atlas_2018	TCGA-AG-3602	TCGA-AG-3602-01	66	STAGE IIIC	6TH	12	NA	Colorectal Cancer	READ	Rectal Adenocarcinoma	0	-24350	0	NA	NA	0	0:ALIVE OR DEAD TUMOR FREE	NA	5/18/10	0.2499	NA	No	C19	8140/3	C19.9	Yes	No	0.341	0	15	NA	READ	0	0:LIVING	c69dec57-7a84-481b-bcfe-61a771d0a9d1	M0	N2	T3	With Tumor	0	0:CENSORED	Yes	No	NA	NA	NA	1	Primary	Female
coadread_tcga_pan_can_atlas_2018	TCGA-AG-3726	TCGA-AG-3726-01	63	STAGE I	5TH	8	NA	Colorectal Cancer	READ	Rectal Adenocarcinoma	243	-23345	0	NA	NA	7988953546	0:ALIVE OR DEAD TUMOR FREE	NA	5/18/10	0.2224	NA	No	C20	8140/3	C20.9	Yes	Yes	0.293	0.97	143	No	READ	7988953546	0:LIVING	21e8c2b7-3a80-4b7e-acec-6ff863f15324	M0	N0	T2	With Tumor	7988953546	0:CENSORED	Yes	No	NA	No	NA	1	Primary	Female
coadread_tcga_pan_can_atlas_2018	TCGA-AG-3731	TCGA-AG-3731-01	65	STAGE IV	5TH	15	9	Colorectal Cancer	READ	Rectal Adenocarcinoma	1126	-23923	0	NA	NA	370187724	0:ALIVE OR DEAD TUMOR FREE	NA	5/18/10	0.1624	NA	No	C20	8140/3	C20.9	Yes	Yes	0.3516	0.01	134	No	READ	370187724	0:LIVING	72756208-a5ed-47d2-8c4c-19a8d39f7b9d	M1	N1	T3	With Tumor	370187724	0:CENSORED	Yes	No	NA	No	16	1	Primary	Male
coadread_tcga_pan_can_atlas_2018	TCGA-AG-3878	TCGA-AG-3878-01	64	STAGE I	6TH	8	NA	Colorectal Cancer	READ	Rectal Adenocarcinoma	30	-23527	0	NA	NA	0.986290561	0:ALIVE OR DEAD TUMOR FREE	NA	5/18/10	0.0000	NA	No	C20	8140/3	C20.9	Yes	Yes	0.2791	0.06	97	NA	READ	0.986290561	0:LIVING	fdeeff8e-1328-42a4-aca0-a03b97421f1e	M0	N0	T2	With Tumor	0.986290561	0:CENSORED	Yes	No	NA	NA	NA	1	Primary	Male
coadread_tcga_pan_can_atlas_2018	TCGA-AG-3885	TCGA-AG-3885-01	71	STAGE IIIB	6TH	16	NA	Colorectal Cancer	READ	Rectal Adenocarcinoma	546	-26145	0	1795048821	0:DiseaseFree	1795048821	0:ALIVE OR DEAD TUMOR FREE	NA	5/18/10	0.3742	NA	No	C20	8140/3	C20.9	Yes	Yes	0.3285	0.66	89	No	READ	1795048821	0:LIVING	e5e4aa9f-6015-4d62-a088-69920d7f2500	M0	N1	T3	With Tumor	1795048821	0:CENSORED	Yes	No	NA	Yes	NA	1	Primary	Female
coadread_tcga_pan_can_atlas_2018	TCGA-AG-3892	TCGA-AG-3892-01	57	STAGE I	6TH	0	NA	Colorectal Cancer	READ	Rectal Adenocarcinoma	396	-20880	0	1301903541	0:DiseaseFree	1301903541	0:ALIVE OR DEAD TUMOR FREE	NA	5/18/10	0.0003	NA	No	C20	8140/3	C20.9	Yes	Yes	0.5876	0.08	2489	No	READ	1301903541	0:LIVING	ded3feb2-1079-4520-a7ca-f5b5fc73d7c5	M0	N0	T1	With Tumor	1301903541	0:CENSORED	Yes	No	NA	No	NA	1	Primary	Female
coadread_tcga_pan_can_atlas_2018	TCGA-AG-3902	TCGA-AG-3902-01	61	STAGE IIA	6TH	12	19	Colorectal Cancer	READ	Rectal Adenocarcinoma	974	-22492	0	NA	NA	3202156689	0:ALIVE OR DEAD TUMOR FREE	NA	5/18/10	0.2552	NA	No	C19	8140/3	C19.9	Yes	Yes	0.2705	0.24	119	No	READ	3202156689	0:LIVING	bcfe4fe9-d090-49f9-85a7-2b472e0f7453	M0	N0	T3	With Tumor	3202156689	0:CENSORED	Yes	No	NA	No	12	1	Primary	Male
coadread_tcga_pan_can_atlas_2018	TCGA-AG-A002	TCGA-AG-A002-01	35	STAGE I	6TH	0	NA	Colorectal Cancer	READ	Rectal Adenocarcinoma	638	-13090	0	209751126	0:DiseaseFree	209751126	0:ALIVE OR DEAD TUMOR FREE	NA	6/15/11	0.0005	NA	No	C20	8140/3	C20.9	Yes	Yes	0.3178	0.46	11414	No	READ	209751126	0:LIVING	cb005c69-7301-41ce-b534-c9751f1436c5	M0	N0	T2	With Tumor	209751126	0:CENSORED	Yes	No	NA	No	NA	1	Primary	Male
coadread_tcga_pan_can_atlas_2018	TCGA-AG-A011	TCGA-AG-A011-01	80	STAGE IIA	6TH	12	NA	Colorectal Cancer	READ	Rectal Adenocarcinoma	1126	-29463	0	NA	NA	370187724	0:ALIVE OR DEAD TUMOR FREE	NA	6/15/11	0.3248	NA	No	C20	8140/3	C20.9	Yes	Yes	0.2669	0	101	No	READ	370187724	0:LIVING	3be106bc-ba42-4c70-9b50-697d89db617d	M0	N0	T3	With Tumor	370187724	0:CENSORED	Yes	No	NA	No	NA	1	Primary	Male
coadread_tcga_pan_can_atlas_2018	TCGA-AG-A015	TCGA-AG-A015-01	64	STAGE I	6TH	14	NA	Colorectal Cancer	READ	Rectal Adenocarcinoma	1096	-23496	0	NA	NA	3603248184	0:ALIVE OR DEAD TUMOR FREE	NA	6/15/11	0.9472	NA	No	C20	8140/3	C20.9	Yes	Yes	0.5815	14.94	92	Yes	READ	3603248184	0:LIVING	09daff79-6493-45c1-8cba-9381259e2bea	M0	N0	T1	With Tumor	1702995036	1:PROGRESSION	Yes	Yes	NA	No	NA	1	Primary	Female
coadread_tcga_pan_can_atlas_2018	TCGA-AG-A016	TCGA-AG-A016-01	55	STAGE IV	6TH	12	NA	Colorectal Cancer	READ	Rectal Adenocarcinoma	276	-20178	0	NA	NA	9073873163	0:ALIVE OR DEAD TUMOR FREE	NA	6/15/11	0.7687	NA	No	C20	8140/3	C20.9	Yes	Yes	0.282	28.84	74	No	READ	9073873163	0:LIVING	9c7b5e85-5579-4d0f-a7ea-b9d081ac0037	M1	N2	T3	With Tumor	9073873163	0:CENSORED	Yes	No	NA	No	NA	1	Primary	Male
coadread_tcga_pan_can_atlas_2018	TCGA-AG-A02N	TCGA-AG-A02N-01	67	STAGE II	5TH	4	NA	Colorectal Cancer	READ	Rectal Adenocarcinoma	1885	-24687	0	NA	NA	619719236	0:ALIVE OR DEAD TUMOR FREE	NA	6/15/11	0.0980	NA	No	C20	8140/3	C20.9	Yes	Yes	12673	39.69	1079	NA	READ	619719236	0:LIVING	8ad1c98b-5395-477e-87a8-19dff3a59c26	M0	N0	T3	With Tumor	619719236	0:CENSORED	Yes	No	NA	NA	NA	1	Primary	Male
coadread_tcga_pan_can_atlas_2018	TCGA-AU-6004	TCGA-AU-6004-01	69	STAGE I	7TH	2	31	Colorectal Cancer	COAD	Colon Adenocarcinoma	824	-25259	0	NA	NA	2709011408	0:ALIVE OR DEAD TUMOR FREE	Not Hispanic Or Latino	2011-03-06	0.0505	NA	No	C18.0	8140/3	C18.0	Yes	Yes	0.8424	27.82	965	NA	COAD	2709011408	0:LIVING	32b77693-18e1-4692-8488-add1940c9e7c	M0	N0	T2	Tumor Free	2709011408	0:CENSORED	Yes	No	White	NA	22	1	Primary	Female
coadread_tcga_pan_can_atlas_2018	TCGA-AY-A54L	TCGA-AY-A54L-01	74	STAGE I	7TH	27	29	Colorectal Cancer	COAD	Colon Adenocarcinoma	525	-27074	0	1301903541	1:Recurred/Progressed	1726008482	0:ALIVE OR DEAD TUMOR FREE	NA	2/26/13	0.1997	NA	No	C18.3	8140/3	C18.3	Yes	Yes	0.2932	0.39	139	Yes	COAD	1726008482	0:LIVING	D8E9EA52-FF28-4626-BAA3-71350FD53DDF	M0	N0	T2	Tumor Free	1301903541	1:PROGRESSION	Yes	No	Black or African American	No	18	1	Primary	Female
coadread_tcga_pan_can_atlas_2018	TCGA-AZ-4308	TCGA-AZ-4308-01	47	STAGE IIIB	6TH	8	NA	Colorectal Cancer	COAD	Colon Adenocarcinoma	3324	-17321	0	1092809942	0:DiseaseFree	1092809942	0:ALIVE OR DEAD TUMOR FREE	Not Hispanic Or Latino	2011-11-02	0.1974	NA	No	C18.7	8140/3	C18.7	Yes	Yes	0.363	0.11	73	No	COAD	1092809942	0:LIVING	3d8fd9b2-9aa2-4c81-8843-535ae66d6140	M0	N1	T3	Tumor Free	1092809942	0:CENSORED	Yes	No	White	No	NA	1	Primary	Female
coadread_tcga_pan_can_atlas_2018	TCGA-AZ-4615	TCGA-AZ-4615-01	84	STAGE IIIB	NA	2	31	Colorectal Cancer	COAD	Colon Adenocarcinoma	1002	-30908	0	NA	NA	3294210474	0:ALIVE OR DEAD TUMOR FREE	Not Hispanic Or Latino	3/22/11	0.0587	NA	No	C18.0	8140/3	C18.0	Yes	Yes	10327	33.79	837	No	COAD	3294210474	0:LIVING	bf69a4ce-ec7e-4752-a86d-dcc80e3c9a57	M0	N1	T3	NA	226189302	1:PROGRESSION	Yes	No	White	No	22	1	Primary	Male
coadread_tcga_pan_can_atlas_2018	TCGA-AZ-6598	TCGA-AZ-6598-01	77	STAGE II	5TH	11	33	Colorectal Cancer	COAD	Colon Adenocarcinoma	NA	-28182	0	4941315712	0:DiseaseFree	4941315712	0:ALIVE OR DEAD TUMOR FREE	Not Hispanic Or Latino	8/29/11	0.2696	NA	No	C18.2	8140/3	C18.2	Yes	Yes	13777	43.27	2309	No	COAD	4941315712	1:DECEASED	a8b4284d-cbbb-43e3-897b-d04af4bfba74	MX	N0	T3	NA	4941315712	0:CENSORED	Yes	No	White	No	12	1	Primary	Female
coadread_tcga_pan_can_atlas_2018	TCGA-CA-6716	TCGA-CA-6716-01	65	STAGE IIA	6TH	21	5	Colorectal Cancer	COAD	Colon Adenocarcinoma	371	-23943	0	1219712661	0:DiseaseFree	1219712661	0:ALIVE OR DEAD TUMOR FREE	Not Hispanic Or Latino	2011-08-08	0.2082	NA	No	C18.2	8260/3	C18.2	Yes	Yes	0.3773	0.56	135	No	COAD	1219712661	0:LIVING	95a54459-3fac-42d5-8ec1-ed66d971d64d	M0	N0	T3	Tumor Free	1219712661	0:CENSORED	No	No	Asian	No	2	1	Primary	Male
coadread_tcga_pan_can_atlas_2018	TCGA-CA-6717	TCGA-CA-6717-01	57	STAGE IIA	6TH	NA	27	Colorectal Cancer	COAD	Mucinous Adenocarcinoma of the Colon and Rectum	388	-20984	0	1275602459	0:DiseaseFree	1275602459	0:ALIVE OR DEAD TUMOR FREE	Not Hispanic Or Latino	2011-08-08	0.0000	NA	No	C18.2	8480/3	C18.2	Yes	Yes	0.3653	0.01	9586	No	MACR	1275602459	0:LIVING	268c01b3-d2ce-44c0-a2fe-ea846a1253cc	M0	N0	T3	Tumor Free	1275602459	0:CENSORED	No	No	Asian	No	18	1	Primary	Male
coadread_tcga_pan_can_atlas_2018	TCGA-CA-6718	TCGA-CA-6718-01	46	STAGE IIA	6TH	2	19	Colorectal Cancer	COAD	Colon Adenocarcinoma	3	-17109	0	6805404872	1:Recurred/Progressed	1006016372	1:DEAD WITH TUMOR	Not Hispanic Or Latino	2011-08-08	0.1047	NA	No	C18.9	8140/3	C18.9	Yes	Yes	0.3722	0	3205	Yes	COAD	1006016372	1:DECEASED	df5ab6cc-6f68-4b6b-95e2-954c6b57ba9c	M0	N0	T3	Tumor Free	6805404872	1:PROGRESSION	No	No	Asian	No	18	1	Primary	Male
coadread_tcga_pan_can_atlas_2018	TCGA-CI-6619	TCGA-CI-6619-01	41	STAGE IV	7TH	25	21	Colorectal Cancer	READ	Rectal Adenocarcinoma	184	-15322	0	NA	NA	6049248775	0:ALIVE OR DEAD TUMOR FREE	Not Hispanic Or Latino	9/15/11	0.1629	NA	No	C20	8140/3	C20.9	Yes	Yes	0.3407	0.03	71	NA	READ	6049248775	0:LIVING	3b55aa84-9fdc-4125-8d39-d8949de2a1b3	M1	N1C	T3	NA	6049248775	0:CENSORED	NA	No	White	NA	18	1	Primary	Male
coadread_tcga_pan_can_atlas_2018	TCGA-CI-6620	TCGA-CI-6620-01	41	STAGE IVA	7TH	9	15	Colorectal Cancer	READ	Rectal Adenocarcinoma	1009	-15322	0	NA	NA	3317223921	0:ALIVE OR DEAD TUMOR FREE	Not Hispanic Or Latino	11/30/11	0.1593	NA	Yes	C20	8140/3	C20.9	Yes	Yes	0.3445	0.07	54	Yes	READ	3317223921	0:LIVING	b26143d3-d458-4d5c-8446-fd2f05707352	M1	N1	T3	With Tumor	2958871684	1:PROGRESSION	NA	No	White	No	16	1	Primary	Female
coadread_tcga_pan_can_atlas_2018	TCGA-CI-6623	TCGA-CI-6623-01	44	STAGE I	7TH	25	15	Colorectal Cancer	READ	Rectal Adenocarcinoma	1443	-16177	0	NA	NA	4744057599	0:ALIVE OR DEAD TUMOR FREE	Not Hispanic Or Latino	11/30/11	0.3018	NA	No	C20	8140/3	C20.9	Yes	Yes	0.3617	0.1	70	NA	READ	4744057599	0:LIVING	acccb105-6439-4b30-a0b9-bb94c7873d4a	M0	N0	T1	Tumor Free	4744057599	0:CENSORED	NA	No	White	NA	20	1	Primary	Male
coadread_tcga_pan_can_atlas_2018	TCGA-CK-4951	TCGA-CK-4951-01	79	STAGE IIA	6TH	0	19	Colorectal Cancer	COAD	Mucinous Adenocarcinoma of the Colon and Rectum	2134	-28982	0	NA	NA	7015813525	0:ALIVE OR DEAD TUMOR FREE	Not Hispanic Or Latino	3/29/11	0.0026	NA	No	C18.0	8480/3	C18.0	Yes	Yes	0.7849	21.62	4191	Yes	MACR	7015813525	1:DECEASED	2db3c23d-c591-4ea0-b0a8-ed9c4343c80e	M0	N0	T3	Tumor Free	1578064898	1:PROGRESSION	Yes	No	White	No	20	1	Primary	Female
coadread_tcga_pan_can_atlas_2018	TCGA-CK-5913	TCGA-CK-5913-01	58	STAGE IIA	6TH	2	33	Colorectal Cancer	COAD	Colon Adenocarcinoma	1561	-21399	0	5131998553	0:DiseaseFree	5131998553	0:ALIVE OR DEAD TUMOR FREE	Not Hispanic Or Latino	2011-6-00	0.0595	NA	No	C18.2	8140/3	C18.2	Yes	Yes	0.9213	32.98	805	No	COAD	5131998553	0:LIVING	3758f4f7-ac2f-4f9d-bee2-526196f8129a	MX	N0	T3	Tumor Free	5131998553	0:CENSORED	NA	No	White	No	20	1	Primary	Female
coadread_tcga_pan_can_atlas_2018	TCGA-CK-5914	TCGA-CK-5914-01	81	STAGE IIIB	6TH	19	25	Colorectal Cancer	COAD	Colon Adenocarcinoma	304	-29586	0	NA	NA	2199427952	0:ALIVE OR DEAD TUMOR FREE	Not Hispanic Or Latino	2011-6-00	0.1255	NA	No	C18.7	8140/3	C18.7	Yes	Yes	0.3446	1.56	130	NA	COAD	2199427952	0:LIVING	57b0f89f-1b75-453e-922c-01cd4d44ca49	MX	N1	T3	Tumor Free	2199427952	0:CENSORED	NA	No	White	NA	20	1	Primary	Male
coadread_tcga_pan_can_atlas_2018	TCGA-CK-6746	TCGA-CK-6746-01	84	STAGE IIB	6TH	2	13	Colorectal Cancer	COAD	Colon Adenocarcinoma	-4	-30957	0	NA	NA	0	0:ALIVE OR DEAD TUMOR FREE	Not Hispanic Or Latino	2011-8-00	0.0504	NA	No	C18.0	8140/3	C18.0	Yes	Yes	11685	36.05	1198	NA	COAD	0	0:LIVING	a6f98ee5-9638-4ebe-804b-fba54aea9f90	MX	N0	T4B	Tumor Free	0	0:CENSORED	NA	No	White	NA	10	1	Primary	Female
coadread_tcga_pan_can_atlas_2018	TCGA-CK-6751	TCGA-CK-6751-01	88	STAGE I	5TH	0	33	Colorectal Cancer	COAD	Mucinous Adenocarcinoma of the Colon and Rectum	3780	-32354	0	NA	NA	1242726107	0:ALIVE OR DEAD TUMOR FREE	Not Hispanic Or Latino	2011-8-00	0.0042	NA	No	C18.2	8480/3	C18.2	Yes	Yes	0.3583	0.05	167	No	MACR	1242726107	0:LIVING	7a70f061-9a6f-408e-a416-7f5295ceba3b	MX	N0	T2	Tumor Free	1242726107	0:CENSORED	NA	No	White	No	22	1	Primary	Female
coadread_tcga_pan_can_atlas_2018	TCGA-CM-4743	TCGA-CM-4743-01	69	STAGE IIA	NA	0	35	Colorectal Cancer	COAD	Colon Adenocarcinoma	701	-25291	0	2304632278	0:DiseaseFree	2304632278	0:ALIVE OR DEAD TUMOR FREE	Not Hispanic Or Latino	1/24/11	0.0047	NA	No	C18.2	8140/3	C18.2	Yes	Yes	0.8182	23.82	1103	No	COAD	2304632278	0:LIVING	c8d7eb0f-2502-4277-a8ef-435b08f3c863	M0	N0	T3	Tumor Free	2304632278	0:CENSORED	Yes	No	White	No	18	1	Primary	Male
coadread_tcga_pan_can_atlas_2018	TCGA-CM-4744	TCGA-CM-4744-01	69	STAGE I	NA	11	35	Colorectal Cancer	COAD	Colon Adenocarcinoma	609	-25506	0	2002169839	0:DiseaseFree	2002169839	0:ALIVE OR DEAD TUMOR FREE	Not Hispanic Or Latino	1/24/11	0.1898	NA	No	C18.0	8140/3	C18.0	Yes	Yes	0.3613	0.03	142	No	COAD	2002169839	0:LIVING	cc15469c-7bad-4e86-9da3-ae0c72e9d380	M0	N0	T2	Tumor Free	2002169839	0:CENSORED	Yes	No	White	No	14	1	Primary	Male
coadread_tcga_pan_can_atlas_2018	TCGA-CM-5341	TCGA-CM-5341-01	82	STAGE IIIA	NA	19	NA	Colorectal Cancer	COAD	Colon Adenocarcinoma	884	-30163	0	290626952	0:DiseaseFree	290626952	0:ALIVE OR DEAD TUMOR FREE	Not Hispanic Or Latino	2011-10-01	0.2701	NA	No	C18.7	8140/3	C18.7	Yes	Yes	0.3524	0	145	No	COAD	290626952	0:LIVING	2d3ce817-b269-4662-a92d-392bd3662399	M0	N1A	T2	Tumor Free	290626952	0:CENSORED	Yes	No	White	No	NA	1	Primary	Female
coadread_tcga_pan_can_atlas_2018	TCGA-CM-5864	TCGA-CM-5864-01	60	STAGE I	7TH	26	11	Colorectal Cancer	COAD	Colon Adenocarcinoma	457	-22219	0	NA	NA	1502449288	0:ALIVE OR DEAD TUMOR FREE	Not Hispanic Or Latino	7/18/11	0.3226	NA	No	C18.0	8140/3	C18.0	Yes	Yes	0.3329	0.53	172	No	COAD	1502449288	0:LIVING	5b259d18-3976-4f44-967f-fe5fa8447c8b	M0	N0	T2	Tumor Free	1502449288	0:CENSORED	Yes	No	White	No	8	1	Primary	Male
coadread_tcga_pan_can_atlas_2018	TCGA-CM-6169	TCGA-CM-6169-01	67	STAGE IIA	7TH	9	-3	Colorectal Cancer	COAD	Colon Adenocarcinoma	396	-24564	0	NA	NA	1301903541	0:ALIVE OR DEAD TUMOR FREE	Not Hispanic Or Latino	7/19/11	0.1635	NA	No	C18.0	8140/3	C18.0	Yes	Yes	0.3404	0.78	102	No	COAD	1301903541	0:LIVING	8e87ddca-f43e-4c6f-9d5b-430b666a7f6c	M0	N0	T3	Tumor Free	1301903541	0:CENSORED	Yes	No	Black or African American	No	4	1	Primary	Male
coadread_tcga_pan_can_atlas_2018	TCGA-CM-6675	TCGA-CM-6675-01	35	STAGE IVB	7TH	4	23	Colorectal Cancer	COAD	Colon Adenocarcinoma	397	-12935	0	NA	NA	1305191176	0:ALIVE OR DEAD TUMOR FREE	Not Hispanic Or Latino	2011-8-00	0.3954	NA	No	C18.0	8140/3	C18.0	Yes	Yes	0.357	0.38	79	Yes	COAD	1305191176	0:LIVING	fce1fd5a-54d2-4260-b187-4eb7035e96e9	M1B	N2B	T3	Tumor Free	1107933064	1:PROGRESSION	Yes	No	Black or African American	No	22	1	Primary	Male
coadread_tcga_pan_can_atlas_2018	TCGA-D5-5538	TCGA-D5-5538-01	60	STAGE IIIB	NA	7	33	Colorectal Cancer	COAD	Colon Adenocarcinoma	373	-21974	0	NA	NA	5460762074	1:DEAD WITH TUMOR	Not Hispanic Or Latino	2/16/11	0.1980	NA	No	C18.0	8140/3	C18.0	Yes	Yes	0.3546	0.4	102	Yes	COAD	5460762074	1:DECEASED	0dacc5ce-498f-4c60-9f78-7a013ffaa9ce	M0	N1B	T3	Tumor Free	331064865	1:PROGRESSION	Yes	No	White	No	22	1	Primary	Female
coadread_tcga_pan_can_atlas_2018	TCGA-D5-5540	TCGA-D5-5540-01	73	STAGE IIA	NA	12	25	Colorectal Cancer	COAD	Colon Adenocarcinoma	1706	-26972	0	5608705658	0:DiseaseFree	5608705658	0:ALIVE OR DEAD TUMOR FREE	Not Hispanic Or Latino	2/25/11	0.2999	NA	No	C18.0	8140/3	C18.0	Yes	Yes	0.3281	0.88	110	No	COAD	5608705658	0:LIVING	31d960d7-8f5b-4d22-bf5e-fae0849c4efd	M0	N0	T3	Tumor Free	5608705658	0:CENSORED	Yes	No	White	No	20	1	Primary	Male
coadread_tcga_pan_can_atlas_2018	TCGA-D5-6927	TCGA-D5-6927-01	34	STAGE IIA	7TH	0	31	Colorectal Cancer	COAD	Colon Adenocarcinoma	NA	-12737	0	NA	NA	9435513036	0:ALIVE OR DEAD TUMOR FREE	Not Hispanic Or Latino	7/18/11	0.0004	NA	No	C18.7	8140/3	C18.7	Yes	Yes	0.7283	17.61	661	No	COAD	9435513036	0:LIVING	a782f174-241d-42c6-9bc4-61cc39f8b397	M0	N0	T3	Tumor Free	9435513036	0:CENSORED	Yes	No	White	No	24	1	Primary	Male
coadread_tcga_pan_can_atlas_2018	TCGA-D5-6928	TCGA-D5-6928-01	80	STAGE IIA	7TH	9	-9	Colorectal Cancer	COAD	Mucinous Adenocarcinoma of the Colon and Rectum	354	-29411	0	NA	NA	1163822862	0:ALIVE OR DEAD TUMOR FREE	Not Hispanic Or Latino	7/18/11	0.0111	NA	No	C18.3	8480/3	C18.3	Yes	Yes	0.6559	14.76	1605	No	MACR	1163822862	0:LIVING	eecaa5cd-0b69-4af2-a782-035025f207b6	M0	N0	T3	Tumor Free	1163822862	0:CENSORED	Yes	No	White	No	12	1	Primary	Male
coadread_tcga_pan_can_atlas_2018	TCGA-D5-6932	TCGA-D5-6932-01	69	STAGE IIA	7TH	19	33	Colorectal Cancer	COAD	Colon Adenocarcinoma	346	-25466	0	NA	NA	1137521781	0:ALIVE OR DEAD TUMOR FREE	Not Hispanic Or Latino	7/21/11	0.2230	NA	No	C18.9	8140/3	C18.9	Yes	Yes	0.3444	0.19	121	No	COAD	1137521781	0:LIVING	131e0571-de86-415f-b3fb-dc9f971258d3	M0	N0	T3	Tumor Free	1137521781	0:CENSORED	Yes	No	White	No	8	1	Primary	Male
coadread_tcga_pan_can_atlas_2018	TCGA-DC-5337	TCGA-DC-5337-01	69	STAGE I	7TH	2	27	Colorectal Cancer	READ	Rectal Adenocarcinoma	792	-25202	0	NA	NA	2603807082	0:ALIVE OR DEAD TUMOR FREE	Not Hispanic Or Latino	2011-03-05	0.0280	NA	No	C19	8140/3	C19.9	Yes	Yes	0.3191	0.15	93	No	READ	2603807082	0:LIVING	016c9c14-4c88-49f5-a11a-dd4bc282f11e	M0	N0	T1	Tumor Free	2603807082	0:CENSORED	Yes	No	White	No	22	1	Primary	Male
coadread_tcga_pan_can_atlas_2018	TCGA-DC-5869	TCGA-DC-5869-01	62	STAGE IIIB	7TH	25	21	Colorectal Cancer	READ	Rectal Adenocarcinoma	943	-22676	0	NA	NA	3100239997	0:ALIVE OR DEAD TUMOR FREE	Not Hispanic Or Latino	7/26/11	0.4085	NA	No	C20	8140/3	C20.9	Yes	Yes	0.3785	0.42	74	No	READ	3100239997	0:LIVING	cd05d121-f107-4c8e-95a8-153a84f5134a	M0	N1A	T3	Tumor Free	3100239997	0:CENSORED	Yes	No	Black or African American	No	24	1	Primary	Female
coadread_tcga_pan_can_atlas_2018	TCGA-DC-6155	TCGA-DC-6155-01	31	STAGE IIIA	7TH	20	13	Colorectal Cancer	READ	Rectal Adenocarcinoma	425	-11381	0	NA	NA	1397244962	0:ALIVE OR DEAD TUMOR FREE	Not Hispanic Or Latino	7/26/11	0.4458	NA	No	C19	8140/3	C19.9	Yes	Yes	0.3493	0.16	52	No	READ	1397244962	0:LIVING	eb75ca70-e60f-453f-820c-485390abad88	M0	N1B	T2	Tumor Free	1397244962	0:CENSORED	Yes	No	White	No	2	1	Primary	Female
coadread_tcga_pan_can_atlas_2018	TCGA-DM-A1D9	TCGA-DM-A1D9-01	67	STAGE IIA	NA	9	17	Colorectal Cancer	COAD	Colon Adenocarcinoma	4270	-24514	0	NA	NA	1403820232	0:ALIVE OR DEAD TUMOR FREE	Not Hispanic Or Latino	2011-5-00	0.2667	NA	No	C18.0	8140/3	C18.0	Yes	Yes	0.335	0.33	121	No	COAD	1403820232	0:LIVING	e3b6018c-ab2c-47c5-b183-a295d0110835	M0	N0	T3	NA	1403820232	0:CENSORED	Yes	No	White	NA	10	1	Primary	Female
coadread_tcga_pan_can_atlas_2018	TCGA-DM-A28F	TCGA-DM-A28F-01	73	STAGE IIIB	6TH	16	23	Colorectal Cancer	COAD	Colon Adenocarcinoma	1094	-26856	0	NA	NA	3596672913	NA	Not Hispanic Or Latino	7/27/11	0.3062	NA	No	C18.7	8140/3	C18.7	Yes	Yes	0.3791	0.24	229	No	COAD	3596672913	1:DECEASED	022F39E9-57EE-4B2B-8B3A-8929E3D69A37	M0	N1	T3	NA	3596672913	0:CENSORED	Yes	No	White	NA	22	1	Primary	Male
coadread_tcga_pan_can_atlas_2018	TCGA-EF-5830	TCGA-EF-5830-01	54	STAGE IIB	7TH	10	23	Colorectal Cancer	READ	Rectal Adenocarcinoma	106	-19802	0	NA	NA	3484893316	0:ALIVE OR DEAD TUMOR FREE	Not Hispanic Or Latino	7/15/11	0.2437	NA	No	C20	8140/3	C20.9	Yes	Yes	0.3447	0.63	65	No	READ	3484893316	0:LIVING	0b6b1937-4024-4f2c-aeca-46387277755f	M0	N0	T4A	Tumor Free	3484893316	0:CENSORED	No	No	White	No	20	1	Primary	Male
coadread_tcga_pan_can_atlas_2018	TCGA-EI-6512	TCGA-EI-6512-01	64	STAGE IIIB	7TH	16	37	Colorectal Cancer	READ	Rectal Adenocarcinoma	538	-23537	0	NA	NA	176874774	0:ALIVE OR DEAD TUMOR FREE	Not Hispanic Or Latino	5/13/11	0.2885	NA	No	C20	8263/3	C20.9	Yes	Yes	0.3602	0.71	114	No	READ	176874774	0:LIVING	25b43e40-e1f9-42a0-8052-5138f381eed9	M0	N1	T3	Tumor Free	176874774	0:CENSORED	Yes	No	White	No	22	1	Primary	Female
coadread_tcga_pan_can_atlas_2018	TCGA-EI-6882	TCGA-EI-6882-01	59	STAGE IIA	7TH	1	7	Colorectal Cancer	READ	Rectal Adenocarcinoma	262	-21682	0	NA	NA	8613604235	0:ALIVE OR DEAD TUMOR FREE	Not Hispanic Or Latino	7/18/11	0.0419	NA	No	C20	8255/3	C20.9	Yes	Yes	0.9044	25.05	1214	No	READ	8613604235	0:LIVING	e3a80e41-2e46-4b04-86c6-fd444d616ab5	M0	N0	T3	Tumor Free	8613604235	0:CENSORED	Yes	No	White	No	20	1	Primary	Male
coadread_tcga_pan_can_atlas_2018	TCGA-EI-6883	TCGA-EI-6883-01	63	STAGE IIC	7TH	16	15	Colorectal Cancer	READ	Rectal Adenocarcinoma	350	-23268	0	NA	NA	1150672321	0:ALIVE OR DEAD TUMOR FREE	Not Hispanic Or Latino	7/18/11	0.4144	NA	No	C20	8211/3	C20.9	Yes	Yes	0.3433	0.27	90	No	READ	1150672321	0:LIVING	468c2ecb-a21f-49a7-91f3-63d3ef266cf8	M0	N0	T3	Tumor Free	1150672321	0:CENSORED	Yes	No	White	No	6	1	Primary	Male
coadread_tcga_pan_can_atlas_2018	TCGA-EI-6917	TCGA-EI-6917-01	33	STAGE IIIA	7TH	0	29	Colorectal Cancer	READ	Rectal Adenocarcinoma	531	-12113	0	NA	NA	1745734293	0:ALIVE OR DEAD TUMOR FREE	Not Hispanic Or Latino	7/18/11	0.0009	NA	No	C20	8255/3	C20.9	Yes	Yes	0.3457	0.03	4938	No	READ	1745734293	0:LIVING	0cb21fb0-520f-4105-99ec-697a335115b5	M0	N1	T3	Tumor Free	1745734293	0:CENSORED	Yes	No	White	No	24	1	Primary	Male
coadread_tcga_pan_can_atlas_2018	TCGA-F4-6703	TCGA-F4-6703-01	64	STAGE IIA	7TH	4	23	Colorectal Cancer	COAD	Colon Adenocarcinoma	1456	-23644	0	4786796857	0:DiseaseFree	4786796857	0:ALIVE OR DEAD TUMOR FREE	Not Hispanic Or Latino	8/23/11	0.0000	NA	No	C18.2	8140/3	C18.2	Yes	Yes	0.4396	1	530	No	COAD	4786796857	0:LIVING	0c53b010-4243-4da3-a059-7f54c9a850ec	M0	N0	T3	Tumor Free	4786796857	0:CENSORED	Yes	No	White	No	22	1	Primary	Male
coadread_tcga_pan_can_atlas_2018	TCGA-F4-6856	TCGA-F4-6856-01	45	STAGE I	7TH	0	25	Colorectal Cancer	COAD	Mucinous Adenocarcinoma of the Colon and Rectum	1074	-16519	0	3530920209	0:DiseaseFree	3530920209	0:ALIVE OR DEAD TUMOR FREE	Not Hispanic Or Latino	2011-07-10	0.0146	NA	No	C18.0	8480/3	C18.0	Yes	Yes	0.8729	27.56	963	No	MACR	3530920209	0:LIVING	64bd568d-0509-48fe-8d0a-aef2a85d5c57	M0	N0	T2	Tumor Free	3530920209	0:CENSORED	Yes	No	White	No	24	1	Primary	Male
coadread_tcga_pan_can_atlas_2018	TCGA-F5-6814	TCGA-F5-6814-01	57	STAGE IIA	7TH	0	37	Colorectal Cancer	READ	Rectal Adenocarcinoma	1131	-20828	0	3718315416	0:DiseaseFree	3718315416	0:ALIVE OR DEAD TUMOR FREE	Not Hispanic Or Latino	12/20/11	0.0284	NA	No	C20	8140/3	C20.9	Yes	Yes	0.3409	0.34	9459	No	READ	3718315416	0:LIVING	8feb0e8f-d09b-437d-8651-0cdecfe776bf	M0	N0	T3	Tumor Free	3718315416	0:CENSORED	Yes	No	White	No	20	1	Primary	Male
coadread_tcga_pan_can_atlas_2018	TCGA-G4-6295	TCGA-G4-6295-01	70	STAGE II	6TH	25	17	Colorectal Cancer	COAD	Colon Adenocarcinoma	254	-25758	0	NA	NA	8350593418	0:ALIVE OR DEAD TUMOR FREE	Not Hispanic Or Latino	6/28/11	0.5968	NA	No	C18.0	8140/3	C18.0	Yes	Yes	0.3241	0.24	135	No	COAD	8350593418	0:LIVING	e17959bd-045d-4540-b43a-c3863e8ff3c0	M0	N0	T3	Tumor Free	8350593418	0:CENSORED	Yes	No	White	No	16	1	Primary	Female
coadread_tcga_pan_can_atlas_2018	TCGA-G4-6321	TCGA-G4-6321-01	60	STAGE III	6TH	0	-9	Colorectal Cancer	COAD	Colon Adenocarcinoma	672	-21921	0	NA	NA	2209290857	0:ALIVE OR DEAD TUMOR FREE	Not Hispanic Or Latino	7/13/11	0.0003	NA	No	C18.0	8140/3	C18.0	Yes	Yes	0.3258	0.18	73	No	COAD	2209290857	0:LIVING	e7dbfca1-9657-4952-8e0d-dec6373dda5b	MX	N1	T2	Tumor Free	2209290857	0:CENSORED	Yes	Yes	White	No	-16	1	Primary	Female
coadread_tcga_pan_can_atlas_2018	TCGA-G4-6322	TCGA-G4-6322-01	65	STAGE IIIB	6TH	2	29	Colorectal Cancer	COAD	Mucinous Adenocarcinoma of the Colon and Rectum	792	-23825	0	NA	NA	2603807082	0:ALIVE OR DEAD TUMOR FREE	Not Hispanic Or Latino	7/13/11	0.1146	NA	No	C18.6	8480/3	C18.6	Yes	Yes	0.3214	0.14	83	Yes	MACR	2603807082	0:LIVING	b3fea9bb-53f9-4ddb-922d-b570562d7a7d	MX	N1	T3	Tumor Free	2593944176	1:PROGRESSION	Yes	No	White	No	24	1	Primary	Male
coadread_tcga_pan_can_atlas_2018	TCGA-G4-6628	TCGA-G4-6628-01	78	STAGE I	6TH	2	19	Colorectal Cancer	COAD	Colon Adenocarcinoma	2424	-28772	0	7969227735	0:DiseaseFree	7969227735	0:ALIVE OR DEAD TUMOR FREE	Not Hispanic Or Latino	2011-02-08	0.0885	NA	No	C18.0	8140/3	C18.0	Yes	Yes	0.7863	19.28	1875	No	COAD	7969227735	0:LIVING	2c0a725a-e829-4d84-89d9-d0d47f6cfa37	M0	N0	T2	NA	7969227735	0:CENSORED	Yes	Yes	White	No	10	1	Primary	Male
coadread_tcga_pan_can_atlas_2018	TCGA-NH-A50T	TCGA-NH-A50T-01	68	STAGE IIA	7TH	19	33	Colorectal Cancer	COAD	Colon Adenocarcinoma	553	-25089	0	1818062268	0:DiseaseFree	1818062268	0:ALIVE OR DEAD TUMOR FREE	Not Hispanic Or Latino	2013-08-03	0.4128	NA	No	C18.5	8140/3	C18.5	Yes	Yes	0.2912	0.31	120	No	COAD	1818062268	0:LIVING	490EABCA-4575-4BD6-9604-6B6E23D069CE	MX	N0	T3	Tumor Free	1818062268	0:CENSORED	Yes	No	Black or African American	No	18	1	Primary	Female
coadread_tcga_pan_can_atlas_2018	TCGA-NH-A50V	TCGA-NH-A50V-01	69	STAGE IIIB	7TH	10	3	Colorectal Cancer	COAD	Colon Adenocarcinoma	588	-25467	0	19331295	0:DiseaseFree	19331295	0:ALIVE OR DEAD TUMOR FREE	Not Hispanic Or Latino	2013-08-03	0.1895	NA	No	C18.0	8140/3	C18.0	Yes	Yes	0.2879	0.32	146	No	COAD	19331295	0:LIVING	D3B7ADA6-5395-4212-A921-8E97C92B605D	M0	N2A	T3	Tumor Free	19331295	0:CENSORED	Yes	No	Black or African American	No	6	1	Primary	Male
coadread_tcga_pan_can_atlas_2018	TCGA-NH-A5IV	TCGA-NH-A5IV-01	90	STAGE IIA	7TH	0	-3	Colorectal Cancer	COAD	Colon Adenocarcinoma	588	-32872	0	19331295	0:DiseaseFree	19331295	0:ALIVE OR DEAD TUMOR FREE	Not Hispanic Or Latino	6/13/13	0.0008	NA	No	C18.4	8140/3	C18.4	Yes	Yes	12012	41.02	2380	NA	COAD	19331295	0:LIVING	CC22913D-2DDA-48BB-82AA-9960B73F3E44	MX	N0	T3	Tumor Free	19331295	0:CENSORED	Yes	No	Black or African American	No	10	1	Primary	Female
coadread_tcga_pan_can_atlas_2018	TCGA-QG-A5YW	TCGA-QG-A5YW-01	55	STAGE IIIC	7TH	21	27	Colorectal Cancer	COAD	Mucinous Adenocarcinoma of the Colon and Rectum	896	-20391	0	2945721143	0:DiseaseFree	2945721143	0:ALIVE OR DEAD TUMOR FREE	Not Hispanic Or Latino	6/20/13	0.4458	NA	No	C18.0	8140/3	C18.0	Yes	Yes	0.2723	0.47	148	No	MACR	2945721143	0:LIVING	9F45A227-1FD5-478C-A194-4A5C61B68CC3	MX	N2B	T3	Tumor Free	2945721143	0:CENSORED	Yes	No	Black or African American	No	16	1	Primary	Female
coadread_tcga_pan_can_atlas_2018	TCGA-QG-A5Z2	TCGA-QG-A5Z2-01	61	STAGE I	7TH	0	7	Colorectal Cancer	COAD	Colon Adenocarcinoma	952	-22367	0	3129828714	0:DiseaseFree	3129828714	0:ALIVE OR DEAD TUMOR FREE	Not Hispanic Or Latino	6/20/13	0.0002	NA	No	C18.0	8140/3	C18.0	Yes	Yes	0.86	19.29	1023	No	COAD	3129828714	0:LIVING	84959E50-17F5-4F2B-8E0C-5EBB139D2C3A	M0	N0	T2	Tumor Free	3129828714	0:CENSORED	Yes	No	Black or African American	No	22	1	Primary	Male
coadread_tcga_pan_can_atlas_2018	TCGA-QL-A97D	TCGA-QL-A97D-01	84	STAGE I	7TH	21	15	Colorectal Cancer	COAD	Colon Adenocarcinoma	666	-30914	0	2189565046	0:DiseaseFree	2189565046	0:ALIVE OR DEAD TUMOR FREE	NA	3/20/14	0.2828	NA	No	C18.2	8140/3	C18.2	Yes	Yes	0.3204	0.56	211	No	COAD	2189565046	0:LIVING	D5A1F43E-25A7-47F5-B63E-43714F9F732A	MX	N0	T2	Tumor Free	2189565046	0:CENSORED	Yes	No	Black or African American	No	12	1	Primary	Female
coadread_tcga_pan_can_atlas_2018	TCGA-T9-A92H	TCGA-T9-A92H-01	82	STAGE IIA	7TH	11	41	Colorectal Cancer	COAD	Colon Adenocarcinoma	362	-30058	0	2662984515	1:Recurred/Progressed	1190123944	0:ALIVE OR DEAD TUMOR FREE	Not Hispanic Or Latino	12/30/14	0.1742	NA	No	C18.7	8140/3	C18.7	Yes	Yes	0.317	0.4	159	Yes	COAD	1190123944	0:LIVING	81A7184E-F9F5-4E3F-9603-5F5642386C1E	M0	N0	T3	Tumor Free	2662984515	1:PROGRESSION	Yes	No	Black or African American	No	26	1	Primary	Male
[truncated: 11 more columns]
