# Supplementary material for: Targeting HDAC2-Mediated Immune Regulation to Overcome Therapeutic Resistance in Mutant Colorectal Cancer
Source: Cancers (Basel). 2023 Mar 24;15(7):1960. doi: 10.3390/cancers15071960 (PMC10093005; doi:10.3390/cancers15071960)
Supplement: Supplementary file 1 [file cancers-15-01960-s001.zip › cancers-2165166-supplementary/Table S2 Clinical data of 472 wild-type CRC samples from the Pan Cancer Atlas.xlsx]

## Sheet: Foglio1
Study ID	Patient ID	Sample ID	Diagnosis Age	Neoplasm Disease Stage American Joint Committee on Cancer Code	American Joint Committee on Cancer Publication Version Type	Aneuploidy Score	Buffa Hypoxia Score	Cancer Type	TCGA PanCanAtlas Cancer Type Acronym	Cancer Type Detailed	Last Communication Contact from Initial Pathologic Diagnosis Date	Birth from Initial Pathologic Diagnosis Date	Last Alive Less Initial Pathologic Diagnosis Date Calculated Day Value	Disease Free (Months)	Disease Free Status	Months of disease-specific survival	Disease-specific Survival status	Ethnicity Category	Form completion date	Fraction Genome Altered	Neoplasm Histologic Grade	Neoadjuvant Therapy Type Administered Prior To Resection Text	ICD-10 Classification	International Classification of Diseases for Oncology, Third Edition ICD-O-3 Histology Code	International Classification of Diseases for Oncology, Third Edition ICD-O-3 Site Code	Informed consent verified	In PanCan Pathway Analysis	MSI MANTIS Score	MSIsensor Score	Mutation Count	New Neoplasm Event Post Initial Therapy Indicator	Oncotree Code	Overall Survival (Months)	Overall Survival Status	Other Patient ID	American Joint Committee on Cancer Metastasis Stage Code	Neoplasm Disease Lymph Node Stage American Joint Committee on Cancer Code	American Joint Committee on Cancer Tumor Stage Code	Person Neoplasm Cancer Status	Progress Free Survival (Months)	Progression Free Status	Primary Lymph Node Presentation Assessment	Prior Diagnosis	Race Category	Radiation Therapy	Ragnum Hypoxia Score	Number of Samples Per Patient	Sample Type	Sex
coadread_tcga_pan_can_atlas_2018	TCGA-3L-AA1B	TCGA-3L-AA1B-01	61	STAGE I	7TH	19	5	Colorectal Cancer	COAD	Colon Adenocarcinoma	475	-22379	0	1561626722	0:DiseaseFree	1561626722	0:ALIVE OR DEAD TUMOR FREE	Not Hispanic Or Latino	4/22/14	0.1127	NA	No	C18.0	8140/3	C18.0	Yes	Yes	0.3057	0.05	120	No	COAD	1561626722	0:LIVING	A94E1279-A975-480A-93E9-7B1FF05CBCBF	M0	N0	T2	Tumor Free	1561626722	0:CENSORED	Yes	No	Black or African American	No	4	1	Primary	Female
coadread_tcga_pan_can_atlas_2018	TCGA-4N-A93T	TCGA-4N-A93T-01	67	STAGE IIIB	7TH	13	-15	Colorectal Cancer	COAD	Colon Adenocarcinoma	146	-24523	0	NA	NA	4799947398	0:ALIVE OR DEAD TUMOR FREE	Not Hispanic Or Latino	2014-01-10	0.3130	NA	No	C18.2	8140/3	C18.2	Yes	Yes	0.3317	0.69	85	No	COAD	4799947398	0:LIVING	92554413-9EBC-4354-8E1B-9682F3A031D9	M0	N1B	T4A	With Tumor	4799947398	0:CENSORED	Yes	No	Black or African American	No	-6	1	Primary	Male
coadread_tcga_pan_can_atlas_2018	TCGA-4T-AA8H	TCGA-4T-AA8H-01	42	STAGE IIA	7TH	18	15	Colorectal Cancer	COAD	Mucinous Adenocarcinoma of the Colon and Rectum	385	-15494	0	1265739554	0:DiseaseFree	1265739554	0:ALIVE OR DEAD TUMOR FREE	Not Hispanic Or Latino	2014-05-06	0.2816	NA	No	C18.6	8480/3	C18.6	Yes	Yes	0.3144	0.17	120	No	MACR	1265739554	0:LIVING	A5E14ADD-1552-4606-9FFE-3A03BCF76640	MX	N0	T3	Tumor Free	1265739554	0:CENSORED	Yes	No	Black or African American	No	14	1	Primary	Female
coadread_tcga_pan_can_atlas_2018	TCGA-5M-AAT4	TCGA-5M-AAT4-01	74	STAGE IV	6TH	18	35	Colorectal Cancer	COAD	Colon Adenocarcinoma	NA	-27095	0	NA	NA	161094125	1:DEAD WITH TUMOR	Hispanic Or Latino	1/27/15	0.4095	NA	No	C18.2	8140/3	C18.2	Yes	Yes	0.3232	0.55	176	No	COAD	161094125	1:DECEASED	1136DD50-242A-4659-AAD4-C53F9E759BB3	M1B	N0	T3	With Tumor	161094125	1:PROGRESSION	Yes	No	Black or African American	No	16	1	Primary	Male
coadread_tcga_pan_can_atlas_2018	TCGA-5M-AAT5	TCGA-5M-AAT5-01	NA	NA	NA	10	33	Colorectal Cancer	COAD	Colon Adenocarcinoma	NA	NA	NA	NA	NA	NA	NA	NA	NA	0.3435	NA	NA	NA	NA	NA	NA	Yes	0.3131	0.35	79	NA	COAD	NA	NA	NA	NA	NA	NA	NA	NA	NA	NA	NA	NA	NA	18	1	Primary	NA
coadread_tcga_pan_can_atlas_2018	TCGA-5M-AATA	TCGA-5M-AATA-01	NA	NA	NA	14	27	Colorectal Cancer	COAD	Colon Adenocarcinoma	NA	NA	NA	NA	NA	NA	NA	NA	NA	0.1744	NA	NA	NA	NA	NA	NA	Yes	0.3123	0.08	71	NA	COAD	NA	NA	NA	NA	NA	NA	NA	NA	NA	NA	NA	NA	NA	12	1	Primary	NA
coadread_tcga_pan_can_atlas_2018	TCGA-5M-AATE	TCGA-5M-AATE-01	76	STAGE IIA	7TH	20	15	Colorectal Cancer	COAD	Colon Adenocarcinoma	1200	-27870	0	NA	NA	3945162245	0:ALIVE OR DEAD TUMOR FREE	Hispanic Or Latino	1/27/15	0.4018	NA	No	C18.2	8140/3	C18.2	Yes	Yes	0.3252	0.47	113	Yes	COAD	3945162245	0:LIVING	A54B322B-80D3-435C-8D14-25841B741F6C	M0	N0	T3	With Tumor	2662984515	1:PROGRESSION	Yes	No	Black or African American	No	10	1	Primary	Male
coadread_tcga_pan_can_atlas_2018	TCGA-A6-2671	TCGA-A6-2671-01	85	STAGE IV	6TH	25	NA	Colorectal Cancer	COAD	Colon Adenocarcinoma	1126	-31329	0	NA	NA	4375842457	1:DEAD WITH TUMOR	Not Hispanic Or Latino	1/28/11	0.4881	NA	No	C18.7	8140/3	C18.7	Yes	Yes	0.35	0.37	64	Yes	COAD	4375842457	1:DECEASED	565e2726-4942-4726-89d3-c5e3797f7204	M1	N2	T3	With Tumor	1758884834	1:PROGRESSION	Yes	No	White	No	NA	1	Primary	Male
coadread_tcga_pan_can_atlas_2018	TCGA-A6-2672	TCGA-A6-2672-01	82	STAGE IIIB	NA	1	NA	Colorectal Cancer	COAD	Colon Adenocarcinoma	1419	-30237	0	4665154355	0:DiseaseFree	4665154355	0:ALIVE OR DEAD TUMOR FREE	Not Hispanic Or Latino	2010-04-10	0.0357	NA	No	C18.2	8140/3	C18.2	Yes	No	0.9618	31.87	NA	No	COAD	4665154355	0:LIVING	b612d491-7442-4119-a53c-5ebcc35c31f4	M0	N1	T3	Tumor Free	4665154355	0:CENSORED	Yes	No	White	No	NA	1	Primary	Female
coadread_tcga_pan_can_atlas_2018	TCGA-A6-2674	TCGA-A6-2674-01	71	STAGE IV	6TH	24	NA	Colorectal Cancer	COAD	Mucinous Adenocarcinoma of the Colon and Rectum	1331	-26292	0	NA	NA	4375842457	0:ALIVE OR DEAD TUMOR FREE	Not Hispanic Or Latino	10/15/10	0.0611	NA	No	C18.7	8480/3	C18.7	Yes	No	0.4577	0.02	127	Yes	MACR	4375842457	0:LIVING	57cdaa1c-4e94-4a28-ab3b-300c0457555f	M1	N2	T3	Tumor Free	2416411875	1:PROGRESSION	Yes	No	White	No	NA	1	Primary	Male
coadread_tcga_pan_can_atlas_2018	TCGA-A6-2675	TCGA-A6-2675-01	78	STAGE IIA	6TH	21	3	Colorectal Cancer	COAD	Colon Adenocarcinoma	1321	-28813	0	4342966105	0:DiseaseFree	4342966105	0:ALIVE OR DEAD TUMOR FREE	Not Hispanic Or Latino	6/30/11	0.2208	NA	No	C18.7	8140/3	C18.7	Yes	Yes	0.363	0.05	88	No	COAD	4342966105	0:LIVING	07dc5a1d-64b7-42ba-928e-9753bd533c1e	MX	N0	T3	Tumor Free	4342966105	0:CENSORED	Yes	No	White	No	-8	1	Primary	Male
coadread_tcga_pan_can_atlas_2018	TCGA-A6-2677	TCGA-A6-2677-01	68	STAGE IIIC	6TH	8	NA	Colorectal Cancer	COAD	Colon Adenocarcinoma	541	-25143	0	NA	NA	2432850051	0:ALIVE OR DEAD TUMOR FREE	Not Hispanic Or Latino	10/21/10	NA	NA	No	C18.2	8140/3	C18.2	Yes	No	0.319	0	116	No	COAD	2432850051	1:DECEASED	d976782c-90c1-421d-b83c-7fc2617e2709	M0	N2	T3	Tumor Free	2432850051	0:CENSORED	Yes	Yes	White	No	NA	1	Primary	Female
coadread_tcga_pan_can_atlas_2018	TCGA-A6-2678	TCGA-A6-2678-01	43	STAGE IIIB	6TH	7	NA	Colorectal Cancer	COAD	Colon Adenocarcinoma	1286	-16030	0	4227898872	0:DiseaseFree	4227898872	0:ALIVE OR DEAD TUMOR FREE	Not Hispanic Or Latino	10/25/10	0.2501	NA	No	C18.4	8140/3	C18.4	Yes	No	0.36	0.64	26	No	COAD	4227898872	0:LIVING	3a785e32-7960-4c72-84c4-fb42c4dd86f1	M0	N1	T3	Tumor Free	4227898872	0:CENSORED	Yes	No	White	No	NA	1	Primary	Female
coadread_tcga_pan_can_atlas_2018	TCGA-A6-2680	TCGA-A6-2680-01	72	STAGE II	6TH	18	NA	Colorectal Cancer	COAD	Colon Adenocarcinoma	1068	-26533	0	3511194398	0:DiseaseFree	3511194398	0:ALIVE OR DEAD TUMOR FREE	Not Hispanic Or Latino	1/19/11	0.3938	NA	No	C18.3	8140/3	C18.3	Yes	No	0.3468	NA	NA	No	COAD	3511194398	0:LIVING	ff1407c6-9174-4bae-a19b-d34ca71b898c	M0	N0	T3	Tumor Free	3511194398	0:CENSORED	Yes	No	Black or African American	No	NA	1	Primary	Female
coadread_tcga_pan_can_atlas_2018	TCGA-A6-2681	TCGA-A6-2681-01	73	STAGE IIA	6TH	13	NA	Colorectal Cancer	COAD	Colon Adenocarcinoma	1387	-26929	0	3780780485	1:Recurred/Progressed	4559950028	0:ALIVE OR DEAD TUMOR FREE	Not Hispanic Or Latino	1/14/11	0.3353	NA	No	C18.9	8140/3	C18.9	Yes	Yes	0.3456	0.13	130	Yes	COAD	4559950028	0:LIVING	7d8eab0a-e6c8-4449-9ebf-50c41db94a06	M0	N0	T3	Tumor Free	3780780485	1:PROGRESSION	Yes	Yes	White	No	NA	1	Primary	Female
coadread_tcga_pan_can_atlas_2018	TCGA-A6-2682	TCGA-A6-2682-01	70	STAGE IV	6TH	NA	39	Colorectal Cancer	COAD	Colon Adenocarcinoma	NA	-25683	0	NA	NA	1393957327	1:DEAD WITH TUMOR	Not Hispanic Or Latino	1/28/11	0.0603	NA	No	C18.9	8140/3	C18.9	Yes	No	0.3444	NA	NA	Yes	COAD	1393957327	1:DECEASED	77a44132-af22-4115-9fa2-78f2f74bf687	M1	N1	T4B	With Tumor	1252589013	1:PROGRESSION	Yes	Yes	White	No	26	1	Primary	Male
coadread_tcga_pan_can_atlas_2018	TCGA-A6-2684	TCGA-A6-2684-01	75	STAGE I	NA	7	33	Colorectal Cancer	COAD	Colon Adenocarcinoma	1127	-27708	0	NA	NA	3705164875	0:ALIVE OR DEAD TUMOR FREE	Not Hispanic Or Latino	1/24/11	NA	NA	No	C18.9	8140/3	C18.9	Yes	No	0.4665	14.49	99	Yes	COAD	3705164875	0:LIVING	49929108-023e-4d35-b26d-50ab4d3ae581	M0	N0	T2	Tumor Free	3208731959	1:PROGRESSION	Yes	No	White	No	16	1	Primary	Female
coadread_tcga_pan_can_atlas_2018	TCGA-A6-2685	TCGA-A6-2685-01	48	STAGE IIA	6TH	11	11	Colorectal Cancer	COAD	Colon Adenocarcinoma	1133	-17757	0	NA	NA	3724890686	0:ALIVE OR DEAD TUMOR FREE	Not Hispanic Or Latino	2011-02-02	0.1206	NA	No	C18.9	8140/3	C18.9	Yes	Yes	0.3571	0	46	Yes	COAD	3724890686	0:LIVING	e5921d6b-51cf-44be-b295-610cf7c3a69a	M0	N0	T3	Tumor Free	3116678173	1:PROGRESSION	Yes	No	Black or African American	No	6	1	Primary	Female
coadread_tcga_pan_can_atlas_2018	TCGA-A6-2686	TCGA-A6-2686-01	81	STAGE IIA	6TH	19	39	Colorectal Cancer	COAD	Colon Adenocarcinoma	488	-29623	0	370187724	0:DiseaseFree	370187724	0:ALIVE OR DEAD TUMOR FREE	Not Hispanic Or Latino	1/19/11	0.3306	NA	No	C18.9	8140/3	C18.9	Yes	Yes	12375	41.35	2139	No	COAD	370187724	1:DECEASED	19d1a5fc-3ce9-4e43-a364-a4150bcf911b	M0	N0	T3	Tumor Free	370187724	0:CENSORED	Yes	No	White	No	18	1	Primary	Female
coadread_tcga_pan_can_atlas_2018	TCGA-A6-3807	TCGA-A6-3807-01	53	STAGE IIIC	NA	16	NA	Colorectal Cancer	COAD	Colon Adenocarcinoma	1054	-19624	0	NA	NA	3465167505	0:ALIVE OR DEAD TUMOR FREE	Not Hispanic Or Latino	10/26/10	0.3442	NA	No	C18.7	8140/3	C18.7	Yes	Yes	0.4215	1.24	90	No	COAD	3465167505	0:LIVING	5116e3b4-2bac-40f5-8046-b9c1783faaa5	M0	N2	T3	Tumor Free	3465167505	0:CENSORED	Yes	No	White	No	NA	1	Primary	Female
coadread_tcga_pan_can_atlas_2018	TCGA-A6-3808	TCGA-A6-3808-01	73	STAGE IIA	NA	NA	NA	Colorectal Cancer	COAD	Colon Adenocarcinoma	1014	-26666	0	NA	NA	3333662097	0:ALIVE OR DEAD TUMOR FREE	Not Hispanic Or Latino	2010-11-10	NA	NA	No	C18.9	8140/3	C18.9	Yes	No	0.406	0.62	142	No	COAD	3333662097	0:LIVING	4f9775f2-b663-4daf-aa9e-50915cae9407	M0	N0	T3	Tumor Free	3333662097	0:CENSORED	Yes	No	White	No	NA	1	Primary	Male
coadread_tcga_pan_can_atlas_2018	TCGA-A6-3810	TCGA-A6-3810-01	62	STAGE IIA	NA	22	NA	Colorectal Cancer	COAD	Colon Adenocarcinoma	1111	-22999	0	3652562712	0:DiseaseFree	3652562712	0:ALIVE OR DEAD TUMOR FREE	Not Hispanic Or Latino	10/19/10	NA	NA	No	C18.9	8140/3	C18.9	Yes	No	0.3137	1.08	166	No	COAD	3652562712	0:LIVING	b728e6e8-a0e4-496b-904c-6f07c12e901f	M0	N0	T3	Tumor Free	3652562712	0:CENSORED	Yes	No	White	No	NA	1	Primary	Male
coadread_tcga_pan_can_atlas_2018	TCGA-A6-4105	TCGA-A6-4105-01	79	STAGE IIA	7TH	17	33	Colorectal Cancer	COAD	Colon Adenocarcinoma	NA	-29097	0	NA	NA	145313476	0:ALIVE OR DEAD TUMOR FREE	Not Hispanic Or Latino	6/24/11	0.3692	NA	No	C18.2	8140/3	C18.2	Yes	Yes	0.3528	0.3	145	Yes	COAD	145313476	1:DECEASED	95d4f0c4-5997-4ffb-b876-0ddfeee972bb	M0	N0	T3	Tumor Free	1196699214	1:PROGRESSION	Yes	Yes	White	No	26	1	Primary	Male
coadread_tcga_pan_can_atlas_2018	TCGA-A6-4107	TCGA-A6-4107-01	57	STAGE IIIB	7TH	27	NA	Colorectal Cancer	COAD	Colon Adenocarcinoma	987	-21064	0	3244895946	0:DiseaseFree	3244895946	0:ALIVE OR DEAD TUMOR FREE	Not Hispanic Or Latino	2011-04-02	0.2565	NA	No	C18.2	8140/3	C18.2	Yes	Yes	0.3809	0.01	169	No	COAD	3244895946	0:LIVING	b079a153-62f9-4026-a2f8-a1390168bbb9	M0	N1B	T3	Tumor Free	3244895946	0:CENSORED	Yes	No	White	No	NA	1	Primary	Female
coadread_tcga_pan_can_atlas_2018	TCGA-A6-5656	TCGA-A6-5656-01	74	STAGE I	7TH	10	9	Colorectal Cancer	COAD	Colon Adenocarcinoma	1001	-27184	0	3290922839	0:DiseaseFree	3290922839	0:ALIVE OR DEAD TUMOR FREE	Not Hispanic Or Latino	8/15/11	NA	NA	No	C18.7	8140/3	C18.7	Yes	No	0.3197	15.42	107	No	COAD	3290922839	0:LIVING	eb4e4e09-98b3-4e85-8dd2-75676ff2af14	M0	N0	T2	Tumor Free	3290922839	0:CENSORED	Yes	No	White	No	10	1	Primary	Male
coadread_tcga_pan_can_atlas_2018	TCGA-A6-5657	TCGA-A6-5657-01	65	STAGE IIIB	NA	8	27	Colorectal Cancer	COAD	Colon Adenocarcinoma	962	-23920	0	3162705066	0:DiseaseFree	3162705066	0:ALIVE OR DEAD TUMOR FREE	Not Hispanic Or Latino	5/31/11	0.0871	NA	No	C18.9	8140/3	C18.9	Yes	Yes	0.3201	0.13	101	No	COAD	3162705066	0:LIVING	dbbee8f5-d83d-4195-85cf-f89d327da0a9	M0	N1	T3	Tumor Free	3162705066	0:CENSORED	Yes	No	Black or African American	No	16	1	Primary	Male
coadread_tcga_pan_can_atlas_2018	TCGA-A6-5659	TCGA-A6-5659-01	82	STAGE I	NA	12	25	Colorectal Cancer	COAD	Colon Adenocarcinoma	926	-30028	0	3044350199	0:DiseaseFree	3044350199	0:ALIVE OR DEAD TUMOR FREE	Not Hispanic Or Latino	5/26/11	NA	NA	No	C18.2	8140/3	C18.2	Yes	No	0.4614	1	201	No	COAD	3044350199	0:LIVING	98d45099-feae-4dad-aa38-ec03fed6d999	M0	N0	T2	Tumor Free	3044350199	0:CENSORED	Yes	No	White	No	22	1	Primary	Male
coadread_tcga_pan_can_atlas_2018	TCGA-A6-5660	TCGA-A6-5660-01	73	STAGE IIIC	NA	16	5	Colorectal Cancer	COAD	Colon Adenocarcinoma	888	-26803	0	2919420061	0:DiseaseFree	2919420061	0:ALIVE OR DEAD TUMOR FREE	Not Hispanic Or Latino	5/31/11	0.3504	NA	No	C18.2	8140/3	C18.2	Yes	Yes	0.3322	0.73	117	No	COAD	2919420061	0:LIVING	0dc41cd5-0672-407c-9b4a-0f5f3970aa54	M0	N2B	T3	Tumor Free	2919420061	0:CENSORED	Yes	No	Black or African American	No	14	1	Primary	Male
coadread_tcga_pan_can_atlas_2018	TCGA-A6-5661	TCGA-A6-5661-01	80	STAGE IIA	NA	0	31	Colorectal Cancer	COAD	Colon Adenocarcinoma	1020	-29446	0	3353387908	0:DiseaseFree	3353387908	0:ALIVE OR DEAD TUMOR FREE	Not Hispanic Or Latino	5/27/11	0.0323	NA	No	C18.2	8140/3	C18.2	Yes	Yes	NA	33.38	1269	No	COAD	3353387908	0:LIVING	4beee9d4-ee52-4fed-bcc4-d300f5ddd4d0	M0	N0	T3	Tumor Free	3353387908	0:CENSORED	Yes	No	Black or African American	No	22	1	Primary	Female
coadread_tcga_pan_can_atlas_2018	TCGA-A6-5662	TCGA-A6-5662-01	46	STAGE IVA	NA	8	-17	Colorectal Cancer	COAD	Colon Adenocarcinoma	718	-16873	0	NA	NA	2360522077	0:ALIVE OR DEAD TUMOR FREE	Not Hispanic Or Latino	2011-02-06	0.2434	NA	No	C18.5	8140/3	C18.5	Yes	Yes	NA	1	64	Yes	COAD	2360522077	0:LIVING	960d278c-c87d-42dc-ad28-42e010d8f0f1	M1	N2	T3	With Tumor	1627379426	1:PROGRESSION	Yes	No	White	No	-2	1	Primary	Male
coadread_tcga_pan_can_atlas_2018	TCGA-A6-5664	TCGA-A6-5664-01	80	STAGE IIIC	7TH	2	31	Colorectal Cancer	COAD	Colon Adenocarcinoma	672	-29426	0	NA	NA	2209290857	0:ALIVE OR DEAD TUMOR FREE	Not Hispanic Or Latino	8/31/11	0.0607	NA	No	C18.2	8140/3	C18.2	Yes	Yes	0.4019	0	60	Yes	COAD	2209290857	0:LIVING	f88c0259-58ff-4bcc-a777-7705cdbd8213	MX	N2A	T4A	With Tumor	6016372423	1:PROGRESSION	Yes	No	Black or African American	No	26	1	Primary	Male
coadread_tcga_pan_can_atlas_2018	TCGA-A6-5666	TCGA-A6-5666-01	78	STAGE IIC	NA	11	29	Colorectal Cancer	COAD	Colon Adenocarcinoma	995	-28514	0	1673406319	1:Recurred/Progressed	3271197028	0:ALIVE OR DEAD TUMOR FREE	Not Hispanic Or Latino	5/26/11	0.2756	NA	No	C18.9	8140/3	C18.9	Yes	Yes	0.3139	1	91	Yes	COAD	3271197028	0:LIVING	25c3201a-3dd5-4edf-ad09-104e5c10663e	M0	N0	T4B	Tumor Free	1673406319	1:PROGRESSION	Yes	No	White	No	22	1	Primary	Male
coadread_tcga_pan_can_atlas_2018	TCGA-A6-5667	TCGA-A6-5667-01	40	STAGE IIIB	7TH	22	19	Colorectal Cancer	COAD	Colon Adenocarcinoma	887	-14756	0	2916132426	0:DiseaseFree	2916132426	0:ALIVE OR DEAD TUMOR FREE	Not Hispanic Or Latino	6/27/11	0.5465	NA	No	C18.7	8140/3	C18.7	Yes	Yes	0.3604	1.11	58	No	COAD	2916132426	0:LIVING	28d03569-8717-40da-8989-70baf2b18f9f	MX	N1A	T3	Tumor Free	2916132426	0:CENSORED	Yes	No	White	No	14	1	Primary	Female
coadread_tcga_pan_can_atlas_2018	TCGA-A6-6137	TCGA-A6-6137-01	55	STAGE IIIB	NA	8	7	Colorectal Cancer	COAD	Colon Adenocarcinoma	824	-20095	0	2709011408	0:DiseaseFree	2709011408	0:ALIVE OR DEAD TUMOR FREE	Not Hispanic Or Latino	6/14/11	0.1679	NA	No	C18.2	8140/3	C18.2	Yes	Yes	0.3386	0.08	115	No	COAD	2709011408	0:LIVING	326c1637-ea91-4006-b440-d38420af1ae5	M0	N1C	T3	Tumor Free	2709011408	0:CENSORED	Yes	No	White	No	16	1	Primary	Male
coadread_tcga_pan_can_atlas_2018	TCGA-A6-6138	TCGA-A6-6138-01	61	STAGE I	NA	9	23	Colorectal Cancer	COAD	Colon Adenocarcinoma	685	-22523	0	NA	NA	2252030115	0:ALIVE OR DEAD TUMOR FREE	Not Hispanic Or Latino	2011-02-06	0.2186	NA	No	C18.0	8140/3	C18.0	Yes	Yes	0.3495	0.22	100	No	COAD	2252030115	0:LIVING	4ad9784e-1edc-4186-9b45-4dfe0003f74b	M0	N0	T2	Tumor Free	2252030115	0:CENSORED	Yes	No	White	No	16	1	Primary	Male
coadread_tcga_pan_can_atlas_2018	TCGA-A6-6140	TCGA-A6-6140-01	62	STAGE IIA	NA	14	25	Colorectal Cancer	COAD	Colon Adenocarcinoma	734	-22835	0	241312424	0:DiseaseFree	241312424	0:ALIVE OR DEAD TUMOR FREE	Not Hispanic Or Latino	6/14/11	0.2804	NA	No	C18.6	8140/3	C18.6	Yes	No	0.3659	NA	NA	No	COAD	241312424	0:LIVING	21ddbfaa-1b21-4a2b-be2c-237dd69b20ff	M0	N0	T3	Tumor Free	241312424	0:CENSORED	Yes	No	White	No	22	1	Primary	Male
coadread_tcga_pan_can_atlas_2018	TCGA-A6-6141	TCGA-A6-6141-01	31	STAGE IIA	7TH	0	11	Colorectal Cancer	COAD	Colon Adenocarcinoma	255	-11391	0	NA	NA	838346977	0:ALIVE OR DEAD TUMOR FREE	Not Hispanic Or Latino	6/17/11	0.0002	NA	No	C18.9	8140/3	C18.9	Yes	No	0.3495	0.01	NA	No	COAD	838346977	0:LIVING	58facedb-fcb8-4ecf-8338-2bfa4947acef	M0	N0	T3	Tumor Free	838346977	0:CENSORED	Yes	No	Black or African American	No	20	1	Primary	Male
coadread_tcga_pan_can_atlas_2018	TCGA-A6-6142	TCGA-A6-6142-01	56	STAGE IVA	7TH	21	11	Colorectal Cancer	COAD	Colon Adenocarcinoma	763	-20485	0	NA	NA	2508465661	0:ALIVE OR DEAD TUMOR FREE	Not Hispanic Or Latino	6/21/11	0.2569	NA	No	C18.7	8140/3	C18.7	Yes	Yes	0.3596	0.07	79	Yes	COAD	2508465661	0:LIVING	c7c5348f-5708-45bf-b40e-1bf7c9348f60	M1A	N1A	T3	Tumor Free	2150113423	1:PROGRESSION	Yes	No	White	No	10	1	Primary	Female
coadread_tcga_pan_can_atlas_2018	TCGA-A6-6648	TCGA-A6-6648-01	56	STAGE IVA	7TH	20	9	Colorectal Cancer	COAD	Colon Adenocarcinoma	766	-20641	0	NA	NA	2518328566	0:ALIVE OR DEAD TUMOR FREE	Not Hispanic Or Latino	6/16/11	0.3655	NA	No	C18.6	8140/3	C18.6	Yes	Yes	0.3926	0.52	88	Yes	COAD	2518328566	0:LIVING	65056295-8fcd-4f82-a3c9-a5acd79521fe	M1A	N0	T3	Tumor Free	225531775	1:PROGRESSION	Yes	No	White	No	14	1	Primary	Male
coadread_tcga_pan_can_atlas_2018	TCGA-A6-6649	TCGA-A6-6649-01	66	STAGE IIIB	NA	19	-3	Colorectal Cancer	COAD	Colon Adenocarcinoma	735	-24237	0	2416411875	0:DiseaseFree	2416411875	0:ALIVE OR DEAD TUMOR FREE	Not Hispanic Or Latino	2011-09-06	0.1689	NA	No	C18.2	8140/3	C18.2	Yes	Yes	0.4012	0.19	119	No	COAD	2416411875	0:LIVING	39b6ae01-c97b-4234-8a28-208fdf170432	M0	N1B	T3	Tumor Free	2416411875	0:CENSORED	Yes	Yes	White	No	12	1	Primary	Male
coadread_tcga_pan_can_atlas_2018	TCGA-A6-6650	TCGA-A6-6650-01	69	STAGE IIA	7TH	19	23	Colorectal Cancer	COAD	Colon Adenocarcinoma	627	-25516	0	NA	NA	2061347273	0:ALIVE OR DEAD TUMOR FREE	Not Hispanic Or Latino	6/20/11	NA	NA	No	C18.2	8140/3	C18.2	Yes	No	0.466	2.26	NA	No	COAD	2061347273	0:LIVING	6cd8d2dd-5545-43b0-b796-ae0506d62eb8	M0	N0	T3	Tumor Free	2061347273	0:CENSORED	Yes	No	Black or African American	No	14	1	Primary	Female
coadread_tcga_pan_can_atlas_2018	TCGA-A6-6651	TCGA-A6-6651-01	55	STAGE IIIB	7TH	26	-3	Colorectal Cancer	COAD	Colon Adenocarcinoma	662	-20110	0	NA	NA	2176414505	0:ALIVE OR DEAD TUMOR FREE	Not Hispanic Or Latino	2011-07-09	0.0914	NA	No	C18.9	8140/3	C18.9	Yes	Yes	0.3785	0.08	84	No	COAD	2176414505	0:LIVING	0ec6ed47-db99-4273-9823-ffbde6a77091	MX	N1B	T3	Tumor Free	2176414505	0:CENSORED	Yes	No	White	No	16	1	Primary	Female
coadread_tcga_pan_can_atlas_2018	TCGA-A6-6652	TCGA-A6-6652-01	59	STAGE IVA	NA	13	-13	Colorectal Cancer	COAD	Colon Adenocarcinoma	751	-21638	0	NA	NA	2469014038	0:ALIVE OR DEAD TUMOR FREE	Not Hispanic Or Latino	6/15/11	0.3395	NA	No	C18.7	8140/3	C18.7	Yes	Yes	0.3866	0.3	76	No	COAD	2469014038	0:LIVING	96ac1f4b-79b0-4517-8caf-fc05abcaaf4f	M1	N0	T3	With Tumor	2469014038	0:CENSORED	Yes	No	Black or African American	No	0	1	Primary	Male
coadread_tcga_pan_can_atlas_2018	TCGA-A6-6654	TCGA-A6-6654-01	65	STAGE IIIB	7TH	26	11	Colorectal Cancer	COAD	Colon Adenocarcinoma	726	-23953	0	2386823158	0:DiseaseFree	2386823158	0:ALIVE OR DEAD TUMOR FREE	Not Hispanic Or Latino	8/16/11	0.1377	NA	No	C18.9	8140/3	C18.9	Yes	Yes	0.3351	0.07	170	No	COAD	2386823158	0:LIVING	81e7cca8-2d71-4446-9692-872c2fe68d0a	M0	N1	T3	Tumor Free	2386823158	0:CENSORED	Yes	No	White	No	20	1	Primary	Female
coadread_tcga_pan_can_atlas_2018	TCGA-A6-6782	TCGA-A6-6782-01	82	STAGE IIB	7TH	11	15	Colorectal Cancer	COAD	Colon Adenocarcinoma	617	-30012	0	2028470921	0:DiseaseFree	2028470921	0:ALIVE OR DEAD TUMOR FREE	Not Hispanic Or Latino	2011-06-09	0.2152	NA	No	C18.2	8140/3	C18.2	Yes	Yes	0.3922	0	126	No	COAD	2028470921	0:LIVING	3eb37b12-b8b4-40a3-bd8b-f89fc39c05fa	MX	N0	T4A	Tumor Free	2028470921	0:CENSORED	Yes	No	White	No	12	1	Primary	Male
coadread_tcga_pan_can_atlas_2018	TCGA-A6-A565	TCGA-A6-A565-01	34	STAGE IIIC	6TH	0	7	Colorectal Cancer	COAD	Mucinous Adenocarcinoma of the Colon and Rectum	NA	-12526	0	NA	NA	1624091791	1:DEAD WITH TUMOR	NA	2013-12-04	0.0001	NA	No	C18.4	8480/3	C18.4	Yes	Yes	0.3972	0.41	364	Yes	MACR	1624091791	1:DECEASED	DD7A53EE-CB08-40C4-9935-51D1CA17E9E8	MX	N2	T3	With Tumor	9895781964	1:PROGRESSION	Yes	No	Black or African American	No	12	1	Primary	Female
coadread_tcga_pan_can_atlas_2018	TCGA-A6-A566	TCGA-A6-A566-01	55	STAGE IIIB	6TH	4	23	Colorectal Cancer	COAD	Mucinous Adenocarcinoma of the Colon and Rectum	NA	-20181	0	NA	NA	2492027485	1:DEAD WITH TUMOR	Not Hispanic Or Latino	4/15/13	0.1209	NA	No	C18.6	8480/3	C18.6	Yes	Yes	0.2956	0	151	Yes	MACR	2492027485	1:DECEASED	790266BC-C252-43F4-85D1-1B06EE529CF8	M0	N1	T4	With Tumor	8449222474	1:PROGRESSION	Yes	No	Black or African American	No	22	1	Primary	Female
coadread_tcga_pan_can_atlas_2018	TCGA-A6-A567	TCGA-A6-A567-01	56	STAGE IV	6TH	14	5	Colorectal Cancer	COAD	Colon Adenocarcinoma	NA	-20493	0	NA	NA	6184041819	1:DEAD WITH TUMOR	NA	4/18/13	0.3080	NA	No	C18.7	8140/3	C18.7	Yes	Yes	0.2929	0.07	52	Yes	COAD	6184041819	1:DECEASED	857A5889-19E7-4208-8362-F1377C408037	M1	N1	T3	With Tumor	2012032745	1:PROGRESSION	Yes	No	Black or African American	No	2	1	Primary	Male
coadread_tcga_pan_can_atlas_2018	TCGA-A6-A5ZU	TCGA-A6-A5ZU-01	59	STAGE IIIB	7TH	NA	3	Colorectal Cancer	COAD	Colon Adenocarcinoma	293	-21554	0	9632771148	0:DiseaseFree	9632771148	0:ALIVE OR DEAD TUMOR FREE	Not Hispanic Or Latino	5/15/13	0.4935	NA	No	C18.4	8140/3	C18.4	Yes	No	NA	2.59	NA	No	COAD	9632771148	0:LIVING	4881A390-C4E4-48B4-AE66-140C64A87614	M0	N1	T3	Tumor Free	9632771148	0:CENSORED	Yes	No	Black or African American	No	-6	1	Primary	Male
coadread_tcga_pan_can_atlas_2018	TCGA-AA-3488	TCGA-AA-3488-01	58	STAGE IV	5TH	22	NA	Colorectal Cancer	COAD	Colon Adenocarcinoma	NA	-21519	0	NA	NA	5030081862	1:DEAD WITH TUMOR	NA	5/18/10	0.5933	NA	No	C19	8140/3	C19.9	Yes	No	0.3711	NA	NA	NA	COAD	5030081862	1:DECEASED	6e9e0c2f-2ddb-40f1-8e8c-618119e62ec1	M1	N2	T3	With Tumor	5030081862	1:PROGRESSION	Yes	No	NA	NA	NA	1	Primary	Male
coadread_tcga_pan_can_atlas_2018	TCGA-AA-3489	TCGA-AA-3489-01	75	STAGE II	5TH	9	5	Colorectal Cancer	COAD	Colon Adenocarcinoma	31	-27606	0	NA	NA	7035539337	1:DEAD WITH TUMOR	NA	5/18/10	0.0910	NA	No	C18.9	8140/3	C18.9	Yes	Yes	0.3996	0	111	NA	COAD	7035539337	1:DECEASED	b95720b1-aa00-4c6a-b202-3350d035829f	M0	N0	T3	With Tumor	7035539337	1:PROGRESSION	Yes	No	NA	No	16	1	Primary	Male
coadread_tcga_pan_can_atlas_2018	TCGA-AA-3492	TCGA-AA-3492-01	90	STAGE II	5TH	0	25	Colorectal Cancer	COAD	Colon Adenocarcinoma	0	-32871	0	NA	NA	3024624388	0:ALIVE OR DEAD TUMOR FREE	NA	5/18/10	0.0047	NA	No	C18.2	8140/3	C18.2	Yes	Yes	12602	35.82	2009	No	COAD	3024624388	1:DECEASED	85e95dda-6198-464a-9187-fd0832bebb72	M0	N0	T3	With Tumor	3024624388	0:CENSORED	Yes	No	NA	No	14	1	Primary	Female
coadread_tcga_pan_can_atlas_2018	TCGA-AA-3494	TCGA-AA-3494-01	55	STAGE IV	5TH	18	NA	Colorectal Cancer	COAD	Colon Adenocarcinoma	31	-20089	0	NA	NA	1019166913	0:ALIVE OR DEAD TUMOR FREE	NA	5/18/10	0.4035	NA	No	C18.9	8140/3	C18.9	Yes	No	0.3581	NA	NA	NA	COAD	1019166913	0:LIVING	67ba29e7-f294-4dcd-9630-ad768c22c588	M1	N0	T3	With Tumor	1019166913	0:CENSORED	Yes	No	NA	NA	NA	1	Primary	Male
coadread_tcga_pan_can_atlas_2018	TCGA-AA-3495	TCGA-AA-3495-01	79	STAGE I	5TH	11	33	Colorectal Cancer	COAD	Colon Adenocarcinoma	1127	-28886	0	3705164875	0:DiseaseFree	3705164875	0:ALIVE OR DEAD TUMOR FREE	NA	5/18/10	0.2107	NA	No	C18.2	8140/3	C18.2	Yes	No	0.3588	NA	NA	No	COAD	3705164875	0:LIVING	15b987ba-77ab-477b-a54a-65ec5c7c399e	M0	N0	T2	With Tumor	3705164875	0:CENSORED	Yes	No	NA	No	20	1	Primary	Male
coadread_tcga_pan_can_atlas_2018	TCGA-AA-3496	TCGA-AA-3496-01	83	STAGE II	5TH	12	-3	Colorectal Cancer	COAD	Colon Adenocarcinoma	31	-30438	0	NA	NA	1019166913	0:ALIVE OR DEAD TUMOR FREE	NA	5/18/10	0.3153	NA	No	C18.2	8140/3	C18.2	Yes	Yes	0.4517	0.4	146	NA	COAD	1019166913	0:LIVING	639e1050-088a-48fe-a0ef-4a01a3468cac	M0	N0	T3	With Tumor	1019166913	0:CENSORED	Yes	Yes	NA	NA	8	1	Primary	Female
coadread_tcga_pan_can_atlas_2018	TCGA-AA-3502	TCGA-AA-3502-01	73	STAGE I	5TH	5	13	Colorectal Cancer	COAD	Colon Adenocarcinoma	1065	-26724	0	3501331492	0:DiseaseFree	3501331492	0:ALIVE OR DEAD TUMOR FREE	NA	5/18/10	0.1218	NA	No	C18.9	8140/3	C18.9	Yes	Yes	0.3387	0.19	168	NA	COAD	3501331492	0:LIVING	8368d745-c74d-4236-ba75-16ca7aaeb3ca	M0	N0	T2	With Tumor	3501331492	0:CENSORED	Yes	No	NA	No	12	1	Primary	Male
coadread_tcga_pan_can_atlas_2018	TCGA-AA-3506	TCGA-AA-3506-01	77	STAGE I	5TH	9	25	Colorectal Cancer	COAD	Colon Adenocarcinoma	1765	-28275	0	NA	NA	5802676135	0:ALIVE OR DEAD TUMOR FREE	NA	5/18/10	0.1853	NA	No	C18.9	8140/3	C18.9	Yes	Yes	0.3453	0.03	138	NA	COAD	5802676135	0:LIVING	28033279-cc74-4775-afdf-2497f6ddb55c	M0	N0	T2	With Tumor	5802676135	0:CENSORED	Yes	Yes	NA	No	18	1	Primary	Male
coadread_tcga_pan_can_atlas_2018	TCGA-AA-3511	TCGA-AA-3511-01	64	STAGE II	5TH	19	15	Colorectal Cancer	COAD	Colon Adenocarcinoma	212	-23407	0	193970477	1:Recurred/Progressed	6969786633	0:ALIVE OR DEAD TUMOR FREE	NA	5/18/10	0.3049	NA	No	C18.9	8140/3	C18.9	Yes	Yes	0.391	0.06	122	Yes	COAD	6969786633	0:LIVING	93edb105-5dc9-4a4a-9fca-c91f0161fcc7	M0	N0	T4	NA	193970477	1:PROGRESSION	Yes	No	NA	No	10	1	Primary	Male
coadread_tcga_pan_can_atlas_2018	TCGA-AA-3514	TCGA-AA-3514-01	81	STAGE I	6TH	4	NA	Colorectal Cancer	COAD	Colon Adenocarcinoma	31	-29738	0	NA	NA	1019166913	0:ALIVE OR DEAD TUMOR FREE	NA	5/18/10	0.0782	NA	No	C18.9	8140/3	C18.9	Yes	No	0.3123	1.1	31	NA	COAD	1019166913	0:LIVING	ddf69ed9-4c53-48b8-9f01-495bd60c3425	M0	N0	T2	With Tumor	1019166913	0:CENSORED	Yes	No	NA	No	NA	1	Primary	Female
coadread_tcga_pan_can_atlas_2018	TCGA-AA-3517	TCGA-AA-3517-01	60	STAGE IIA	6TH	21	NA	Colorectal Cancer	COAD	Colon Adenocarcinoma	1186	-22099	0	2699148503	1:Recurred/Progressed	3899135352	0:ALIVE OR DEAD TUMOR FREE	NA	5/18/10	0.3710	NA	No	C18.9	8140/3	C18.9	Yes	No	0.3204	0.26	11	Yes	COAD	3899135352	0:LIVING	c4d74653-d26b-4e51-aee0-82ee3d42f883	M0	N0	T3	With Tumor	2699148503	1:PROGRESSION	Yes	No	NA	No	NA	1	Primary	Male
coadread_tcga_pan_can_atlas_2018	TCGA-AA-3518	TCGA-AA-3518-01	81	STAGE IIA	6TH	0	NA	Colorectal Cancer	COAD	Colon Adenocarcinoma	31	-29769	0	NA	NA	1019166913	0:ALIVE OR DEAD TUMOR FREE	NA	5/18/10	0.0026	NA	No	C18.0	8140/3	C18.0	Yes	No	NA	4.34	NA	NA	COAD	1019166913	0:LIVING	c5c4a0a5-900d-483d-9282-475654d63265	M0	N0	T3	With Tumor	1019166913	0:CENSORED	Yes	No	NA	NA	NA	1	Primary	Female
coadread_tcga_pan_can_atlas_2018	TCGA-AA-3519	TCGA-AA-3519-01	63	STAGE III	5TH	16	NA	Colorectal Cancer	COAD	Colon Adenocarcinoma	276	-23131	0	9073873163	0:DiseaseFree	9073873163	0:ALIVE OR DEAD TUMOR FREE	NA	5/18/10	0.3694	NA	No	C18.9	8140/3	C18.9	Yes	No	0.3647	0.69	21	No	COAD	9073873163	0:LIVING	09942e9f-c178-44bc-9cd9-f5bfa350b23f	M0	N1	T3	NA	9073873163	0:CENSORED	Yes	No	NA	No	NA	1	Primary	Male
coadread_tcga_pan_can_atlas_2018	TCGA-AA-3520	TCGA-AA-3520-01	86	STAGE II	5TH	8	NA	Colorectal Cancer	COAD	Colon Adenocarcinoma	731	-31531	0	NA	NA	2403261334	0:ALIVE OR DEAD TUMOR FREE	NA	5/18/10	0.1899	NA	No	C18.2	8140/3	C18.2	Yes	No	0.3835	1.72	20	NA	COAD	2403261334	0:LIVING	5f1399ef-8100-49e7-806f-9f532e55c0ba	M0	N0	T3	With Tumor	2403261334	0:CENSORED	Yes	Yes	NA	No	NA	1	Primary	Female
coadread_tcga_pan_can_atlas_2018	TCGA-AA-3521	TCGA-AA-3521-01	87	STAGE II	5TH	30	NA	Colorectal Cancer	COAD	Colon Adenocarcinoma	NA	-31805	0	NA	NA	NA	0:ALIVE OR DEAD TUMOR FREE	NA	5/18/10	0.2428	NA	No	C18.7	8140/3	C18.7	Yes	No	0.3496	2.03	17	NA	COAD	NA	0:LIVING	ad440651-a2de-4bb1-90da-1e5e8975ab59	M0	N0	T3	With Tumor	NA	0:CENSORED	Yes	Yes	NA	NA	NA	1	Primary	Male
coadread_tcga_pan_can_atlas_2018	TCGA-AA-3522	TCGA-AA-3522-01	67	STAGE IIA	6TH	9	NA	Colorectal Cancer	COAD	Colon Adenocarcinoma	1127	-24653	0	3705164875	0:DiseaseFree	3705164875	0:ALIVE OR DEAD TUMOR FREE	NA	5/18/10	0.2992	NA	No	C18.2	8140/3	C18.2	Yes	No	0.3234	0.05	16	No	COAD	3705164875	0:LIVING	d7ba64d7-b4e5-488d-9f28-bcb7bf3c0f35	M0	N0	T3	With Tumor	3705164875	0:CENSORED	Yes	Yes	NA	No	NA	1	Primary	Male
coadread_tcga_pan_can_atlas_2018	TCGA-AA-3524	TCGA-AA-3524-01	85	STAGE II	5TH	7	NA	Colorectal Cancer	COAD	Colon Adenocarcinoma	1096	-31197	0	3603248184	0:DiseaseFree	3603248184	0:ALIVE OR DEAD TUMOR FREE	NA	5/18/10	0.1879	NA	No	C18.7	8140/3	C18.7	Yes	No	0.3154	0.1	18	No	COAD	3603248184	0:LIVING	03efbc94-a43d-4db0-9377-e397348430a6	M0	N0	T3	With Tumor	3603248184	0:CENSORED	Yes	Yes	NA	No	NA	1	Primary	Male
coadread_tcga_pan_can_atlas_2018	TCGA-AA-3526	TCGA-AA-3526-01	57	STAGE I	6TH	5	39	Colorectal Cancer	COAD	Colon Adenocarcinoma	580	-21123	0	1906828418	0:DiseaseFree	1906828418	0:ALIVE OR DEAD TUMOR FREE	NA	5/18/10	0.1245	NA	No	C18.7	8140/3	C18.7	Yes	No	0.3851	1.33	25	No	COAD	1906828418	0:LIVING	88e64f45-adc4-4223-9838-4d7d45b8f0c0	M0	N0	T2	With Tumor	1906828418	0:CENSORED	Yes	No	NA	No	26	1	Primary	Male
coadread_tcga_pan_can_atlas_2018	TCGA-AA-3527	TCGA-AA-3527-01	90	STAGE IIA	6TH	3	NA	Colorectal Cancer	COAD	Colon Adenocarcinoma	0	-32871	0	NA	NA	0	0:ALIVE OR DEAD TUMOR FREE	NA	5/18/10	0.0639	NA	No	C18.2	8140/3	C18.2	Yes	No	0.3161	2.03	22	NA	COAD	0	0:LIVING	269e8ca8-722d-449b-ace1-6545bd72bdd6	M0	N0	T3	With Tumor	0	0:CENSORED	Yes	Yes	NA	NA	NA	1	Primary	Female
coadread_tcga_pan_can_atlas_2018	TCGA-AA-3529	TCGA-AA-3529-01	78	STAGE IIIC	6TH	7	NA	Colorectal Cancer	COAD	Colon Adenocarcinoma	NA	-28609	0	NA	NA	0	1:DEAD WITH TUMOR	NA	5/18/10	0.1815	NA	No	C18.7	8140/3	C18.7	Yes	No	0.4301	0.66	10	NA	COAD	0	1:DECEASED	bfb07784-693b-4c25-874e-4ad6e04a5d46	M0	N2	T3	With Tumor	0	1:PROGRESSION	Yes	No	NA	NA	NA	1	Primary	Female
coadread_tcga_pan_can_atlas_2018	TCGA-AA-3530	TCGA-AA-3530-01	80	STAGE I	6TH	6	NA	Colorectal Cancer	COAD	Colon Adenocarcinoma	580	-29402	0	1906828418	0:DiseaseFree	1906828418	0:ALIVE OR DEAD TUMOR FREE	NA	5/18/10	0.1065	NA	No	C18.2	8140/3	C18.2	Yes	No	0.3164	0.4	86	No	COAD	1906828418	0:LIVING	1ad0b9b9-7ded-4281-b114-9dcc6138c037	M0	N0	T2	With Tumor	1906828418	0:CENSORED	Yes	Yes	NA	No	NA	1	Primary	Male
coadread_tcga_pan_can_atlas_2018	TCGA-AA-3531	TCGA-AA-3531-01	75	STAGE IIA	6TH	6	NA	Colorectal Cancer	COAD	Colon Adenocarcinoma	1035	-27514	0	3402702436	0:DiseaseFree	3402702436	0:ALIVE OR DEAD TUMOR FREE	NA	5/18/10	0.2786	NA	No	C18.7	8140/3	C18.7	Yes	No	0.3268	0.86	18	No	COAD	3402702436	0:LIVING	401a37f3-6630-4400-a811-a262351e37de	M0	N0	T3	With Tumor	3402702436	0:CENSORED	Yes	Yes	NA	No	NA	1	Primary	Female
coadread_tcga_pan_can_atlas_2018	TCGA-AA-3538	TCGA-AA-3538-01	54	STAGE I	6TH	10	NA	Colorectal Cancer	COAD	Colon Adenocarcinoma	791	-19752	0	2600519446	0:DiseaseFree	2600519446	0:ALIVE OR DEAD TUMOR FREE	NA	5/18/10	0.3380	NA	No	C18.7	8140/3	C18.7	Yes	No	0.3368	0	15	No	COAD	2600519446	0:LIVING	c594196e-49ef-4195-a6b6-4ef4a1d9ec15	M0	N0	T2	With Tumor	2600519446	0:CENSORED	Yes	No	NA	No	NA	1	Primary	Female
coadread_tcga_pan_can_atlas_2018	TCGA-AA-3542	TCGA-AA-3542-01	69	STAGE IIIC	6TH	22	NA	Colorectal Cancer	COAD	Colon Adenocarcinoma	395	-25324	0	1298615906	0:DiseaseFree	1298615906	0:ALIVE OR DEAD TUMOR FREE	NA	5/18/10	0.5186	NA	No	C18.7	8140/3	C18.7	Yes	No	NA	0	NA	No	COAD	1298615906	0:LIVING	9dcb4e16-b582-4cd0-87cf-04f480ec2cec	M0	N2	T3	With Tumor	1298615906	0:CENSORED	Yes	No	NA	No	NA	1	Primary	Male
coadread_tcga_pan_can_atlas_2018	TCGA-AA-3543	TCGA-AA-3543-01	84	STAGE I	6TH	1	NA	Colorectal Cancer	COAD	Mucinous Adenocarcinoma of the Colon and Rectum	30	-30772	0	NA	NA	0.986290561	0:ALIVE OR DEAD TUMOR FREE	NA	5/18/10	0.0474	NA	Yes	C18.2	8480/3	C18.2	Yes	No	NA	4.56	NA	NA	MACR	0.986290561	0:LIVING	912b61a1-6a5b-451c-b753-9c3dac03e8cb	M0	N0	T2	With Tumor	0.986290561	0:CENSORED	Yes	Yes	NA	No	NA	1	Primary	Male
coadread_tcga_pan_can_atlas_2018	TCGA-AA-3544	TCGA-AA-3544-01	68	STAGE I	6TH	12	NA	Colorectal Cancer	COAD	Colon Adenocarcinoma	426	-24959	0	1400532597	0:DiseaseFree	1400532597	0:ALIVE OR DEAD TUMOR FREE	NA	5/18/10	0.3123	NA	No	C18.9	8140/3	C18.9	Yes	No	0.3291	0	19	No	COAD	1400532597	0:LIVING	e831369c-78c0-4c75-9cf3-f46ed669312e	M0	N0	T2	With Tumor	1400532597	0:CENSORED	Yes	No	NA	No	NA	1	Primary	Male
coadread_tcga_pan_can_atlas_2018	TCGA-AA-3548	TCGA-AA-3548-01	71	STAGE IIIC	6TH	14	NA	Colorectal Cancer	COAD	Colon Adenocarcinoma	1034	-26175	0	3399414801	0:DiseaseFree	3399414801	0:ALIVE OR DEAD TUMOR FREE	NA	5/18/10	0.2886	NA	No	C18.9	8140/3	C18.9	Yes	No	0.3218	0.04	18	No	COAD	3399414801	0:LIVING	2dced66c-1f0d-4039-a5e5-54cca77c16e9	M0	N2	T3	With Tumor	3399414801	0:CENSORED	Yes	No	NA	No	NA	1	Primary	Female
coadread_tcga_pan_can_atlas_2018	TCGA-AA-3549	TCGA-AA-3549-01	69	STAGE I	6TH	8	NA	Colorectal Cancer	COAD	Colon Adenocarcinoma	639	-25415	0	2100798895	0:DiseaseFree	2100798895	0:ALIVE OR DEAD TUMOR FREE	NA	5/18/10	0.2247	NA	No	C18.9	8140/3	C18.9	Yes	No	0.2966	0	18	No	COAD	2100798895	0:LIVING	e6ec5a68-7555-4f26-bd7e-9cdb4c5f7004	M0	N0	T2	With Tumor	2100798895	0:CENSORED	Yes	No	NA	Yes	NA	1	Primary	Male
coadread_tcga_pan_can_atlas_2018	TCGA-AA-3552	TCGA-AA-3552-01	85	STAGE IIIC	6TH	25	NA	Colorectal Cancer	COAD	Colon Adenocarcinoma	0	-31290	0	4010914949	1:Recurred/Progressed	1301903541	0:ALIVE OR DEAD TUMOR FREE	NA	5/18/10	0.4467	NA	No	C18.0	8140/3	C18.0	Yes	No	NA	0.04	NA	Yes	COAD	1301903541	1:DECEASED	265d7b06-65fe-42c5-ad21-e6b160e94718	M0	N2	T3	With Tumor	4010914949	1:PROGRESSION	Yes	Yes	NA	No	NA	1	Primary	Male
coadread_tcga_pan_can_atlas_2018	TCGA-AA-3553	TCGA-AA-3553-01	61	STAGE I	6TH	22	NA	Colorectal Cancer	COAD	Colon Adenocarcinoma	730	-22524	0	2399973699	0:DiseaseFree	2399973699	0:ALIVE OR DEAD TUMOR FREE	NA	5/18/10	0.4086	NA	No	C18.9	8140/3	C18.9	Yes	No	NA	0	NA	No	COAD	2399973699	0:LIVING	d181c72b-843c-4b2d-b014-2a6dd1c3c1ec	M0	N0	T2	With Tumor	2399973699	0:CENSORED	Yes	No	NA	No	NA	1	Primary	Female
coadread_tcga_pan_can_atlas_2018	TCGA-AA-3555	TCGA-AA-3555-01	81	STAGE IIA	6TH	0	NA	Colorectal Cancer	COAD	Mucinous Adenocarcinoma of the Colon and Rectum	911	-29617	0	2991748036	1:Recurred/Progressed	2995035671	0:ALIVE OR DEAD TUMOR FREE	NA	5/18/10	0.0004	NA	No	C18.9	8140/3	C18.9	Yes	No	NA	0.05	NA	Yes	MACR	2995035671	0:LIVING	36eaf209-c332-4321-b6aa-51a3368ecd79	M0	N0	T3	With Tumor	2991748036	1:PROGRESSION	Yes	No	NA	No	NA	1	Primary	Female
coadread_tcga_pan_can_atlas_2018	TCGA-AA-3558	TCGA-AA-3558-01	70	STAGE I	6TH	7	NA	Colorectal Cancer	COAD	Colon Adenocarcinoma	638	-25752	0	3024624388	1:Recurred/Progressed	209751126	0:ALIVE OR DEAD TUMOR FREE	NA	5/18/10	0.1554	NA	No	C18.7	8140/3	C18.7	Yes	No	0.3523	0.11	16	Yes	COAD	209751126	0:LIVING	a56d528b-238a-4556-92c8-7645304a2da0	M0	N0	T2	With Tumor	3024624388	1:PROGRESSION	Yes	No	NA	No	NA	1	Primary	Male
coadread_tcga_pan_can_atlas_2018	TCGA-AA-3560	TCGA-AA-3560-01	72	STAGE IIIC	6TH	12	NA	Colorectal Cancer	COAD	Colon Adenocarcinoma	608	-26359	0	1998882204	0:DiseaseFree	1998882204	0:ALIVE OR DEAD TUMOR FREE	NA	5/18/10	0.4374	NA	No	C18.7	8140/3	C18.7	Yes	No	0.3648	0.03	19	No	COAD	1998882204	0:LIVING	2d02bd7a-5beb-4e43-9ccb-18d89c9d5ca2	M0	N2	T3	With Tumor	1998882204	0:CENSORED	Yes	Yes	NA	No	NA	1	Primary	Female
coadread_tcga_pan_can_atlas_2018	TCGA-AA-3561	TCGA-AA-3561-01	72	STAGE IIA	6TH	9	NA	Colorectal Cancer	COAD	Colon Adenocarcinoma	424	-26420	0	1393957327	0:DiseaseFree	1393957327	0:ALIVE OR DEAD TUMOR FREE	NA	5/18/10	0.2301	NA	No	C18.9	8140/3	C18.9	Yes	No	0.3413	0.27	17	No	COAD	1393957327	0:LIVING	01ad5016-f691-4bca-82a0-910429d8d25b	M0	N0	T3	With Tumor	1393957327	0:CENSORED	Yes	No	NA	No	NA	1	Primary	Male
coadread_tcga_pan_can_atlas_2018	TCGA-AA-3660	TCGA-AA-3660-01	51	STAGE II	5TH	15	27	Colorectal Cancer	COAD	Colon Adenocarcinoma	2375	-18932	0	780813361	0:DiseaseFree	780813361	0:ALIVE OR DEAD TUMOR FREE	NA	5/18/10	0.3384	NA	No	C18.9	8140/3	C18.9	Yes	Yes	0.3366	0.3	130	No	COAD	780813361	0:LIVING	f9b5e6a5-c2da-4a0d-9251-bb6f557b7b58	M0	N0	T3	With Tumor	780813361	0:CENSORED	Yes	No	NA	No	16	1	Primary	Female
coadread_tcga_pan_can_atlas_2018	TCGA-AA-3664	TCGA-AA-3664-01	74	STAGE II	5TH	4	NA	Colorectal Cancer	COAD	Colon Adenocarcinoma	1643	-27363	0	NA	NA	540158464	0:ALIVE OR DEAD TUMOR FREE	NA	5/18/10	0.2556	NA	No	C18.2	8140/3	C18.2	Yes	Yes	0.2631	0.79	145	NA	COAD	540158464	0:LIVING	a06c09a8-0951-49f4-a765-5147bbcae109	M0	N0	T3	With Tumor	540158464	0:CENSORED	Yes	No	NA	No	NA	1	Primary	Female
coadread_tcga_pan_can_atlas_2018	TCGA-AA-3666	TCGA-AA-3666-01	68	STAGE III	5TH	24	NA	Colorectal Cancer	COAD	Colon Adenocarcinoma	NA	-25020	0	NA	NA	2005457474	1:DEAD WITH TUMOR	NA	5/18/10	0.5738	NA	No	C18.9	8140/3	C18.9	Yes	Yes	0.2807	1.17	170	NA	COAD	2005457474	1:DECEASED	a512701f-88bb-4b05-8c94-fd285b9dd13e	M0	N1	T3	With Tumor	2005457474	1:PROGRESSION	Yes	No	NA	NA	NA	1	Primary	Male
coadread_tcga_pan_can_atlas_2018	TCGA-AA-3667	TCGA-AA-3667-01	36	STAGE I	5TH	12	NA	Colorectal Cancer	COAD	Colon Adenocarcinoma	426	-13302	0	1400532597	0:DiseaseFree	1400532597	0:ALIVE OR DEAD TUMOR FREE	NA	5/18/10	0.2932	NA	No	C18.9	8140/3	C18.9	Yes	Yes	0.2649	0.71	71	No	COAD	1400532597	0:LIVING	d651f9ba-8746-46c4-852c-6c2992c7d10e	M0	N0	T2	With Tumor	1400532597	0:CENSORED	Yes	No	NA	No	NA	1	Primary	Female
coadread_tcga_pan_can_atlas_2018	TCGA-AA-3673	TCGA-AA-3673-01	53	STAGE II	5TH	11	NA	Colorectal Cancer	COAD	Colon Adenocarcinoma	1522	-19509	0	5003780781	0:DiseaseFree	5003780781	0:ALIVE OR DEAD TUMOR FREE	NA	5/18/10	0.2291	NA	No	C18.4	8140/3	C18.4	Yes	Yes	0.284	0.51	71	No	COAD	5003780781	0:LIVING	628408ce-0691-4e0b-b4c7-aca9a0d73bb0	M0	N0	T3	With Tumor	5003780781	0:CENSORED	No	No	NA	No	NA	1	Primary	Female
coadread_tcga_pan_can_atlas_2018	TCGA-AA-3675	TCGA-AA-3675-01	84	STAGE II	5TH	3	29	Colorectal Cancer	COAD	Colon Adenocarcinoma	1431	-30801	0	4704605977	0:DiseaseFree	4704605977	0:ALIVE OR DEAD TUMOR FREE	NA	5/18/10	0.0556	NA	No	C18.2	8140/3	C18.2	Yes	No	0.2618	0.31	77	No	COAD	4704605977	0:LIVING	41658cf8-0de1-4a97-bb60-0f0107c84e00	M0	N0	T3	With Tumor	4704605977	0:CENSORED	Yes	No	NA	No	20	1	Primary	Male
coadread_tcga_pan_can_atlas_2018	TCGA-AA-3678	TCGA-AA-3678-01	60	STAGE III	5TH	9	NA	Colorectal Cancer	COAD	Colon Adenocarcinoma	1430	-22219	0	4701318342	0:DiseaseFree	4701318342	0:ALIVE OR DEAD TUMOR FREE	NA	5/18/10	0.2924	NA	No	C18.7	8140/3	C18.7	Yes	Yes	0.2741	0.65	66	No	COAD	4701318342	0:LIVING	c616f95f-4ea1-4019-8c17-041878085c88	M0	N1	T2	With Tumor	4701318342	0:CENSORED	Yes	No	NA	No	NA	1	Primary	Female
coadread_tcga_pan_can_atlas_2018	TCGA-AA-3679	TCGA-AA-3679-01	59	STAGE IV	6TH	16	NA	Colorectal Cancer	COAD	Colon Adenocarcinoma	457	-21611	0	NA	NA	1502449288	0:ALIVE OR DEAD TUMOR FREE	NA	5/18/10	0.5643	NA	No	C18.9	8140/3	C18.9	Yes	Yes	0.2575	0.41	59	No	COAD	1502449288	0:LIVING	d17a2ab0-faef-40de-a87d-1291868b200d	M1	N2	T3	With Tumor	1502449288	0:CENSORED	Yes	No	NA	No	NA	1	Primary	Male
coadread_tcga_pan_can_atlas_2018	TCGA-AA-3681	TCGA-AA-3681-01	77	STAGE III	5TH	13	NA	Colorectal Cancer	COAD	Colon Adenocarcinoma	182	-28399	0	5983496071	0:DiseaseFree	5983496071	0:ALIVE OR DEAD TUMOR FREE	NA	5/18/10	0.3097	NA	No	C18.0	8140/3	C18.0	Yes	Yes	0.263	0.52	100	No	COAD	5983496071	0:LIVING	abb0d53f-f74e-45dc-8fbb-40863016f3c6	M0	N1	T3	NA	5983496071	0:CENSORED	Yes	No	NA	No	NA	1	Primary	Female
coadread_tcga_pan_can_atlas_2018	TCGA-AA-3685	TCGA-AA-3685-01	69	STAGE II	5TH	26	27	Colorectal Cancer	COAD	Colon Adenocarcinoma	1127	-25506	0	3705164875	0:DiseaseFree	3705164875	0:ALIVE OR DEAD TUMOR FREE	NA	5/18/10	0.5316	NA	No	C18.9	8140/3	C18.9	Yes	Yes	0.2703	0.49	83	No	COAD	3705164875	0:LIVING	dca004bf-9c14-45a1-b186-ab3759f6c7fe	M0	N0	T3	With Tumor	3705164875	0:CENSORED	Yes	No	NA	No	18	1	Primary	Male
coadread_tcga_pan_can_atlas_2018	TCGA-AA-3688	TCGA-AA-3688-01	80	STAGE IV	6TH	16	NA	Colorectal Cancer	COAD	Colon Adenocarcinoma	578	-29220	0	NA	NA	1900253148	0:ALIVE OR DEAD TUMOR FREE	NA	5/18/10	0.3690	NA	No	C18.9	8140/3	C18.9	Yes	Yes	0.3017	1.27	64	No	COAD	1900253148	0:LIVING	2c9996bb-af6e-4424-881a-e81b9c9aeb78	M1	N1	T3	With Tumor	1900253148	0:CENSORED	Yes	Yes	NA	No	NA	1	Primary	Male
coadread_tcga_pan_can_atlas_2018	TCGA-AA-3692	TCGA-AA-3692-01	47	STAGE IV	6TH	8	NA	Colorectal Cancer	COAD	Mucinous Adenocarcinoma of the Colon and Rectum	0	-17167	0	NA	NA	3599960548	1:DEAD WITH TUMOR	NA	5/18/10	0.2305	NA	No	C18.9	8480/3	C18.9	Yes	Yes	0.2721	0.31	67	Yes	MACR	3599960548	1:DECEASED	bce3ce45-4fb3-4d8e-9ec7-d24427c2ba4d	M1	N2	T3	With Tumor	1301903541	1:PROGRESSION	Yes	Yes	NA	Yes	NA	1	Primary	Female
coadread_tcga_pan_can_atlas_2018	TCGA-AA-3693	TCGA-AA-3693-01	77	STAGE IV	6TH	13	NA	Colorectal Cancer	COAD	Colon Adenocarcinoma	0	-28459	0	NA	NA	0	0:ALIVE OR DEAD TUMOR FREE	NA	5/18/10	0.3546	NA	No	C18.7	8140/3	C18.7	Yes	Yes	0.2829	1.09	133	NA	COAD	0	0:LIVING	33522271-b2ca-4da4-a942-501ab9117c51	M1	N1	T4	With Tumor	0	0:CENSORED	Yes	No	NA	NA	NA	1	Primary	Female
coadread_tcga_pan_can_atlas_2018	TCGA-AA-3695	TCGA-AA-3695-01	63	STAGE IV	6TH	19	NA	Colorectal Cancer	COAD	Colon Adenocarcinoma	0	-23164	0	NA	NA	0	0:ALIVE OR DEAD TUMOR FREE	NA	5/18/10	0.4547	NA	No	C18.0	8140/3	C18.0	Yes	No	0.2817	0.65	148	NA	COAD	0	0:LIVING	23d0681a-912a-408f-b19a-0bbcf5ffc2f3	M1	N2	T3	With Tumor	0	0:CENSORED	Yes	No	NA	NA	NA	1	Primary	Female
coadread_tcga_pan_can_atlas_2018	TCGA-AA-3712	TCGA-AA-3712-01	65	STAGE III	5TH	21	29	Colorectal Cancer	COAD	Colon Adenocarcinoma	0	-23831	0	NA	NA	0	0:ALIVE OR DEAD TUMOR FREE	NA	5/18/10	0.5642	NA	No	C18.6	8140/3	C18.6	Yes	Yes	0.3407	0.53	115	NA	COAD	0	0:LIVING	2b94070a-21ec-457b-88af-3d2a89b97ac6	M0	N2	T3	With Tumor	0	0:CENSORED	Yes	No	NA	NA	20	1	Primary	Male
coadread_tcga_pan_can_atlas_2018	TCGA-AA-3713	TCGA-AA-3713-01	68	STAGE IV	5TH	2	1	Colorectal Cancer	COAD	Colon Adenocarcinoma	579	-24927	0	NA	NA	1903540783	0:ALIVE OR DEAD TUMOR FREE	NA	5/18/10	0.0517	NA	No	C18.9	8140/3	C18.9	Yes	Yes	0.8168	26.26	1018	No	COAD	1903540783	0:LIVING	57a2044d-20cc-4d02-b268-ce570a0fabe3	M1	N0	T3	With Tumor	1903540783	0:CENSORED	Yes	Yes	NA	Yes	16	1	Primary	Male
coadread_tcga_pan_can_atlas_2018	TCGA-AA-3811	TCGA-AA-3811-01	84	STAGE III	5TH	NA	NA	Colorectal Cancer	COAD	Colon Adenocarcinoma	30	-30893	0	NA	NA	1006016372	1:DEAD WITH TUMOR	NA	5/18/10	0.2961	NA	No	C18.9	8574/3	C18.9	Yes	Yes	11337	38.84	1916	NA	COAD	1006016372	1:DECEASED	d7ebd11a-1339-4b28-be90-a788d2cfa706	M0	N2	T3	With Tumor	1006016372	1:PROGRESSION	Yes	No	NA	No	NA	1	Primary	Female
coadread_tcga_pan_can_atlas_2018	TCGA-AA-3812	TCGA-AA-3812-01	82	STAGE IIA	6TH	13	NA	Colorectal Cancer	COAD	Colon Adenocarcinoma	1066	-29980	0	2505178025	1:Recurred/Progressed	3504619128	0:ALIVE OR DEAD TUMOR FREE	NA	5/18/10	0.0678	NA	No	C18.7	8140/3	C18.7	Yes	Yes	0.2659	0.18	107	Yes	COAD	3504619128	0:LIVING	4563e4e0-a661-46de-ad25-9c86a621e147	M0	N0	T3	With Tumor	2505178025	1:PROGRESSION	Yes	No	NA	No	NA	1	Primary	Female
coadread_tcga_pan_can_atlas_2018	TCGA-AA-3814	TCGA-AA-3814-01	85	STAGE IIA	6TH	26	NA	Colorectal Cancer	COAD	Colon Adenocarcinoma	0	-31380	0	NA	NA	0	0:ALIVE OR DEAD TUMOR FREE	NA	5/18/10	0.1068	NA	No	C18.9	8255/3	C18.9	Yes	Yes	0.2754	0.35	91	NA	COAD	0	0:LIVING	f38d49b7-6cad-4460-abd0-3685a3b2d941	M0	N0	T3	With Tumor	0	0:CENSORED	Yes	Yes	NA	NA	NA	1	Primary	Female
coadread_tcga_pan_can_atlas_2018	TCGA-AA-3818	TCGA-AA-3818-01	78	STAGE IIA	6TH	9	NA	Colorectal Cancer	COAD	Colon Adenocarcinoma	NA	-28763	0	NA	NA	0.986290561	1:DEAD WITH TUMOR	NA	5/18/10	0.1748	NA	No	C18.9	8140/3	C18.9	Yes	Yes	0.268	0.57	138	NA	COAD	0.986290561	1:DECEASED	fdffda5f-72b2-4153-b7f1-d7043b7ca898	M0	N0	T3	With Tumor	0.986290561	1:PROGRESSION	Yes	No	NA	NA	NA	1	Primary	Female
coadread_tcga_pan_can_atlas_2018	TCGA-AA-3819	TCGA-AA-3819-01	41	STAGE IIA	6TH	6	NA	Colorectal Cancer	COAD	Colon Adenocarcinoma	761	-15280	0	250189039	0:DiseaseFree	250189039	0:ALIVE OR DEAD TUMOR FREE	NA	5/18/10	0.1242	NA	No	C18.9	8140/3	C18.9	Yes	Yes	0.261	0.25	177	No	COAD	250189039	0:LIVING	192da41f-f0a5-494e-8eb9-96bcdae56ff8	M0	N0	T3	With Tumor	250189039	0:CENSORED	Yes	No	NA	No	NA	1	Primary	Female
coadread_tcga_pan_can_atlas_2018	TCGA-AA-3821	TCGA-AA-3821-01	81	STAGE I	6TH	0	NA	Colorectal Cancer	COAD	Mucinous Adenocarcinoma of the Colon and Rectum	31	-29706	0	NA	NA	1019166913	0:ALIVE OR DEAD TUMOR FREE	NA	5/18/10	0.0002	NA	No	C18.2	8480/3	C18.2	Yes	Yes	0.942	30.92	791	NA	MACR	1019166913	0:LIVING	0e87e5fd-d5bb-4c0d-952d-711a6abbf336	M0	N0	T2	With Tumor	1019166913	0:CENSORED	Yes	No	NA	No	NA	1	Primary	Female
coadread_tcga_pan_can_atlas_2018	TCGA-AA-3831	TCGA-AA-3831-01	66	STAGE IIA	6TH	0	NA	Colorectal Cancer	COAD	Colon Adenocarcinoma	547	-24411	0	1798336457	0:DiseaseFree	1798336457	0:ALIVE OR DEAD TUMOR FREE	NA	5/18/10	0.0012	NA	No	C18.9	8140/3	C18.9	Yes	Yes	0.276	1.61	104	No	COAD	1798336457	0:LIVING	bce5579c-08c6-48e9-853e-fac85ba8cbea	M0	N0	T3	With Tumor	1798336457	0:CENSORED	Yes	No	NA	No	NA	1	Primary	Male
coadread_tcga_pan_can_atlas_2018	TCGA-AA-3833	TCGA-AA-3833-01	63	STAGE IIA	6TH	0	NA	Colorectal Cancer	COAD	Colon Adenocarcinoma	485	-23011	0	1594503074	0:DiseaseFree	1594503074	0:ALIVE OR DEAD TUMOR FREE	NA	5/18/10	0.0002	NA	No	C18.9	8140/3	C18.9	Yes	Yes	0.9553	27.18	578	No	COAD	1594503074	0:LIVING	1a09207e-9184-4f32-bd07-a9f4dc6c825d	M0	N0	T3	With Tumor	1594503074	0:CENSORED	Yes	No	NA	No	NA	1	Primary	Female
coadread_tcga_pan_can_atlas_2018	TCGA-AA-3837	TCGA-AA-3837-01	67	STAGE IIA	6TH	16	NA	Colorectal Cancer	COAD	Mucinous Adenocarcinoma of the Colon and Rectum	1186	-24655	0	3899135352	0:DiseaseFree	3899135352	0:ALIVE OR DEAD TUMOR FREE	NA	5/18/10	0.2128	NA	No	C18.9	8480/3	C18.9	Yes	Yes	0.2784	0.82	118	No	MACR	3899135352	0:LIVING	0f940ec0-eb0b-422a-a764-a26c8e5c216d	M0	N0	T3	With Tumor	3899135352	0:CENSORED	Yes	No	NA	No	NA	1	Primary	Male
coadread_tcga_pan_can_atlas_2018	TCGA-AA-3842	TCGA-AA-3842-01	51	STAGE IIIA	6TH	18	NA	Colorectal Cancer	COAD	Colon Adenocarcinoma	1126	-18842	0	1301903541	1:Recurred/Progressed	370187724	0:ALIVE OR DEAD TUMOR FREE	NA	5/18/10	0.4471	NA	No	C18.9	8140/3	C18.9	Yes	Yes	0.3246	0.68	87	Yes	COAD	370187724	0:LIVING	80311cf5-7e18-4545-92ad-c4b7dd5c9677	M0	N1	T2	With Tumor	1301903541	1:PROGRESSION	Yes	No	NA	No	NA	1	Primary	Male
coadread_tcga_pan_can_atlas_2018	TCGA-AA-3846	TCGA-AA-3846-01	74	STAGE IIA	6TH	19	NA	Colorectal Cancer	COAD	Colon Adenocarcinoma	518	-27057	0	NA	NA	1702995036	0:ALIVE OR DEAD TUMOR FREE	NA	5/18/10	0.3878	NA	No	C18.7	8140/3	C18.7	Yes	Yes	0.3293	0.67	101	NA	COAD	1702995036	0:LIVING	f2ef5afa-6191-43a1-a023-d53c0d985139	M0	N0	T3	With Tumor	1702995036	0:CENSORED	Yes	No	NA	No	NA	1	Primary	Female
coadread_tcga_pan_can_atlas_2018	TCGA-AA-3850	TCGA-AA-3850-01	74	STAGE I	6TH	20	NA	Colorectal Cancer	COAD	Colon Adenocarcinoma	NA	-27090	0	NA	NA	0	1:DEAD WITH TUMOR	NA	5/18/10	0.0010	NA	No	C18.4	8140/3	C18.4	Yes	Yes	0.3018	0.07	105	NA	COAD	0	1:DECEASED	21bdad0d-c6a2-428c-b2b4-0de282b34abc	M0	N0	T2	With Tumor	0	1:PROGRESSION	Yes	No	NA	NA	NA	1	Primary	Male
coadread_tcga_pan_can_atlas_2018	TCGA-AA-3852	TCGA-AA-3852-01	88	STAGE IIA	6TH	9	NA	Colorectal Cancer	COAD	Mucinous Adenocarcinoma of the Colon and Rectum	NA	-32203	0	NA	NA	0	1:DEAD WITH TUMOR	NA	5/18/10	0.2282	NA	No	C18.9	8480/3	C18.9	Yes	Yes	0.2731	0.32	144	NA	MACR	0	1:DECEASED	6fc5e56a-1f5e-4ff1-948e-5ef636ebb48d	M0	N0	T3	With Tumor	0	1:PROGRESSION	Yes	No	NA	NA	NA	1	Primary	Male
coadread_tcga_pan_can_atlas_2018	TCGA-AA-3854	TCGA-AA-3854-01	71	STAGE I	6TH	2	NA	Colorectal Cancer	COAD	Mucinous Adenocarcinoma of the Colon and Rectum	1096	-26022	0	3603248184	0:DiseaseFree	3603248184	0:ALIVE OR DEAD TUMOR FREE	NA	5/18/10	0.1273	NA	No	C18.9	8480/3	C18.9	Yes	Yes	0.2733	0.89	139	No	MACR	3603248184	0:LIVING	7a6c54f1-f4e4-426b-b306-2ca3c4de12ca	M0	N0	T2	With Tumor	3603248184	0:CENSORED	Yes	No	NA	No	NA	1	Primary	Female
coadread_tcga_pan_can_atlas_2018	TCGA-AA-3855	TCGA-AA-3855-01	72	STAGE I	6TH	8	NA	Colorectal Cancer	COAD	Colon Adenocarcinoma	975	-26541	0	NA	NA	3205444324	0:ALIVE OR DEAD TUMOR FREE	NA	5/18/10	0.3279	NA	No	C18.9	8140/3	C18.9	Yes	Yes	0.3187	0.11	147	NA	COAD	3205444324	0:LIVING	b4c3cf95-a27c-4bcf-9321-38723473e83b	M0	N0	T2	With Tumor	3205444324	0:CENSORED	Yes	No	NA	No	NA	1	Primary	Male
coadread_tcga_pan_can_atlas_2018	TCGA-AA-3856	TCGA-AA-3856-01	59	STAGE IIA	6TH	21	NA	Colorectal Cancer	COAD	Colon Adenocarcinoma	30	-21670	0	NA	NA	0.986290561	0:ALIVE OR DEAD TUMOR FREE	NA	5/18/10	0.3329	NA	No	C18.9	8140/3	C18.9	Yes	Yes	0.2645	0.3	57	NA	COAD	0.986290561	0:LIVING	0b8de222-119a-40f3-8beb-12b9d933225b	M0	N0	T3	With Tumor	0.986290561	0:CENSORED	Yes	No	NA	NA	NA	1	Primary	Male
coadread_tcga_pan_can_atlas_2018	TCGA-AA-3858	TCGA-AA-3858-01	67	STAGE I	6TH	13	NA	Colorectal Cancer	COAD	Colon Adenocarcinoma	945	-24806	0	3106815268	0:DiseaseFree	3106815268	0:ALIVE OR DEAD TUMOR FREE	NA	5/18/10	0.2739	NA	No	C18.9	8140/3	C18.9	Yes	Yes	0.2586	0.37	60	No	COAD	3106815268	0:LIVING	44c2854e-3f8c-48e1-b4d5-1b5778d4fce4	M0	N0	T2	With Tumor	3106815268	0:CENSORED	Yes	No	NA	No	NA	1	Primary	Male
coadread_tcga_pan_can_atlas_2018	TCGA-AA-3866	TCGA-AA-3866-01	78	STAGE I	5TH	26	NA	Colorectal Cancer	COAD	Colon Adenocarcinoma	518	-28672	0	1702995036	0:DiseaseFree	1702995036	0:ALIVE OR DEAD TUMOR FREE	NA	5/18/10	0.3460	NA	No	C18.9	8140/3	C18.9	Yes	Yes	0.3267	0.43	100	No	COAD	1702995036	0:LIVING	02f9668c-71e6-485f-88b1-b37dc8bdd2ab	M0	N0	T2	With Tumor	1702995036	0:CENSORED	Yes	No	NA	No	NA	1	Primary	Female
coadread_tcga_pan_can_atlas_2018	TCGA-AA-3867	TCGA-AA-3867-01	74	STAGE IV	6TH	26	NA	Colorectal Cancer	COAD	Colon Adenocarcinoma	731	-27028	0	NA	NA	2403261334	0:ALIVE OR DEAD TUMOR FREE	NA	5/18/10	0.2456	NA	No	C18.7	8140/3	C18.7	Yes	Yes	0.3148	0.42	91	Yes	COAD	2403261334	0:LIVING	d655bbf6-c710-411d-aff5-ceb0fb6e6680	M1	N2	T3	With Tumor	129532827	1:PROGRESSION	Yes	Yes	NA	No	NA	1	Primary	Male
coadread_tcga_pan_can_atlas_2018	TCGA-AA-3869	TCGA-AA-3869-01	76	STAGE IV	6TH	18	NA	Colorectal Cancer	COAD	Colon Adenocarcinoma	0	-28062	0	NA	NA	2702436138	1:DEAD WITH TUMOR	NA	5/18/10	0.4115	NA	No	C18.0	8140/3	C18.0	Yes	No	0.4048	0.67	NA	No	COAD	2702436138	1:DECEASED	39d3b5b3-d51e-4d77-a8aa-2977fa734fab	M1	N2	T4	With Tumor	2702436138	1:PROGRESSION	Yes	No	NA	No	NA	1	Primary	Male
coadread_tcga_pan_can_atlas_2018	TCGA-AA-3870	TCGA-AA-3870-01	71	STAGE IV	6TH	9	NA	Colorectal Cancer	COAD	Colon Adenocarcinoma	912	-26086	0	NA	NA	2998323306	0:ALIVE OR DEAD TUMOR FREE	NA	5/18/10	0.3140	NA	No	C18.2	8140/3	C18.2	Yes	No	0.3807	0.6	NA	No	COAD	2998323306	0:LIVING	beb63625-d9bf-4ccd-bc53-635b53d24240	M1	N2	T3	With Tumor	2998323306	0:CENSORED	Yes	Yes	NA	NA	NA	1	Primary	Female
coadread_tcga_pan_can_atlas_2018	TCGA-AA-3872	TCGA-AA-3872-01	45	STAGE IV	6TH	24	NA	Colorectal Cancer	COAD	Colon Adenocarcinoma	0	-16651	0	NA	NA	0	0:ALIVE OR DEAD TUMOR FREE	NA	5/18/10	0.4529	NA	No	C18.9	8140/3	C18.9	Yes	No	0.3976	1.08	NA	NA	COAD	0	0:LIVING	20ccd267-74e5-4574-a8e1-028bcd74aaeb	M1	N2	T4	With Tumor	0	0:CENSORED	Yes	No	NA	NA	NA	1	Primary	Male
coadread_tcga_pan_can_atlas_2018	TCGA-AA-3875	TCGA-AA-3875-01	78	STAGE I	6TH	17	NA	Colorectal Cancer	COAD	Colon Adenocarcinoma	549	-28640	0	NA	NA	1804911727	0:ALIVE OR DEAD TUMOR FREE	NA	5/18/10	0.0867	NA	No	C18.2	8140/3	C18.2	Yes	Yes	0.2689	0.14	118	NA	COAD	1804911727	0:LIVING	5498d5ef-ad24-4034-9750-7c996c5355e1	M0	N0	T1	With Tumor	1804911727	0:CENSORED	Yes	No	NA	No	NA	1	Primary	Female
coadread_tcga_pan_can_atlas_2018	TCGA-AA-3877	TCGA-AA-3877-01	83	STAGE I	6TH	2	NA	Colorectal Cancer	COAD	Mucinous Adenocarcinoma of the Colon and Rectum	943	-30377	0	3100239997	0:DiseaseFree	3100239997	0:ALIVE OR DEAD TUMOR FREE	NA	5/18/10	0.0559	NA	No	C18.4	8480/3	C18.4	Yes	Yes	0.8655	32.33	1083	No	MACR	3100239997	0:LIVING	043a4745-566b-4106-b159-99cb8b394b81	M0	N0	T1	With Tumor	3100239997	0:CENSORED	Yes	No	NA	No	NA	1	Primary	Female
coadread_tcga_pan_can_atlas_2018	TCGA-AA-3930	TCGA-AA-3930-01	66	STAGE IV	6TH	9	NA	Colorectal Cancer	COAD	Colon Adenocarcinoma	0	-24321	0	NA	NA	2005457474	1:DEAD WITH TUMOR	NA	5/18/10	0.3057	NA	No	C18.2	8140/3	C18.2	Yes	No	0.3672	0.43	NA	No	COAD	2005457474	1:DECEASED	81f6b141-2195-4091-9cd3-dfb022663949	M1	N2	T3	With Tumor	2005457474	1:PROGRESSION	Yes	No	NA	No	NA	1	Primary	Male
coadread_tcga_pan_can_atlas_2018	TCGA-AA-3939	TCGA-AA-3939-01	83	STAGE IIA	6TH	NA	NA	Colorectal Cancer	COAD	Colon Adenocarcinoma	395	-30439	0	NA	NA	1298615906	0:ALIVE OR DEAD TUMOR FREE	NA	5/18/10	0.6133	NA	No	C18.9	8140/3	C18.9	Yes	No	0.36	1.02	NA	NA	COAD	1298615906	0:LIVING	81555ac5-9cc2-49ae-9033-657f56243f20	M0	N0	T3	With Tumor	1298615906	0:CENSORED	Yes	Yes	NA	No	NA	1	Primary	Male
coadread_tcga_pan_can_atlas_2018	TCGA-AA-3941	TCGA-AA-3941-01	84	STAGE IVA	7TH	18	NA	Colorectal Cancer	COAD	Colon Adenocarcinoma	730	-31015	0	NA	NA	2399973699	0:ALIVE OR DEAD TUMOR FREE	NA	5/18/10	0.4169	NA	No	C18.9	8140/3	C18.9	Yes	No	0.3682	1.05	NA	NA	COAD	2399973699	0:LIVING	835c3e23-ac2b-4bc9-ac65-e3e81adecf77	M1A	N1B	T4	With Tumor	2399973699	0:CENSORED	Yes	No	NA	No	NA	1	Primary	Female
coadread_tcga_pan_can_atlas_2018	TCGA-AA-3947	TCGA-AA-3947-01	60	STAGE IIB	6TH	0	NA	Colorectal Cancer	COAD	Mucinous Adenocarcinoma of the Colon and Rectum	1004	-22035	0	3300785745	0:DiseaseFree	3300785745	0:ALIVE OR DEAD TUMOR FREE	NA	5/18/10	0.0014	NA	No	C18.9	8480/3	C18.9	Yes	Yes	12515	40	2292	No	MACR	3300785745	0:LIVING	654c6f5c-3e5c-49f0-b53f-87cd9797d7c9	M0	N0	T4	With Tumor	3300785745	0:CENSORED	Yes	No	NA	No	NA	1	Primary	Female
coadread_tcga_pan_can_atlas_2018	TCGA-AA-3950	TCGA-AA-3950-01	79	STAGE IIA	6TH	5	NA	Colorectal Cancer	COAD	Mucinous Adenocarcinoma of the Colon and Rectum	730	-29130	0	2399973699	0:DiseaseFree	2399973699	0:ALIVE OR DEAD TUMOR FREE	NA	5/18/10	0.1008	NA	No	C18.2	8480/3	C18.2	Yes	Yes	0.75	25.38	127	No	MACR	2399973699	0:LIVING	cc53bf9e-5e27-4305-a08b-552120c10aa5	M0	N0	T3	With Tumor	2399973699	0:CENSORED	Yes	Yes	NA	No	NA	1	Primary	Female
coadread_tcga_pan_can_atlas_2018	TCGA-AA-3952	TCGA-AA-3952-01	68	STAGE IIIC	6TH	11	NA	Colorectal Cancer	COAD	Colon Adenocarcinoma	NA	-24868	0	NA	NA	2005457474	1:DEAD WITH TUMOR	NA	5/18/10	0.3808	NA	No	C18.6	8140/3	C18.6	Yes	Yes	0.3274	0.43	98	NA	COAD	2005457474	1:DECEASED	c1e141af-bdd1-4176-8c0e-cf1ab0c1d9d3	M0	N2	T3	With Tumor	2005457474	1:PROGRESSION	Yes	Yes	NA	NA	NA	1	Primary	Male
coadread_tcga_pan_can_atlas_2018	TCGA-AA-3956	TCGA-AA-3956-01	65	STAGE IIA	6TH	12	NA	Colorectal Cancer	COAD	Colon Adenocarcinoma	1035	-24045	0	NA	NA	3402702436	0:ALIVE OR DEAD TUMOR FREE	NA	5/18/10	0.1821	NA	No	C18.0	8140/3	C18.0	Yes	Yes	0.3246	0.16	135	NA	COAD	3402702436	0:LIVING	7b47489f-c3cc-4388-b5d7-c7c02790a5f6	M0	N0	T3	With Tumor	3402702436	0:CENSORED	Yes	No	NA	No	NA	1	Primary	Male
coadread_tcga_pan_can_atlas_2018	TCGA-AA-3966	TCGA-AA-3966-01	89	STAGE IIA	6TH	18	NA	Colorectal Cancer	COAD	Mucinous Adenocarcinoma of the Colon and Rectum	61	-32537	0	NA	NA	2005457474	0:ALIVE OR DEAD TUMOR FREE	NA	5/18/10	0.2030	NA	No	C18.9	8480/3	C18.9	Yes	Yes	1296	43.67	1093	NA	MACR	2005457474	0:LIVING	bc42fe2d-1a33-428d-a601-b1871f4c8d9b	M0	N0	T3	With Tumor	2005457474	0:CENSORED	Yes	No	NA	NA	NA	1	Primary	Female
coadread_tcga_pan_can_atlas_2018	TCGA-AA-3968	TCGA-AA-3968-01	55	STAGE I	6TH	16	NA	Colorectal Cancer	COAD	Colon Adenocarcinoma	669	-20089	0	2199427952	0:DiseaseFree	2199427952	0:ALIVE OR DEAD TUMOR FREE	NA	5/18/10	0.5075	NA	No	C18.7	8140/3	C18.7	Yes	Yes	0.331	0.22	134	No	COAD	2199427952	0:LIVING	cab7bdbc-0a11-4901-97c3-26b884f79cb5	M0	N0	T2	With Tumor	2199427952	0:CENSORED	Yes	No	NA	No	NA	1	Primary	Female
coadread_tcga_pan_can_atlas_2018	TCGA-AA-3971	TCGA-AA-3971-01	58	STAGE III	5TH	17	NA	Colorectal Cancer	COAD	Colon Adenocarcinoma	489	-21518	0	1607653615	0:DiseaseFree	1607653615	0:ALIVE OR DEAD TUMOR FREE	NA	5/18/10	0.4059	NA	No	C18.9	8140/3	C18.9	Yes	Yes	0.3362	0.49	79	No	COAD	1607653615	0:LIVING	10994156-7c2f-420e-aeb8-11d566b3d5e4	M0	N1	T3	With Tumor	1607653615	0:CENSORED	Yes	No	NA	No	NA	1	Primary	Male
coadread_tcga_pan_can_atlas_2018	TCGA-AA-3973	TCGA-AA-3973-01	69	STAGE IV	5TH	9	NA	Colorectal Cancer	COAD	Colon Adenocarcinoma	397	-25536	0	NA	NA	1305191176	0:ALIVE OR DEAD TUMOR FREE	NA	5/18/10	0.1952	NA	No	C18.9	8140/3	C18.9	Yes	Yes	0.3291	0.47	83	No	COAD	1305191176	0:LIVING	e8841edf-e070-425b-b4d4-bbb2115f9dbd	M1	N1	T4	With Tumor	1305191176	0:CENSORED	Yes	No	NA	No	NA	1	Primary	Male
coadread_tcga_pan_can_atlas_2018	TCGA-AA-3975	TCGA-AA-3975-01	80	STAGE I	6TH	11	NA	Colorectal Cancer	COAD	Colon Adenocarcinoma	1036	-29310	0	3405990071	0:DiseaseFree	3405990071	0:ALIVE OR DEAD TUMOR FREE	NA	5/18/10	0.2591	NA	No	C18.9	8140/3	C18.9	Yes	Yes	0.3404	0.21	145	No	COAD	3405990071	0:LIVING	a9cb21d1-4c4a-4f30-ad4d-c54bed26f187	M0	N0	T2	With Tumor	3405990071	0:CENSORED	Yes	No	NA	No	NA	1	Primary	Male
coadread_tcga_pan_can_atlas_2018	TCGA-AA-3976	TCGA-AA-3976-01	70	STAGE IIIA	6TH	22	NA	Colorectal Cancer	COAD	Colon Adenocarcinoma	791	-25599	0	2600519446	0:DiseaseFree	2600519446	0:ALIVE OR DEAD TUMOR FREE	NA	5/18/10	0.4991	NA	No	C19	8140/3	C19.9	Yes	Yes	0.3308	0.3	84	No	COAD	2600519446	0:LIVING	14efca0c-882d-4fba-b15c-64af6e213b80	M0	N1	T2	With Tumor	2600519446	0:CENSORED	Yes	Yes	NA	No	NA	1	Primary	Male
coadread_tcga_pan_can_atlas_2018	TCGA-AA-3977	TCGA-AA-3977-01	65	NA	6TH	0	NA	Colorectal Cancer	COAD	Colon Adenocarcinoma	761	-23832	0	250189039	0:DiseaseFree	250189039	0:ALIVE OR DEAD TUMOR FREE	NA	5/18/10	0.0008	NA	No	C18.7	8140/3	C18.7	Yes	No	0.3545	0.37	3444	No	COAD	250189039	0:LIVING	33e989b9-fac4-47d8-b429-269044ac772a	NA	N0	T2	With Tumor	250189039	0:CENSORED	Yes	No	NA	No	NA	1	Primary	Male
coadread_tcga_pan_can_atlas_2018	TCGA-AA-3979	TCGA-AA-3979-01	84	STAGE IIA	6TH	12	NA	Colorectal Cancer	COAD	Colon Adenocarcinoma	730	-30742	0	2399973699	0:DiseaseFree	2399973699	0:ALIVE OR DEAD TUMOR FREE	NA	5/18/10	0.2946	NA	No	C18.7	8140/3	C18.7	Yes	Yes	0.3186	1.51	129	No	COAD	2399973699	0:LIVING	af17788e-a562-43aa-bd36-fd3e031f483c	M0	N0	T3	With Tumor	2399973699	0:CENSORED	Yes	Yes	NA	No	NA	1	Primary	Male
coadread_tcga_pan_can_atlas_2018	TCGA-AA-3980	TCGA-AA-3980-01	89	STAGE I	6TH	NA	NA	Colorectal Cancer	COAD	Colon Adenocarcinoma	822	-32630	0	2702436138	0:DiseaseFree	2702436138	0:ALIVE OR DEAD TUMOR FREE	NA	5/18/10	NA	NA	No	C18.9	8140/3	C18.9	Yes	No	0.3103	0.38	96	No	COAD	2702436138	0:LIVING	384400c1-98d6-4cc3-8724-de6711f6208b	M0	N0	T2	With Tumor	2702436138	0:CENSORED	Yes	No	NA	No	NA	1	Primary	Female
coadread_tcga_pan_can_atlas_2018	TCGA-AA-3982	TCGA-AA-3982-01	75	STAGE IIIB	6TH	13	NA	Colorectal Cancer	COAD	Colon Adenocarcinoma	822	-27608	0	NA	NA	2702436138	0:ALIVE OR DEAD TUMOR FREE	NA	5/18/10	0.1341	NA	No	C18.9	8140/3	C18.9	Yes	Yes	0.3356	0.06	127	NA	COAD	2702436138	0:LIVING	5a195baa-2d05-4273-a7c4-64cc816b0406	M0	N1	T3	With Tumor	2702436138	0:CENSORED	Yes	No	NA	No	NA	1	Primary	Male
coadread_tcga_pan_can_atlas_2018	TCGA-AA-3986	TCGA-AA-3986-01	73	STAGE I	5TH	3	NA	Colorectal Cancer	COAD	Colon Adenocarcinoma	580	-26967	0	1906828418	0:DiseaseFree	1906828418	0:ALIVE OR DEAD TUMOR FREE	NA	5/18/10	0.0551	NA	No	C18.9	8140/3	C18.9	Yes	Yes	0.3248	0.09	85	No	COAD	1906828418	0:LIVING	04d7a52f-a89b-4114-a608-a6254b4d604f	M0	N0	T2	With Tumor	1906828418	0:CENSORED	Yes	Yes	NA	No	NA	1	Primary	Male
coadread_tcga_pan_can_atlas_2018	TCGA-AA-3989	TCGA-AA-3989-01	84	STAGE IV	6TH	19	NA	Colorectal Cancer	COAD	Colon Adenocarcinoma	0	-30712	0	NA	NA	7956077194	1:DEAD WITH TUMOR	NA	5/18/10	0.2031	NA	No	C18.9	8140/3	C18.9	Yes	Yes	0.3311	0.19	117	NA	COAD	7956077194	1:DECEASED	d5619045-060a-4b60-86e4-6a5774994fd4	M1	N2	T3	With Tumor	7956077194	1:PROGRESSION	Yes	No	NA	No	NA	1	Primary	Male
coadread_tcga_pan_can_atlas_2018	TCGA-AA-3994	TCGA-AA-3994-01	69	STAGE IIIB	6TH	7	NA	Colorectal Cancer	COAD	Mucinous Adenocarcinoma of the Colon and Rectum	822	-25323	0	2702436138	0:DiseaseFree	2702436138	0:ALIVE OR DEAD TUMOR FREE	NA	5/18/10	0.2117	NA	No	C18.9	8480/3	C18.9	Yes	Yes	0.2838	0.99	178	No	MACR	2702436138	0:LIVING	750770db-53cf-4021-a8c2-5e0ddb97fef5	M0	N1	T3	With Tumor	2702436138	0:CENSORED	Yes	No	NA	No	NA	1	Primary	Male
coadread_tcga_pan_can_atlas_2018	TCGA-AA-A00A	TCGA-AA-A00A-01	80	STAGE IIA	6TH	0	NA	Colorectal Cancer	COAD	Colon Adenocarcinoma	1157	-29463	0	NA	NA	3803793931	0:ALIVE OR DEAD TUMOR FREE	NA	6/15/11	0.0122	NA	No	C18.2	8140/3	C18.2	Yes	No	NA	7.51	NA	NA	COAD	3803793931	0:LIVING	10628a61-bd5e-4415-af97-631c5ca320cb	M0	N0	T3	With Tumor	3803793931	0:CENSORED	Yes	No	NA	No	NA	1	Primary	Male
coadread_tcga_pan_can_atlas_2018	TCGA-AA-A00D	TCGA-AA-A00D-01	70	STAGE I	6TH	8	NA	Colorectal Cancer	COAD	Colon Adenocarcinoma	578	-25689	0	1900253148	0:DiseaseFree	1900253148	0:ALIVE OR DEAD TUMOR FREE	NA	6/15/11	0.1967	NA	No	C18.2	8140/3	C18.2	Yes	No	NA	0	NA	No	COAD	1900253148	0:LIVING	081a3dc7-45e1-457d-add0-c4686140a8d0	M0	N0	T2	With Tumor	1900253148	0:CENSORED	Yes	No	NA	No	NA	1	Primary	Male
coadread_tcga_pan_can_atlas_2018	TCGA-AA-A00F	TCGA-AA-A00F-01	66	STAGE IIIC	6TH	25	NA	Colorectal Cancer	COAD	Colon Adenocarcinoma	1035	-24379	0	NA	NA	3402702436	0:ALIVE OR DEAD TUMOR FREE	NA	6/15/11	0.5739	NA	No	C18.7	8140/3	C18.7	Yes	No	NA	0.07	NA	No	COAD	3402702436	0:LIVING	60ad2c8a-6bbf-43fc-ae73-cc1f6d6c163c	M0	N2	T3	With Tumor	3402702436	0:CENSORED	Yes	No	NA	No	NA	1	Primary	Male
coadread_tcga_pan_can_atlas_2018	TCGA-AA-A00J	TCGA-AA-A00J-01	80	STAGE IIIB	6TH	1	NA	Colorectal Cancer	COAD	Mucinous Adenocarcinoma of the Colon and Rectum	549	-29371	0	NA	NA	1804911727	0:ALIVE OR DEAD TUMOR FREE	NA	6/15/11	0.0444	NA	No	C18.2	8480/3	C18.2	Yes	No	NA	11.59	NA	No	MACR	1804911727	0:LIVING	56e612e8-2c29-4782-be79-2813cc8dd2e6	M0	N1	T4	With Tumor	1804911727	0:CENSORED	Yes	No	NA	No	NA	1	Primary	Male
coadread_tcga_pan_can_atlas_2018	TCGA-AA-A00K	TCGA-AA-A00K-01	79	STAGE IIA	6TH	7	NA	Colorectal Cancer	COAD	Colon Adenocarcinoma	549	-29189	0	NA	NA	1804911727	0:ALIVE OR DEAD TUMOR FREE	NA	6/15/11	0.1388	NA	No	C18.7	8140/3	C18.7	Yes	No	NA	0.41	NA	NA	COAD	1804911727	0:LIVING	0cbe9848-8eac-4ea8-a36b-fb74b4a33de7	M0	N0	T3	With Tumor	1804911727	0:CENSORED	Yes	No	NA	NA	NA	1	Primary	Male
coadread_tcga_pan_can_atlas_2018	TCGA-AA-A00L	TCGA-AA-A00L-01	66	STAGE IIA	6TH	9	NA	Colorectal Cancer	COAD	Colon Adenocarcinoma	1157	-24319	0	3803793931	0:DiseaseFree	3803793931	0:ALIVE OR DEAD TUMOR FREE	NA	6/15/11	0.1802	NA	No	C18.4	8140/3	C18.4	Yes	No	NA	0	NA	No	COAD	3803793931	0:LIVING	381cf7f3-cd7b-4660-8175-ff8062f7bf78	M0	N0	T3	With Tumor	3803793931	0:CENSORED	Yes	Yes	NA	No	NA	1	Primary	Male
coadread_tcga_pan_can_atlas_2018	TCGA-AA-A00N	TCGA-AA-A00N-01	75	STAGE IIB	6TH	0	NA	Colorectal Cancer	COAD	Mucinous Adenocarcinoma of the Colon and Rectum	NA	-27667	0	NA	NA	4010914949	1:DEAD WITH TUMOR	NA	6/15/11	0.0007	NA	No	C18.0	8480/3	C18.0	Yes	No	0.3279	32.47	4875	NA	MACR	4010914949	1:DECEASED	e457344d-76fb-46bf-b362-61a6e811d131	M0	N0	T4	With Tumor	4010914949	1:PROGRESSION	Yes	No	NA	NA	NA	1	Primary	Male
coadread_tcga_pan_can_atlas_2018	TCGA-AA-A00O	TCGA-AA-A00O-01	83	STAGE IIIC	6TH	7	NA	Colorectal Cancer	COAD	Colon Adenocarcinoma	822	-30316	0	NA	NA	2702436138	0:ALIVE OR DEAD TUMOR FREE	NA	6/15/11	0.1944	NA	No	C18.7	8140/3	C18.7	Yes	No	0.2697	1.05	NA	No	COAD	2702436138	0:LIVING	01f493d4-229d-47a6-baa8-32a342c65d01	M0	N2	T3	With Tumor	2702436138	0:CENSORED	Yes	No	NA	No	NA	1	Primary	Female
coadread_tcga_pan_can_atlas_2018	TCGA-AA-A00Q	TCGA-AA-A00Q-01	66	STAGE IIIB	6TH	22	NA	Colorectal Cancer	COAD	Colon Adenocarcinoma	1278	-24199	0	4201597791	0:DiseaseFree	4201597791	0:ALIVE OR DEAD TUMOR FREE	NA	6/15/11	0.2482	NA	No	C18.7	8140/3	C18.7	Yes	No	NA	0	NA	No	COAD	4201597791	0:LIVING	62d39be5-f029-4eb8-8b00-46470e06a755	M0	N1	T4	With Tumor	4201597791	0:CENSORED	Yes	No	NA	No	NA	1	Primary	Female
coadread_tcga_pan_can_atlas_2018	TCGA-AA-A00U	TCGA-AA-A00U-01	50	STAGE IIIB	6TH	7	NA	Colorectal Cancer	COAD	Colon Adenocarcinoma	518	-18263	0	1702995036	0:DiseaseFree	1702995036	0:ALIVE OR DEAD TUMOR FREE	NA	6/15/11	0.1412	NA	No	C18.2	8140/3	C18.2	Yes	No	NA	0.03	NA	No	COAD	1702995036	0:LIVING	091e3084-04ee-4497-893c-d46226dec78f	M0	N1	T3	With Tumor	1702995036	0:CENSORED	Yes	No	NA	No	NA	1	Primary	Male
coadread_tcga_pan_can_atlas_2018	TCGA-AA-A00W	TCGA-AA-A00W-01	80	STAGE I	6TH	7	NA	Colorectal Cancer	COAD	Colon Adenocarcinoma	456	-29311	0	NA	NA	1499161653	0:ALIVE OR DEAD TUMOR FREE	NA	6/15/11	0.1540	NA	No	C18.7	8140/3	C18.7	Yes	No	NA	0	NA	No	COAD	1499161653	0:LIVING	fa96d094-0165-401c-8fd5-6d1ee4ef3994	M0	N0	T1	With Tumor	1499161653	0:CENSORED	Yes	No	NA	No	NA	1	Primary	Male
coadread_tcga_pan_can_atlas_2018	TCGA-AA-A00Z	TCGA-AA-A00Z-01	70	STAGE IIA	6TH	10	NA	Colorectal Cancer	COAD	Colon Adenocarcinoma	669	-25872	0	2199427952	0:DiseaseFree	2199427952	0:ALIVE OR DEAD TUMOR FREE	NA	6/15/11	0.1737	NA	No	C18.7	8140/3	C18.7	Yes	No	0.3206	0	14	No	COAD	2199427952	0:LIVING	af3a0634-4292-45bd-b948-6b6bd2d58090	M0	N0	T3	With Tumor	2199427952	0:CENSORED	Yes	Yes	NA	No	NA	1	Primary	Male
coadread_tcga_pan_can_atlas_2018	TCGA-AA-A017	TCGA-AA-A017-01	57	STAGE IIA	6TH	9	NA	Colorectal Cancer	COAD	Colon Adenocarcinoma	457	-21032	0	1502449288	0:DiseaseFree	1502449288	0:ALIVE OR DEAD TUMOR FREE	NA	6/15/11	0.2310	NA	No	C18.7	8140/3	C18.7	Yes	No	0.28	1.19	54	No	COAD	1502449288	0:LIVING	af06cde0-c69a-4bb1-a234-8023b95e4835	M0	N0	T3	With Tumor	1502449288	0:CENSORED	Yes	No	NA	No	NA	1	Primary	Female
coadread_tcga_pan_can_atlas_2018	TCGA-AA-A01C	TCGA-AA-A01C-01	75	STAGE IIIA	6TH	17	NA	Colorectal Cancer	COAD	Colon Adenocarcinoma	457	-27729	0	NA	NA	1502449288	0:ALIVE OR DEAD TUMOR FREE	NA	6/15/11	0.4230	NA	No	C18.2	8140/3	C18.2	Yes	No	0.2539	0.1	86	No	COAD	1502449288	0:LIVING	80809d79-92e1-4d6c-ba2e-0a9589997792	M0	N1	T2	With Tumor	1502449288	0:CENSORED	Yes	No	NA	No	NA	1	Primary	Male
coadread_tcga_pan_can_atlas_2018	TCGA-AA-A01D	TCGA-AA-A01D-01	47	STAGE IIIC	6TH	20	NA	Colorectal Cancer	COAD	Mucinous Adenocarcinoma of the Colon and Rectum	30	-17318	0	NA	NA	1098070158	1:DEAD WITH TUMOR	NA	6/15/11	0.2620	NA	No	C19	8480/3	C19.9	Yes	No	0.2695	0.71	NA	NA	MACR	1098070158	1:DECEASED	e2edbf3f-25d8-49aa-b656-2a59c3b99aeb	M0	N2	T3	With Tumor	6016372423	1:PROGRESSION	Yes	No	NA	No	NA	1	Primary	Female
coadread_tcga_pan_can_atlas_2018	TCGA-AA-A01F	TCGA-AA-A01F-01	72	STAGE IIIB	6TH	20	NA	Colorectal Cancer	COAD	Colon Adenocarcinoma	974	-26298	0	NA	NA	3202156689	0:ALIVE OR DEAD TUMOR FREE	NA	6/15/11	0.5492	NA	No	C18.7	8140/3	C18.7	Yes	No	NA	0.03	NA	NA	COAD	3202156689	0:LIVING	132229e5-947d-43e9-a54c-a97d4be7d604	M0	N1	T3	With Tumor	3202156689	0:CENSORED	Yes	No	NA	No	NA	1	Primary	Male
coadread_tcga_pan_can_atlas_2018	TCGA-AA-A01G	TCGA-AA-A01G-01	63	STAGE IIA	6TH	12	NA	Colorectal Cancer	COAD	Mucinous Adenocarcinoma of the Colon and Rectum	365	-23133	0	119998685	0:DiseaseFree	119998685	0:ALIVE OR DEAD TUMOR FREE	NA	6/15/11	0.1787	NA	No	C18.0	8480/3	C18.0	Yes	No	NA	0	NA	No	MACR	119998685	0:LIVING	6f2b5a14-569c-4084-8c67-b1a44d787897	M0	N0	T3	With Tumor	119998685	0:CENSORED	Yes	No	NA	No	NA	1	Primary	Male
coadread_tcga_pan_can_atlas_2018	TCGA-AA-A01K	TCGA-AA-A01K-01	74	STAGE IIIC	6TH	12	NA	Colorectal Cancer	COAD	Colon Adenocarcinoma	943	-27029	0	3100239997	0:DiseaseFree	3100239997	0:ALIVE OR DEAD TUMOR FREE	NA	6/15/11	0.3157	NA	No	C18.7	8140/3	C18.7	Yes	No	0.2795	1.3	NA	No	COAD	3100239997	0:LIVING	a72dd578-3a6f-4807-a843-4a942500944e	M0	N2	T3	With Tumor	3100239997	0:CENSORED	Yes	No	NA	No	NA	1	Primary	Female
coadread_tcga_pan_can_atlas_2018	TCGA-AA-A01Q	TCGA-AA-A01Q-01	48	STAGE II	5TH	1	NA	Colorectal Cancer	COAD	Colon Adenocarcinoma	31	-17715	0	NA	NA	1019166913	0:ALIVE OR DEAD TUMOR FREE	NA	6/15/11	0.0462	NA	No	C18.2	8140/3	C18.2	Yes	No	NA	5.43	NA	NA	COAD	1019166913	0:LIVING	4be66108-e72a-406b-bb4b-f58ff2877336	M0	N0	T3	With Tumor	1019166913	0:CENSORED	Yes	No	NA	NA	NA	1	Primary	Female
coadread_tcga_pan_can_atlas_2018	TCGA-AA-A01S	TCGA-AA-A01S-01	47	STAGE III	5TH	7	NA	Colorectal Cancer	COAD	Colon Adenocarcinoma	31	-17257	0	NA	NA	1019166913	0:ALIVE OR DEAD TUMOR FREE	NA	6/15/11	0.2205	NA	No	C18.7	8140/3	C18.7	Yes	Yes	0.325	0.6	51	NA	COAD	1019166913	0:LIVING	84e34cf2-b3bb-4a1a-8fb7-6c2c604c4008	M0	N1	T3	With Tumor	1019166913	0:CENSORED	Yes	No	NA	NA	NA	1	Primary	Female
coadread_tcga_pan_can_atlas_2018	TCGA-AA-A01V	TCGA-AA-A01V-01	59	STAGE I	5TH	0	NA	Colorectal Cancer	COAD	Colon Adenocarcinoma	31	-21792	0	NA	NA	1019166913	0:ALIVE OR DEAD TUMOR FREE	NA	6/15/11	0.0001	NA	No	C18.0	8140/3	C18.0	Yes	Yes	0.3163	0.31	108	NA	COAD	1019166913	0:LIVING	0cb0dac8-4ce2-444a-b1ae-1550e065b4d9	M0	N0	T2	With Tumor	1019166913	0:CENSORED	Yes	No	NA	NA	NA	1	Primary	Male
coadread_tcga_pan_can_atlas_2018	TCGA-AA-A01X	TCGA-AA-A01X-01	80	STAGE III	5TH	21	-3	Colorectal Cancer	COAD	Colon Adenocarcinoma	791	-29281	0	NA	NA	2600519446	0:ALIVE OR DEAD TUMOR FREE	NA	6/15/11	0.5220	NA	No	C18.7	8140/3	C18.7	Yes	Yes	0.3184	0.38	65	Yes	COAD	2600519446	0:LIVING	2e386e48-b99b-4806-a3e3-081d72a606e7	M0	N1	T2	With Tumor	2600519446	1:PROGRESSION	Yes	No	NA	No	-4	1	Primary	Female
coadread_tcga_pan_can_atlas_2018	TCGA-AA-A01Z	TCGA-AA-A01Z-01	68	STAGE II	5TH	8	29	Colorectal Cancer	COAD	Colon Adenocarcinoma	1126	-24990	0	NA	NA	370187724	0:ALIVE OR DEAD TUMOR FREE	NA	6/15/11	0.1752	NA	No	C18.2	8140/3	C18.2	Yes	Yes	0.3259	0.42	95	Yes	COAD	370187724	0:LIVING	c9e829d9-cd08-41a9-a5a4-34f2d7d619c7	M0	N0	T3	With Tumor	370187724	1:PROGRESSION	Yes	No	NA	No	10	1	Primary	Male
coadread_tcga_pan_can_atlas_2018	TCGA-AA-A024	TCGA-AA-A024-01	81	STAGE II	5TH	0	NA	Colorectal Cancer	COAD	Mucinous Adenocarcinoma of the Colon and Rectum	61	-29708	0	3905710622	0:DiseaseFree	3905710622	0:ALIVE OR DEAD TUMOR FREE	NA	6/15/11	0.0006	NA	No	C18.6	8140/3	C18.6	Yes	Yes	0.2567	0.75	79	No	MACR	3905710622	1:DECEASED	d4e1472a-7b5f-46f4-acb7-b961f634e28e	M0	N0	T3	With Tumor	3905710622	0:CENSORED	Yes	Yes	NA	No	NA	1	Primary	Male
coadread_tcga_pan_can_atlas_2018	TCGA-AA-A029	TCGA-AA-A029-01	67	STAGE II	5TH	13	NA	Colorectal Cancer	COAD	Colon Adenocarcinoma	1581	-24686	0	5197751258	0:DiseaseFree	5197751258	0:ALIVE OR DEAD TUMOR FREE	NA	6/15/11	0.2676	NA	No	C18.0	8140/3	C18.0	Yes	No	0.2837	2.01	NA	No	COAD	5197751258	0:LIVING	93ca8937-97c0-4f6e-bdec-66d32f2a7b3d	M0	N0	T3	With Tumor	5197751258	0:CENSORED	Yes	No	NA	No	NA	1	Primary	Male
coadread_tcga_pan_can_atlas_2018	TCGA-AA-A02E	TCGA-AA-A02E-01	82	STAGE IV	6TH	23	NA	Colorectal Cancer	COAD	Colon Adenocarcinoma	NA	-30256	0	NA	NA	2958871684	1:DEAD WITH TUMOR	NA	6/15/11	0.5898	NA	No	C18.0	8140/3	C18.0	Yes	Yes	0.2544	1.66	148	NA	COAD	2958871684	1:DECEASED	35620be9-3ba5-4be7-9e00-83103e6a92e6	M1	N1	T3	With Tumor	2958871684	1:PROGRESSION	Yes	No	NA	NA	NA	1	Primary	Female
coadread_tcga_pan_can_atlas_2018	TCGA-AA-A02F	TCGA-AA-A02F-01	68	STAGE IV	6TH	13	NA	Colorectal Cancer	COAD	Colon Adenocarcinoma	1216	-25051	0	NA	NA	3997764408	0:ALIVE OR DEAD TUMOR FREE	NA	6/15/11	0.5801	NA	No	C18.7	8010/3	C18.7	Yes	Yes	0.2783	1.83	51	No	COAD	3997764408	0:LIVING	dd4be58e-da22-4bcd-bf4c-2b9e60ffda19	M1	N1	T3	With Tumor	3997764408	0:CENSORED	Yes	No	NA	No	NA	1	Primary	Female
coadread_tcga_pan_can_atlas_2018	TCGA-AA-A02H	TCGA-AA-A02H-01	74	STAGE IV	6TH	11	NA	Colorectal Cancer	COAD	Colon Adenocarcinoma	NA	-27362	0	NA	NA	2005457474	1:DEAD WITH TUMOR	NA	6/15/11	0.4195	NA	No	C18.7	8140/3	C18.7	Yes	Yes	0.2874	2.03	74	NA	COAD	2005457474	1:DECEASED	69fb431f-0caf-4cdd-9085-eda5b18ed15d	M1	N2	T3	With Tumor	2005457474	1:PROGRESSION	Yes	No	NA	NA	NA	1	Primary	Female
coadread_tcga_pan_can_atlas_2018	TCGA-AA-A02J	TCGA-AA-A02J-01	70	STAGE IV	6TH	9	NA	Colorectal Cancer	COAD	Colon Adenocarcinoma	NA	-25749	0	NA	NA	5030081862	1:DEAD WITH TUMOR	NA	6/15/11	0.1843	NA	No	C18.7	8140/3	C18.7	Yes	No	0.2836	0.54	NA	NA	COAD	5030081862	1:DECEASED	73a142e1-8ac2-4cfe-b8cf-7e9dea64f488	M1	N0	T3	With Tumor	5030081862	1:PROGRESSION	Yes	No	NA	NA	NA	1	Primary	Female
coadread_tcga_pan_can_atlas_2018	TCGA-AA-A02O	TCGA-AA-A02O-01	82	STAGE II	6TH	12	NA	Colorectal Cancer	COAD	Colon Adenocarcinoma	28	-30288	0	NA	NA	0.920537857	0:ALIVE OR DEAD TUMOR FREE	NA	6/15/11	0.2498	NA	No	C18.4	8140/3	C18.4	Yes	Yes	0.3293	0.48	160	NA	COAD	0.920537857	0:LIVING	6fa41234-9077-4d05-a295-6820f3bedf5b	M0	N0	T3	With Tumor	0.920537857	0:CENSORED	Yes	No	NA	NA	NA	1	Primary	Male
coadread_tcga_pan_can_atlas_2018	TCGA-AA-A02W	TCGA-AA-A02W-01	73	STAGE I	5TH	21	NA	Colorectal Cancer	COAD	Colon Adenocarcinoma	1247	-26693	0	330407338	1:Recurred/Progressed	4099681099	0:ALIVE OR DEAD TUMOR FREE	NA	6/15/11	0.4626	NA	No	C18.7	8140/3	C18.7	Yes	No	0.2652	0.77	92	Yes	COAD	4099681099	0:LIVING	73448b56-a6c6-4c98-a153-ab704261e073	M0	N0	T2	With Tumor	330407338	1:PROGRESSION	Yes	No	NA	No	NA	1	Primary	Female
coadread_tcga_pan_can_atlas_2018	TCGA-AA-A02Y	TCGA-AA-A02Y-01	73	STAGE I	6TH	8	21	Colorectal Cancer	COAD	Colon Adenocarcinoma	1216	-26724	0	3997764408	0:DiseaseFree	3997764408	0:ALIVE OR DEAD TUMOR FREE	NA	6/15/11	0.1905	NA	No	C18.0	8140/3	C18.0	Yes	Yes	0.3389	0.38	110	No	COAD	3997764408	0:LIVING	a435fdf4-a89a-499e-9006-cbb5693eab26	M0	N0	T2	With Tumor	3997764408	0:CENSORED	Yes	No	NA	No	16	1	Primary	Male
coadread_tcga_pan_can_atlas_2018	TCGA-AA-A03J	TCGA-AA-A03J-01	65	STAGE I	5TH	21	NA	Colorectal Cancer	COAD	Colon Adenocarcinoma	1246	-23986	0	4096393464	0:DiseaseFree	4096393464	0:ALIVE OR DEAD TUMOR FREE	NA	6/15/11	0.4677	NA	No	C18.7	8140/3	C18.7	Yes	Yes	0.3238	0.22	81	No	COAD	4096393464	0:LIVING	e6c8c5fc-158a-4de4-b3f6-3b645584bbc7	M0	N0	T2	With Tumor	4096393464	0:CENSORED	Yes	No	NA	No	NA	1	Primary	Female
coadread_tcga_pan_can_atlas_2018	TCGA-AD-5900	TCGA-AD-5900-01	67	STAGE I	7TH	6	25	Colorectal Cancer	COAD	Mucinous Adenocarcinoma of the Colon and Rectum	370	-24776	0	1216425026	0:DiseaseFree	1216425026	0:ALIVE OR DEAD TUMOR FREE	Not Hispanic Or Latino	6/22/11	0.1197	NA	No	C18.2	8480/3	C18.2	Yes	Yes	0.9101	36.46	1474	No	MACR	1216425026	0:LIVING	0f008098-d8aa-46dc-8445-cca59838c582	MX	N0	T2	Tumor Free	1216425026	0:CENSORED	Yes	No	White	No	12	1	Primary	Male
coadread_tcga_pan_can_atlas_2018	TCGA-AD-6548	TCGA-AD-6548-01	81	STAGE I	7TH	4	35	Colorectal Cancer	COAD	Colon Adenocarcinoma	650	-29758	0	2136962883	0:DiseaseFree	2136962883	0:ALIVE OR DEAD TUMOR FREE	Not Hispanic Or Latino	7/22/11	0.0752	NA	No	C18.5	8140/3	C18.5	Yes	Yes	0.4334	0.02	119	No	COAD	2136962883	0:LIVING	c113808a-773f-4179-82d6-9083518404b5	M0	N0	T2	NA	2136962883	0:CENSORED	Yes	No	White	No	26	1	Primary	Female
coadread_tcga_pan_can_atlas_2018	TCGA-AD-6888	TCGA-AD-6888-01	73	STAGE IIIB	7TH	30	29	Colorectal Cancer	COAD	Colon Adenocarcinoma	155	-26816	0	1127658875	1:Recurred/Progressed	1551763816	1:DEAD WITH TUMOR	Not Hispanic Or Latino	7/22/11	0.1853	NA	No	C18.2	8140/3	C18.2	Yes	Yes	0.3466	0.13	104	Yes	COAD	1551763816	1:DECEASED	13eff2e5-e33a-485f-9ba4-8a7ccb3c7528	M0	N1B	T3	Tumor Free	1127658875	1:PROGRESSION	Yes	Yes	White	No	14	1	Primary	Male
coadread_tcga_pan_can_atlas_2018	TCGA-AD-6890	TCGA-AD-6890-01	65	NA	7TH	9	35	Colorectal Cancer	COAD	Colon Adenocarcinoma	746	-23769	0	2452575862	0:DiseaseFree	2452575862	0:ALIVE OR DEAD TUMOR FREE	NA	7/22/11	0.1853	NA	No	C18.2	8140/3	C18.2	Yes	Yes	0.3483	0.03	100	No	COAD	2452575862	0:LIVING	e8e80df9-e3ba-4dec-b8fc-a5e80d8c6798	MX	N0	T1	Tumor Free	2452575862	0:CENSORED	Yes	No	White	No	18	1	Primary	Male
coadread_tcga_pan_can_atlas_2018	TCGA-AD-6895	TCGA-AD-6895-01	84	STAGE IIIB	7TH	0	21	Colorectal Cancer	COAD	Colon Adenocarcinoma	763	-30879	0	2508465661	0:DiseaseFree	2508465661	0:ALIVE OR DEAD TUMOR FREE	Not Hispanic Or Latino	7/22/11	0.0019	NA	No	C18.0	8140/3	C18.0	Yes	Yes	0.8416	23.11	1538	No	COAD	2508465661	0:LIVING	4f601d7b-8db1-4c6d-9374-21dcd804980d	M0	N1A	T3	Tumor Free	2508465661	0:CENSORED	Yes	Yes	White	No	18	1	Primary	Male
coadread_tcga_pan_can_atlas_2018	TCGA-AD-6899	TCGA-AD-6899-01	84	STAGE IIIC	7TH	20	29	Colorectal Cancer	COAD	Mucinous Adenocarcinoma of the Colon and Rectum	48	-30693	0	5786237959	0:DiseaseFree	5786237959	0:ALIVE OR DEAD TUMOR FREE	NA	7/25/11	0.2038	NA	No	C18.9	8480/3	C18.9	Yes	Yes	0.355	0.07	136	No	MACR	5786237959	1:DECEASED	ea923671-3903-4a79-830d-e7e4b1eabab0	MX	N2B	T4A	Tumor Free	5786237959	0:CENSORED	Yes	No	White	No	20	1	Primary	Male
coadread_tcga_pan_can_atlas_2018	TCGA-AD-6901	TCGA-AD-6901-01	78	NA	7TH	25	3	Colorectal Cancer	COAD	Colon Adenocarcinoma	31	-28579	0	1538613276	1:Recurred/Progressed	2242167209	1:DEAD WITH TUMOR	NA	7/25/11	0.2971	NA	No	C18.0	8140/3	C18.0	Yes	Yes	0.3533	0.18	223	Yes	COAD	2242167209	1:DECEASED	b76d1de7-6447-474d-bf67-77e0bb2da73a	MX	N0	T3	With Tumor	1538613276	1:PROGRESSION	Yes	No	White	No	-14	1	Primary	Male
coadread_tcga_pan_can_atlas_2018	TCGA-AD-6963	TCGA-AD-6963-01	58	NA	7TH	19	27	Colorectal Cancer	COAD	Colon Adenocarcinoma	834	-21294	0	274188776	0:DiseaseFree	274188776	0:ALIVE OR DEAD TUMOR FREE	NA	8/17/11	0.1973	NA	No	C18.2	8140/3	C18.2	Yes	Yes	0.3442	0.02	75	No	COAD	274188776	0:LIVING	47a8e514-904c-4867-8f43-7eb573be835b	MX	N0	T3	Tumor Free	274188776	0:CENSORED	Yes	No	White	No	16	1	Primary	Male
coadread_tcga_pan_can_atlas_2018	TCGA-AD-6965	TCGA-AD-6965-01	62	STAGE IIIC	7TH	18	35	Colorectal Cancer	COAD	Colon Adenocarcinoma	805	-22853	0	2130387612	1:Recurred/Progressed	2646546339	0:ALIVE OR DEAD TUMOR FREE	Not Hispanic Or Latino	8/17/11	0.3464	NA	No	C18.0	8140/3	C18.0	Yes	Yes	0.3643	0.33	109	Yes	COAD	2646546339	0:LIVING	c8de215d-53a4-4e6c-be58-5887a8094815	M0	N2B	T4A	With Tumor	2130387612	1:PROGRESSION	Yes	No	White	No	22	1	Primary	Male
coadread_tcga_pan_can_atlas_2018	TCGA-AD-A5EK	TCGA-AD-A5EK-01	51	STAGE I	7TH	25	7	Colorectal Cancer	COAD	Colon Adenocarcinoma	500	-18731	0	1643817602	0:DiseaseFree	1643817602	0:ALIVE OR DEAD TUMOR FREE	Not Hispanic Or Latino	2013-12-07	0.9127	NA	No	C18.2	8140/3	C18.2	Yes	Yes	0.2808	0.32	73	No	COAD	1643817602	0:LIVING	E8EC26BD-C88D-42B9-AC8A-AB121B8140F8	MX	N0	T2	Tumor Free	1643817602	0:CENSORED	Yes	No	Black or African American	No	6	1	Primary	Male
coadread_tcga_pan_can_atlas_2018	TCGA-AF-2687	TCGA-AF-2687-01	57	STAGE IIIC	NA	24	25	Colorectal Cancer	READ	Rectal Adenocarcinoma	1427	-21098	0	4165433804	1:Recurred/Progressed	4691455436	0:ALIVE OR DEAD TUMOR FREE	Not Hispanic Or Latino	2011-08-02	0.2505	NA	No	C19	8140/3	C19.9	Yes	Yes	0.3529	0.08	98	Yes	READ	4691455436	0:LIVING	f9204a59-6877-4d06-a20e-fd7ab0859ed5	M0	N2	T3	Tumor Free	4165433804	1:PROGRESSION	Yes	No	White	Yes	26	1	Primary	Male
coadread_tcga_pan_can_atlas_2018	TCGA-AF-2689	TCGA-AF-2689-01	41	STAGE IV	NA	18	NA	Colorectal Cancer	READ	Rectal Adenocarcinoma	546	-15082	0	NA	NA	394844988	1:DEAD WITH TUMOR	Not Hispanic Or Latino	2010-05-11	0.4330	NA	No	C19	8140/3	C19.9	Yes	No	0.3486	1.28	26	Yes	READ	394844988	1:DECEASED	335d0351-3740-4847-9ff4-be2f078c70f7	M1	N2	T3	With Tumor	9895781964	1:PROGRESSION	Yes	No	White	No	NA	1	Primary	Female
coadread_tcga_pan_can_atlas_2018	TCGA-AF-2690	TCGA-AF-2690-01	76	STAGE IIIC	6TH	25	15	Colorectal Cancer	READ	Rectal Adenocarcinoma	358	-28119	0	NA	NA	1722720847	0:ALIVE OR DEAD TUMOR FREE	Not Hispanic Or Latino	2011-03-02	0.4372	NA	No	C20	8140/3	C20.9	Yes	Yes	0.3412	0.03	72	No	READ	1722720847	1:DECEASED	368fd5c9-cd4b-4326-a47b-4d72938cfb8f	M0	N2	T3	Tumor Free	1722720847	0:CENSORED	Yes	No	White	No	14	1	Primary	Female
coadread_tcga_pan_can_atlas_2018	TCGA-AF-2691	TCGA-AF-2691-01	48	STAGE I	NA	11	NA	Colorectal Cancer	READ	Rectal Adenocarcinoma	1309	-17759	0	4303514482	0:DiseaseFree	4303514482	0:ALIVE OR DEAD TUMOR FREE	Not Hispanic Or Latino	10/28/10	0.1282	NA	No	C19	8140/3	C19.9	Yes	No	0.3267	1.16	34	No	READ	4303514482	0:LIVING	830fd359-abd4-4c99-89e4-2d6bb9ce5637	M0	N0	T1	Tumor Free	4303514482	0:CENSORED	Yes	No	White	No	NA	1	Primary	Female
coadread_tcga_pan_can_atlas_2018	TCGA-AF-2692	TCGA-AF-2692-01	54	STAGE IIA	NA	16	NA	Colorectal Cancer	READ	Rectal Adenocarcinoma	412	-19830	0	NA	NA	1354505704	0:ALIVE OR DEAD TUMOR FREE	Not Hispanic Or Latino	2010-10-11	0.4873	NA	No	C20	8140/3	C20.9	Yes	No	0.3259	1.32	12	Yes	READ	1354505704	0:LIVING	71a32fca-d48f-4ea3-8df7-69f9dda8fa91	M0	N0	T3	With Tumor	1075056712	1:PROGRESSION	Yes	No	White	No	NA	1	Primary	Female
coadread_tcga_pan_can_atlas_2018	TCGA-AF-2693	TCGA-AF-2693-01	75	STAGE I	6TH	8	23	Colorectal Cancer	READ	Rectal Adenocarcinoma	1155	-27443	0	NA	NA	3797218661	0:ALIVE OR DEAD TUMOR FREE	Not Hispanic Or Latino	2011-06-07	0.2996	NA	No	C19	8140/3	C19.9	Yes	Yes	0.339	0.02	83	No	READ	3797218661	0:LIVING	2faf928d-453a-4d07-b058-b5d4e1d13845	MX	N0	T2	Tumor Free	3797218661	0:CENSORED	Yes	No	White	No	16	1	Primary	Male
coadread_tcga_pan_can_atlas_2018	TCGA-AF-3911	TCGA-AF-3911-01	48	STAGE IIIC	6TH	20	31	Colorectal Cancer	READ	Rectal Adenocarcinoma	1148	-17609	0	2284906467	1:Recurred/Progressed	3774205214	0:ALIVE OR DEAD TUMOR FREE	Not Hispanic Or Latino	6/28/11	0.4700	NA	No	C20	8140/3	C20.9	Yes	Yes	0.3559	0.15	82	Yes	READ	3774205214	0:LIVING	17e286b7-7793-446d-b556-1108addb5ba2	MX	N2	T3	Tumor Free	2284906467	1:PROGRESSION	Yes	No	White	Yes	20	1	Primary	Male
coadread_tcga_pan_can_atlas_2018	TCGA-AF-4110	TCGA-AF-4110-01	77	STAGE IVA	7TH	23	7	Colorectal Cancer	READ	Rectal Adenocarcinoma	912	-28289	0	NA	NA	2998323306	0:ALIVE OR DEAD TUMOR FREE	Not Hispanic Or Latino	2011-06-07	0.2599	NA	No	C20	8140/3	C20.9	Yes	Yes	0.3522	0.06	86	No	READ	2998323306	0:LIVING	5f10f8e4-a6f9-4643-b210-390bc8fd32bd	MX	N2B	T4A	Tumor Free	2998323306	0:CENSORED	Yes	No	White	No	8	1	Primary	Male
coadread_tcga_pan_can_atlas_2018	TCGA-AF-5654	TCGA-AF-5654-01	73	STAGE I	NA	8	31	Colorectal Cancer	READ	Rectal Adenocarcinoma	257	-26738	0	NA	NA	1683269224	0:ALIVE OR DEAD TUMOR FREE	Not Hispanic Or Latino	5/16/11	0.2065	NA	No	C19	8140/3	C19.9	Yes	No	0.3231	0.19	121	No	READ	1683269224	1:DECEASED	5d4b9087-fa7b-47b8-9b12-adc0dd1cf17c	M0	N0	T2	Tumor Free	1683269224	0:CENSORED	Yes	No	White	No	22	1	Primary	Female
coadread_tcga_pan_can_atlas_2018	TCGA-AF-6655	TCGA-AF-6655-01	66	STAGE IIIA	7TH	19	21	Colorectal Cancer	READ	Rectal Adenocarcinoma	609	-24417	0	2002169839	0:DiseaseFree	2002169839	0:ALIVE OR DEAD TUMOR FREE	Not Hispanic Or Latino	8/15/11	0.3195	NA	No	C19	8140/3	C19.9	Yes	Yes	0.3465	0.16	64	No	READ	2002169839	0:LIVING	ce2e0f1c-60ff-4f93-8bba-4f4d3ccac37c	M0	N1	T2	Tumor Free	2002169839	0:CENSORED	Yes	No	White	No	12	1	Primary	Male
coadread_tcga_pan_can_atlas_2018	TCGA-AF-6672	TCGA-AF-6672-01	43	STAGE IV	7TH	21	-3	Colorectal Cancer	READ	Rectal Adenocarcinoma	748	-15965	0	NA	NA	2459151133	0:ALIVE OR DEAD TUMOR FREE	Not Hispanic Or Latino	2011-02-09	0.5116	NA	No	C19	8140/3	C19.9	Yes	Yes	0.3345	0.02	76	Yes	READ	2459151133	0:LIVING	6221496d-40cc-4071-969f-6fbcba4f573c	MX	N2B	T4A	Tumor Free	9172502219	1:PROGRESSION	Yes	No	White	Yes	0	1	Primary	Male
coadread_tcga_pan_can_atlas_2018	TCGA-AF-A56K	TCGA-AF-A56K-01	56	STAGE IIA	6TH	14	7	Colorectal Cancer	READ	Rectal Adenocarcinoma	2635	-20527	0	4001052043	1:Recurred/Progressed	8662918763	0:ALIVE OR DEAD TUMOR FREE	Not Hispanic Or Latino	4/18/13	0.2761	NA	No	C19	8140/3	C19.9	Yes	Yes	0.3197	0.29	88	No	READ	8662918763	0:LIVING	BD818AE4-B31A-4616-9303-B8AEE56A848F	M0	N0	T3	Tumor Free	4001052043	1:PROGRESSION	Yes	No	Black or African American	No	8	1	Primary	Male
coadread_tcga_pan_can_atlas_2018	TCGA-AF-A56L	TCGA-AF-A56L-01	48	STAGE IIIC	6TH	20	19	Colorectal Cancer	READ	Rectal Adenocarcinoma	2007	-17734	0	6598283854	0:DiseaseFree	6598283854	0:ALIVE OR DEAD TUMOR FREE	NA	4/18/13	0.1725	NA	No	C19	8140/3	C19.9	Yes	Yes	0.3287	0.22	116	No	READ	6598283854	0:LIVING	C8FD1040-82A2-4CDA-AC49-C2F82B20CBAB	M0	N2	T3	Tumor Free	6598283854	0:CENSORED	Yes	No	Black or African American	No	14	1	Primary	Female
coadread_tcga_pan_can_atlas_2018	TCGA-AF-A56N	TCGA-AF-A56N-01	47	STAGE IIA	7TH	6	17	Colorectal Cancer	READ	Rectal Adenocarcinoma	360	-17480	0	1183548673	0:DiseaseFree	1183548673	0:ALIVE OR DEAD TUMOR FREE	Not Hispanic Or Latino	2013-11-04	0.1391	NA	No	C19	8140/3	C19.9	Yes	Yes	0.3275	0.54	131	No	READ	1183548673	0:LIVING	811F3FEB-A5A9-48B1-ACDA-FBB23FCBCF16	M0	N0	T3	Tumor Free	1183548673	0:CENSORED	Yes	No	Black or African American	Yes	20	1	Primary	Female
coadread_tcga_pan_can_atlas_2018	TCGA-AG-3574	TCGA-AG-3574-01	89	STAGE II	5TH	10	NA	Colorectal Cancer	READ	Rectal Adenocarcinoma	0	-32781	0	NA	NA	3603248184	1:DEAD WITH TUMOR	NA	5/18/10	0.2278	NA	No	C20	8140/3	C20.9	Yes	No	0.3356	0	11	NA	READ	3603248184	1:DECEASED	0eda7373-8335-455f-b90a-8c3540f28088	M0	N0	T3	With Tumor	3603248184	1:PROGRESSION	Yes	No	NA	No	NA	1	Primary	Female
coadread_tcga_pan_can_atlas_2018	TCGA-AG-3578	TCGA-AG-3578-01	76	STAGE IIA	6TH	17	NA	Colorectal Cancer	READ	Rectal Adenocarcinoma	974	-27851	0	NA	NA	3202156689	0:ALIVE OR DEAD TUMOR FREE	NA	5/18/10	0.4708	NA	No	C19	8480/3	C19.9	Yes	No	NA	0	NA	No	READ	3202156689	0:LIVING	04178a4f-14b0-45ba-aa3e-f21638e23765	M0	N0	T3	With Tumor	3202156689	0:CENSORED	Yes	No	NA	No	NA	1	Primary	Female
coadread_tcga_pan_can_atlas_2018	TCGA-AG-3580	TCGA-AG-3580-01	67	STAGE I	5TH	2	NA	Colorectal Cancer	READ	Rectal Adenocarcinoma	244	-24775	0	NA	NA	8021829898	0:ALIVE OR DEAD TUMOR FREE	NA	5/18/10	0.0353	NA	No	C19	8140/3	C19.9	Yes	No	0.3094	0.04	15	No	READ	8021829898	0:LIVING	594a52b0-c929-4e50-ae27-7542e32667ae	M0	N0	T1	With Tumor	8021829898	0:CENSORED	Yes	Yes	NA	No	NA	1	Primary	Male
coadread_tcga_pan_can_atlas_2018	TCGA-AG-3581	TCGA-AG-3581-01	63	STAGE I	6TH	12	NA	Colorectal Cancer	READ	Rectal Adenocarcinoma	215	-23345	0	NA	NA	7068415689	0:ALIVE OR DEAD TUMOR FREE	NA	5/18/10	0.2427	NA	No	C19	8140/3	C19.9	Yes	No	0.3144	0	15	No	READ	7068415689	0:LIVING	3124e819-292b-48e7-baac-8c5c4a86dc20	M0	N0	T2	With Tumor	7068415689	0:CENSORED	Yes	No	NA	No	NA	1	Primary	Male
coadread_tcga_pan_can_atlas_2018	TCGA-AG-3582	TCGA-AG-3582-01	75	STAGE IV	6TH	15	NA	Colorectal Cancer	READ	Rectal Adenocarcinoma	31	-27636	0	NA	NA	3603248184	1:DEAD WITH TUMOR	NA	5/18/10	0.4110	NA	No	C18.9	8140/3	C18.9	Yes	No	NA	0.04	NA	NA	READ	3603248184	1:DECEASED	db1e3104-8bfd-4353-854a-c478ba1f7d07	M1	N1	T3	With Tumor	3603248184	1:PROGRESSION	Yes	No	NA	No	NA	1	Primary	Male
coadread_tcga_pan_can_atlas_2018	TCGA-AG-3583	TCGA-AG-3583-01	66	STAGE IV	6TH	11	NA	Colorectal Cancer	READ	Rectal Adenocarcinoma	61	-24107	0	NA	NA	2005457474	1:DEAD WITH TUMOR	NA	5/18/10	0.2426	NA	No	C19	8140/3	C19.9	Yes	No	0.3724	0.12	21	NA	READ	2005457474	1:DECEASED	5af7b4eb-8314-41ce-ab2b-f98054a78a8b	M1	N2	T3	With Tumor	2005457474	1:PROGRESSION	Yes	No	NA	No	NA	1	Primary	Male
coadread_tcga_pan_can_atlas_2018	TCGA-AG-3586	TCGA-AG-3586-01	72	STAGE III	5TH	5	NA	Colorectal Cancer	READ	Rectal Adenocarcinoma	31	-26542	0	NA	NA	1019166913	0:ALIVE OR DEAD TUMOR FREE	NA	5/18/10	0.1330	NA	No	C19	8480/3	C19.9	Yes	No	NA	0.15	NA	NA	READ	1019166913	0:LIVING	a8b974f4-aabf-484d-bfa2-a286b39681e0	M0	N2	T3	With Tumor	1019166913	0:CENSORED	Yes	No	NA	NA	NA	1	Primary	Female
coadread_tcga_pan_can_atlas_2018	TCGA-AG-3587	TCGA-AG-3587-01	65	STAGE I	6TH	22	NA	Colorectal Cancer	READ	Rectal Adenocarcinoma	1400	-24075	0	NA	NA	4602689286	0:ALIVE OR DEAD TUMOR FREE	NA	5/18/10	0.3226	NA	No	C20	8140/3	C20.9	Yes	No	NA	0.23	NA	Yes	READ	4602689286	0:LIVING	c9632a8b-dcfe-4480-a8ad-482f55b8cfa2	M0	N0	T2	With Tumor	3997764408	1:PROGRESSION	Yes	No	NA	Yes	NA	1	Primary	Male
coadread_tcga_pan_can_atlas_2018	TCGA-AG-3591	TCGA-AG-3591-01	66	STAGE IIA	6TH	22	17	Colorectal Cancer	READ	Rectal Adenocarcinoma	1035	-24167	0	3402702436	0:DiseaseFree	3402702436	0:ALIVE OR DEAD TUMOR FREE	NA	5/18/10	0.4369	NA	No	C19	8140/3	C19.9	Yes	Yes	0.3455	0.09	72	No	READ	3402702436	0:LIVING	a2b6246d-2b80-49c5-968b-694b4e8171dc	M0	N0	T3	With Tumor	3402702436	0:CENSORED	Yes	No	NA	Yes	10	1	Primary	Female
coadread_tcga_pan_can_atlas_2018	TCGA-AG-3592	TCGA-AG-3592-01	68	STAGE IIA	6TH	26	19	Colorectal Cancer	READ	Rectal Adenocarcinoma	1035	-25141	0	NA	NA	3402702436	0:ALIVE OR DEAD TUMOR FREE	NA	5/18/10	0.4741	NA	No	C19	8140/3	C19.9	Yes	Yes	0.3478	0.37	249	No	READ	3402702436	0:LIVING	12f1d449-4da3-460d-b4f3-9e1232440a8b	M0	N0	T3	With Tumor	3402702436	0:CENSORED	Yes	No	NA	No	14	1	Primary	Male
coadread_tcga_pan_can_atlas_2018	TCGA-AG-3593	TCGA-AG-3593-01	72	STAGE IIA	6TH	25	NA	Colorectal Cancer	READ	Rectal Adenocarcinoma	1035	-26480	0	3402702436	0:DiseaseFree	3402702436	0:ALIVE OR DEAD TUMOR FREE	NA	5/18/10	0.4804	NA	No	C19	8140/3	C19.9	Yes	No	NA	0	NA	No	READ	3402702436	0:LIVING	10290e91-9784-4f94-8daa-b5d9a8b0efb9	M0	N0	T3	With Tumor	3402702436	0:CENSORED	Yes	No	NA	Yes	NA	1	Primary	Female
coadread_tcga_pan_can_atlas_2018	TCGA-AG-3598	TCGA-AG-3598-01	69	STAGE IIA	6TH	7	NA	Colorectal Cancer	READ	Rectal Adenocarcinoma	1522	-25324	0	NA	NA	5003780781	0:ALIVE OR DEAD TUMOR FREE	NA	5/18/10	0.1909	NA	No	C19	8140/3	C19.9	Yes	No	0.3443	0	22	No	READ	5003780781	0:LIVING	6bc056f2-f06e-428f-aebc-85b780d880ed	M0	N0	T3	With Tumor	5003780781	0:CENSORED	Yes	No	NA	No	NA	1	Primary	Male
coadread_tcga_pan_can_atlas_2018	TCGA-AG-3599	TCGA-AG-3599-01	70	STAGE I	5TH	3	NA	Colorectal Cancer	READ	Rectal Adenocarcinoma	366	-25749	0	NA	NA	1203274485	0:ALIVE OR DEAD TUMOR FREE	NA	5/18/10	0.0382	NA	No	C19	8480/3	C19.9	Yes	No	0.3477	0.39	22	No	READ	1203274485	0:LIVING	2a7903cc-345d-48f7-9fec-b4a5f09f8002	M0	N0	T2	With Tumor	1203274485	0:CENSORED	Yes	No	NA	No	NA	1	Primary	Male
coadread_tcga_pan_can_atlas_2018	TCGA-AG-3600	TCGA-AG-3600-01	62	STAGE IIIC	6TH	18	NA	Colorectal Cancer	READ	Rectal Adenocarcinoma	184	-22767	0	6049248775	0:DiseaseFree	6049248775	0:ALIVE OR DEAD TUMOR FREE	NA	5/18/10	0.6084	NA	No	C19	8140/3	C19.9	Yes	No	NA	0.1	NA	No	READ	6049248775	0:LIVING	17a8d208-fcf6-4480-945c-848d4234aafd	M0	N2	T3	With Tumor	6049248775	0:CENSORED	Yes	No	NA	Yes	NA	1	Primary	Male
coadread_tcga_pan_can_atlas_2018	TCGA-AG-3601	TCGA-AG-3601-01	68	STAGE IIIB	6TH	19	NA	Colorectal Cancer	READ	Rectal Adenocarcinoma	0	-24837	0	NA	NA	0	0:ALIVE OR DEAD TUMOR FREE	NA	5/18/10	0.4585	NA	No	C19	8140/3	C19.9	Yes	No	NA	1.17	NA	NA	READ	0	0:LIVING	ba902e78-752f-4248-9a59-ea08475c961b	M0	N1	T4	With Tumor	0	0:CENSORED	Yes	No	NA	NA	NA	1	Primary	Male
coadread_tcga_pan_can_atlas_2018	TCGA-AG-3605	TCGA-AG-3605-01	85	STAGE IV	6TH	9	NA	Colorectal Cancer	READ	Rectal Adenocarcinoma	30	-31078	0	NA	NA	0.986290561	0:ALIVE OR DEAD TUMOR FREE	NA	5/18/10	0.1912	NA	No	C19	8140/3	C19.9	Yes	No	0.33	0.24	9	NA	READ	0.986290561	0:LIVING	a744d4a3-f99a-46ce-9b3f-8ee8835e67ec	M1	N1	T3	With Tumor	0.986290561	0:CENSORED	Yes	No	NA	NA	NA	1	Primary	Female
coadread_tcga_pan_can_atlas_2018	TCGA-AG-3608	TCGA-AG-3608-01	79	STAGE IIA	6TH	7	NA	Colorectal Cancer	READ	Rectal Adenocarcinoma	485	-29008	0	NA	NA	1594503074	0:ALIVE OR DEAD TUMOR FREE	NA	5/18/10	0.1306	NA	No	C20	8140/3	C20.9	Yes	No	NA	0.3	NA	No	READ	1594503074	0:LIVING	c3760fb2-3b8a-4251-a189-21d56fba5017	M0	N0	T3	With Tumor	1594503074	0:CENSORED	Yes	No	NA	No	NA	1	Primary	Female
coadread_tcga_pan_can_atlas_2018	TCGA-AG-3609	TCGA-AG-3609-01	65	STAGE IIIC	6TH	24	NA	Colorectal Cancer	READ	Rectal Adenocarcinoma	608	-23925	0	1998882204	0:DiseaseFree	1998882204	0:ALIVE OR DEAD TUMOR FREE	NA	5/18/10	0.7741	NA	No	C19	8140/3	C19.9	Yes	No	NA	0.03	NA	No	READ	1998882204	0:LIVING	81dac02c-6e5f-4afe-9c90-12b5a4f26594	M0	N2	T3	With Tumor	1998882204	0:CENSORED	Yes	No	NA	No	NA	1	Primary	Female
coadread_tcga_pan_can_atlas_2018	TCGA-AG-3725	TCGA-AG-3725-01	90	STAGE III	5TH	21	25	Colorectal Cancer	READ	Rectal Adenocarcinoma	638	-32872	0	NA	NA	209751126	0:ALIVE OR DEAD TUMOR FREE	NA	5/18/10	0.4077	NA	No	C19	8140/3	C19.9	Yes	Yes	0.3507	1.05	90	No	READ	209751126	0:LIVING	fd798ddf-7273-49b8-b13c-d9909c8c87ff	M0	N2	T3	With Tumor	209751126	0:CENSORED	Yes	No	NA	No	12	1	Primary	Female
coadread_tcga_pan_can_atlas_2018	TCGA-AG-3728	TCGA-AG-3728-01	73	STAGE IIIB	6TH	20	NA	Colorectal Cancer	READ	Rectal Adenocarcinoma	912	-26906	0	2998323306	0:DiseaseFree	2998323306	0:ALIVE OR DEAD TUMOR FREE	NA	5/18/10	0.4891	NA	No	C20	8140/3	C20.9	Yes	No	0.3413	0.43	NA	NA	READ	2998323306	0:LIVING	856a490c-c6da-48fe-88b5-9fde0f481365	M0	N1	T3	With Tumor	2998323306	0:CENSORED	Yes	No	NA	No	NA	1	Primary	Male
coadread_tcga_pan_can_atlas_2018	TCGA-AG-3732	TCGA-AG-3732-01	78	STAGE I	5TH	13	-13	Colorectal Cancer	READ	Rectal Adenocarcinoma	1003	-28521	0	329749811	0:DiseaseFree	329749811	0:ALIVE OR DEAD TUMOR FREE	NA	5/18/10	0.3005	NA	No	C19	8140/3	C19.9	Yes	Yes	0.3066	0.34	78	No	READ	329749811	0:LIVING	a83923fd-276c-4526-9922-5ef741f551fd	M0	N0	T2	With Tumor	329749811	0:CENSORED	Yes	No	NA	No	8	1	Primary	Female
coadread_tcga_pan_can_atlas_2018	TCGA-AG-3742	TCGA-AG-3742-01	85	STAGE I	5TH	10	15	Colorectal Cancer	READ	Rectal Adenocarcinoma	30	-31078	0	NA	NA	0.986290561	0:ALIVE OR DEAD TUMOR FREE	NA	5/18/10	0.2730	NA	No	C18.9	8140/3	C18.9	Yes	Yes	0.3199	0.24	138	NA	READ	0.986290561	0:LIVING	fbcd7e69-533f-4b6c-9868-162139135b58	M0	N0	T1	With Tumor	0.986290561	0:CENSORED	Yes	No	NA	NA	16	1	Primary	Female
coadread_tcga_pan_can_atlas_2018	TCGA-AG-3881	TCGA-AG-3881-01	83	STAGE IIA	6TH	20	NA	Colorectal Cancer	READ	Rectal Adenocarcinoma	579	-30467	0	NA	NA	1903540783	0:ALIVE OR DEAD TUMOR FREE	NA	5/18/10	0.3911	NA	No	C80.1	8480/3	C80.9	Yes	Yes	0.2842	0.79	110	No	READ	1903540783	0:LIVING	b6ba7313-8e91-4c39-8629-db3e96f4c556	M0	N0	T3	With Tumor	1903540783	0:CENSORED	Yes	No	NA	No	NA	1	Primary	Female
coadread_tcga_pan_can_atlas_2018	TCGA-AG-3882	TCGA-AG-3882-01	66	STAGE I	6TH	15	NA	Colorectal Cancer	READ	Rectal Adenocarcinoma	608	-24198	0	NA	NA	1998882204	0:ALIVE OR DEAD TUMOR FREE	NA	5/18/10	0.3860	NA	No	C18.9	8140/3	C18.9	Yes	Yes	0.2963	0.5	76	No	READ	1998882204	0:LIVING	92c65e5a-3f07-49d9-ab69-46a0eb86ae88	M0	N0	T2	With Tumor	1998882204	0:CENSORED	Yes	No	NA	No	NA	1	Primary	Female
coadread_tcga_pan_can_atlas_2018	TCGA-AG-3883	TCGA-AG-3883-01	69	STAGE I	6TH	17	NA	Colorectal Cancer	READ	Rectal Adenocarcinoma	31	-25415	0	NA	NA	1019166913	0:ALIVE OR DEAD TUMOR FREE	NA	5/18/10	0.4700	NA	No	C20	8140/3	C20.9	Yes	Yes	0.2889	0.29	114	NA	READ	1019166913	0:LIVING	b6e6e715-ccc5-474f-860a-a10bf1962936	M0	N0	T2	With Tumor	1019166913	0:CENSORED	Yes	No	NA	NA	NA	1	Primary	Male
coadread_tcga_pan_can_atlas_2018	TCGA-AG-3887	TCGA-AG-3887-01	68	STAGE IIA	6TH	9	NA	Colorectal Cancer	READ	Rectal Adenocarcinoma	1124	-24960	0	NA	NA	3695301969	0:ALIVE OR DEAD TUMOR FREE	NA	5/18/10	0.1855	NA	No	C20	8480/3	C20.9	Yes	Yes	0.2587	0.34	66	Yes	READ	3695301969	0:LIVING	8c7ccdb0-7653-4a8d-86b6-de39afc40765	M0	N0	T3	With Tumor	3498043857	1:PROGRESSION	Yes	No	NA	Yes	NA	1	Primary	Male
coadread_tcga_pan_can_atlas_2018	TCGA-AG-3890	TCGA-AG-3890-01	62	STAGE I	6TH	10	NA	Colorectal Cancer	READ	Rectal Adenocarcinoma	518	-22950	0	NA	NA	1702995036	0:ALIVE OR DEAD TUMOR FREE	NA	5/18/10	0.2781	NA	No	C20	8140/3	C20.9	Yes	Yes	0.2774	0.59	96	No	READ	1702995036	0:LIVING	e2d395f8-bf13-4fe4-8031-683b0eedd875	M0	N0	T2	With Tumor	1702995036	0:CENSORED	Yes	Yes	NA	No	NA	1	Primary	Male
coadread_tcga_pan_can_atlas_2018	TCGA-AG-3893	TCGA-AG-3893-01	74	STAGE IIIB	6TH	10	NA	Colorectal Cancer	READ	Rectal Adenocarcinoma	1065	-27272	0	3501331492	0:DiseaseFree	3501331492	0:ALIVE OR DEAD TUMOR FREE	NA	5/18/10	0.2903	NA	No	C19	8140/3	C19.9	Yes	Yes	0.2849	0.56	116	No	READ	3501331492	0:LIVING	add567b7-29ef-4122-8a54-57d36f735e78	M0	N1	T3	With Tumor	3501331492	0:CENSORED	Yes	No	NA	No	NA	1	Primary	Male
coadread_tcga_pan_can_atlas_2018	TCGA-AG-3894	TCGA-AG-3894-01	65	STAGE IIA	6TH	3	NA	Colorectal Cancer	READ	Rectal Adenocarcinoma	426	-23954	0	1400532597	0:DiseaseFree	1400532597	0:ALIVE OR DEAD TUMOR FREE	NA	5/18/10	0.0548	NA	No	C20	8140/3	C20.9	Yes	Yes	0.2675	0.09	89	No	READ	1400532597	0:LIVING	065b26fc-6827-44d5-83d8-1100c63fcda6	M0	N0	T3	With Tumor	1400532597	0:CENSORED	Yes	No	NA	Yes	NA	1	Primary	Male
coadread_tcga_pan_can_atlas_2018	TCGA-AG-3896	TCGA-AG-3896-01	85	STAGE I	6TH	20	NA	Colorectal Cancer	READ	Rectal Adenocarcinoma	31	-31046	0	NA	NA	1019166913	0:ALIVE OR DEAD TUMOR FREE	NA	5/18/10	0.1588	NA	No	C20	8140/3	C20.9	Yes	Yes	0.2715	0.68	110	NA	READ	1019166913	0:LIVING	9af35239-ffb9-4d4f-889e-f743da271eef	M0	N0	T2	With Tumor	1019166913	0:CENSORED	No	No	NA	NA	NA	1	Primary	Female
coadread_tcga_pan_can_atlas_2018	TCGA-AG-3898	TCGA-AG-3898-01	61	STAGE IIA	6TH	17	NA	Colorectal Cancer	READ	Rectal Adenocarcinoma	1461	-22492	0	NA	NA	4803235033	0:ALIVE OR DEAD TUMOR FREE	NA	5/18/10	0.3854	NA	No	C20	8140/3	C20.9	Yes	Yes	0.2685	0.24	100	No	READ	4803235033	0:LIVING	5a7d19f9-6be2-45ac-9ffc-11e28594eeee	M0	N0	T3	With Tumor	4803235033	0:CENSORED	Yes	No	NA	No	NA	1	Primary	Male
coadread_tcga_pan_can_atlas_2018	TCGA-AG-3901	TCGA-AG-3901-01	67	STAGE IIIB	6TH	3	NA	Colorectal Cancer	READ	Rectal Adenocarcinoma	761	-24502	0	NA	NA	250189039	0:ALIVE OR DEAD TUMOR FREE	NA	5/18/10	0.0817	NA	No	C19	8480/3	C19.9	Yes	Yes	0.2547	0.03	57	NA	READ	250189039	0:LIVING	1586cb0a-081a-4364-9470-46f9d0f0167d	M0	N1	T3	With Tumor	250189039	0:CENSORED	Yes	No	NA	No	NA	1	Primary	Female
coadread_tcga_pan_can_atlas_2018	TCGA-AG-3902	TCGA-AG-3902-01	61	STAGE IIA	6TH	12	19	Colorectal Cancer	READ	Rectal Adenocarcinoma	974	-22492	0	NA	NA	3202156689	0:ALIVE OR DEAD TUMOR FREE	NA	5/18/10	0.2552	NA	No	C19	8140/3	C19.9	Yes	Yes	0.2705	0.24	119	No	READ	3202156689	0:LIVING	bcfe4fe9-d090-49f9-85a7-2b472e0f7453	M0	N0	T3	With Tumor	3202156689	0:CENSORED	Yes	No	NA	No	12	1	Primary	Male
coadread_tcga_pan_can_atlas_2018	TCGA-AG-3909	TCGA-AG-3909-01	69	STAGE IIIB	6TH	20	NA	Colorectal Cancer	READ	Rectal Adenocarcinoma	608	-25537	0	1998882204	0:DiseaseFree	1998882204	0:ALIVE OR DEAD TUMOR FREE	NA	5/18/10	0.3082	NA	No	C19	8140/3	C19.9	Yes	Yes	0.2612	0.72	71	No	READ	1998882204	0:LIVING	769880ae-34d9-405e-8ea7-33ba47cf2dd2	M0	N1	T3	With Tumor	1998882204	0:CENSORED	Yes	No	NA	No	NA	1	Primary	Female
coadread_tcga_pan_can_atlas_2018	TCGA-AG-3999	TCGA-AG-3999-01	61	STAGE IIIC	6TH	15	NA	Colorectal Cancer	READ	Rectal Adenocarcinoma	853	-22311	0	NA	NA	2804352829	0:ALIVE OR DEAD TUMOR FREE	NA	5/18/10	0.5863	NA	No	C19	8140/3	C19.9	Yes	No	0.3504	8.8	NA	Yes	READ	2804352829	0:LIVING	60778da8-d99e-4e51-96a2-3e900b3978d9	M0	N2	T3	With Tumor	2600519446	1:PROGRESSION	Yes	No	NA	No	NA	1	Primary	Female
coadread_tcga_pan_can_atlas_2018	TCGA-AG-4001	TCGA-AG-4001-01	74	STAGE IIA	6TH	21	NA	Colorectal Cancer	READ	Rectal Adenocarcinoma	1096	-27302	0	NA	NA	3603248184	0:ALIVE OR DEAD TUMOR FREE	NA	5/18/10	0.2458	NA	No	C19	8140/3	C19.9	Yes	Yes	0.2809	5.69	102	No	READ	3603248184	0:LIVING	d846228f-67af-4b3b-9796-dbc263c2054c	M0	N0	T3	With Tumor	3603248184	0:CENSORED	Yes	No	NA	No	NA	1	Primary	Female
coadread_tcga_pan_can_atlas_2018	TCGA-AG-4005	TCGA-AG-4005-01	64	STAGE IV	6TH	16	NA	Colorectal Cancer	READ	Rectal Adenocarcinoma	427	-23407	0	NA	NA	1403820232	0:ALIVE OR DEAD TUMOR FREE	NA	5/18/10	0.4102	NA	No	C20	8140/3	C20.9	Yes	No	0.3323	7.84	NA	No	READ	1403820232	0:LIVING	866de12b-e4df-4f19-b62e-e3fd85d4ec08	M1	N2	T3	With Tumor	1403820232	0:CENSORED	Yes	No	NA	No	NA	1	Primary	Male
coadread_tcga_pan_can_atlas_2018	TCGA-AG-4007	TCGA-AG-4007-01	87	STAGE IV	6TH	25	NA	Colorectal Cancer	READ	Rectal Adenocarcinoma	31	-31776	0	NA	NA	1019166913	0:ALIVE OR DEAD TUMOR FREE	NA	5/18/10	0.2265	NA	No	C18.9	8140/3	C18.9	Yes	No	0.3394	6.54	NA	NA	READ	1019166913	0:LIVING	8e00e7e7-ffaf-44f0-91a7-172671f18e08	M1	N2	T4	With Tumor	1019166913	0:CENSORED	Yes	No	NA	NA	NA	1	Primary	Male
coadread_tcga_pan_can_atlas_2018	TCGA-AG-4008	TCGA-AG-4008-01	63	STAGE IIA	6TH	14	NA	Colorectal Cancer	READ	Rectal Adenocarcinoma	518	-23192	0	1702995036	0:DiseaseFree	1702995036	0:ALIVE OR DEAD TUMOR FREE	NA	5/18/10	0.2393	NA	No	C18.9	8140/3	C18.9	Yes	Yes	0.2652	0.37	85	No	READ	1702995036	0:LIVING	72802851-9340-4c5f-a90b-23b7afd7577a	M0	N0	T3	With Tumor	1702995036	0:CENSORED	Yes	Yes	NA	No	NA	1	Primary	Male
coadread_tcga_pan_can_atlas_2018	TCGA-AG-4015	TCGA-AG-4015-01	85	STAGE IIA	6TH	21	NA	Colorectal Cancer	READ	Rectal Adenocarcinoma	0	-31291	0	NA	NA	0	0:ALIVE OR DEAD TUMOR FREE	NA	5/18/10	0.5071	NA	No	C18.9	8140/3	C18.9	Yes	Yes	0.2981	0.7	88	NA	READ	0	0:LIVING	1388bba1-02ba-40df-93e5-c3d58b7bbae0	M0	N0	T3	With Tumor	0	0:CENSORED	Yes	No	NA	NA	NA	1	Primary	Female
coadread_tcga_pan_can_atlas_2018	TCGA-AG-4021	TCGA-AG-4021-01	84	STAGE IV	5TH	11	35	Colorectal Cancer	READ	Rectal Adenocarcinoma	0	-31015	0	NA	NA	3978038597	1:DEAD WITH TUMOR	NA	5/18/10	0.2814	NA	No	C20	8140/3	C20.9	Yes	Yes	0.346	0.21	134	Yes	READ	3978038597	1:DECEASED	6dafce6c-b2a9-4b23-b9f8-b71e01616389	M1	N2	T3	With Tumor	0	1:PROGRESSION	Yes	No	NA	No	22	1	Primary	Female
coadread_tcga_pan_can_atlas_2018	TCGA-AG-4022	TCGA-AG-4022-01	59	STAGE II	5TH	31	7	Colorectal Cancer	READ	Rectal Adenocarcinoma	1400	-21823	0	4602689286	0:DiseaseFree	4602689286	0:ALIVE OR DEAD TUMOR FREE	NA	5/18/10	0.1848	NA	No	C20	8140/3	C20.9	Yes	Yes	0.3436	0.25	84	No	READ	4602689286	0:LIVING	9084b672-8e65-4b7f-a256-32fd35aa8ab5	M0	N0	T3	With Tumor	4602689286	0:CENSORED	Yes	No	NA	Yes	0	1	Primary	Female
coadread_tcga_pan_can_atlas_2018	TCGA-AG-A008	TCGA-AG-A008-01	50	STAGE I	6TH	17	NA	Colorectal Cancer	READ	Rectal Adenocarcinoma	424	-18416	0	1393957327	0:DiseaseFree	1393957327	0:ALIVE OR DEAD TUMOR FREE	NA	6/15/11	0.7260	NA	No	C20	8480/3	C20.9	Yes	Yes	0.6176	27.36	66	No	READ	1393957327	0:LIVING	e7503a51-6647-4cc2-80dd-645d0df4db43	M0	N0	T2	With Tumor	1393957327	0:CENSORED	Yes	No	NA	No	NA	1	Primary	Female
coadread_tcga_pan_can_atlas_2018	TCGA-AG-A00C	TCGA-AG-A00C-01	49	STAGE IIIB	6TH	7	NA	Colorectal Cancer	READ	Rectal Adenocarcinoma	183	-18201	0	6016372423	0:DiseaseFree	6016372423	0:ALIVE OR DEAD TUMOR FREE	NA	6/15/11	0.1200	NA	No	C20	8140/3	C20.9	Yes	Yes	0.5582	0.91	127	No	READ	6016372423	0:LIVING	ff004403-8cc5-43e6-bd1c-dde4eb1e6193	M0	N1	T3	With Tumor	6016372423	0:CENSORED	Yes	No	NA	Yes	NA	1	Primary	Female
coadread_tcga_pan_can_atlas_2018	TCGA-AG-A00Y	TCGA-AG-A00Y-01	68	STAGE IIA	6TH	8	NA	Colorectal Cancer	READ	Rectal Adenocarcinoma	700	-24837	0	4043791301	1:Recurred/Progressed	2301344643	0:ALIVE OR DEAD TUMOR FREE	NA	6/15/11	0.2973	NA	No	C20	8140/3	C20.9	Yes	No	0.2637	0.85	325	Yes	READ	2301344643	0:LIVING	c7e09161-60d6-4dff-a840-7cec3bb7a30a	M0	N0	T3	With Tumor	4043791301	1:PROGRESSION	Yes	No	NA	No	NA	1	Primary	Male
coadread_tcga_pan_can_atlas_2018	TCGA-AG-A015	TCGA-AG-A015-01	64	STAGE I	6TH	14	NA	Colorectal Cancer	READ	Rectal Adenocarcinoma	1096	-23496	0	NA	NA	3603248184	0:ALIVE OR DEAD TUMOR FREE	NA	6/15/11	0.9472	NA	No	C20	8140/3	C20.9	Yes	Yes	0.5815	14.94	92	Yes	READ	3603248184	0:LIVING	09daff79-6493-45c1-8cba-9381259e2bea	M0	N0	T1	With Tumor	1702995036	1:PROGRESSION	Yes	Yes	NA	No	NA	1	Primary	Female
coadread_tcga_pan_can_atlas_2018	TCGA-AG-A01J	TCGA-AG-A01J-01	59	STAGE IIA	6TH	9	NA	Colorectal Cancer	READ	Rectal Adenocarcinoma	31	-21581	0	NA	NA	1019166913	0:ALIVE OR DEAD TUMOR FREE	NA	6/15/11	0.1856	NA	No	C20	8140/3	C20.9	Yes	No	0.2531	0.36	89	NA	READ	1019166913	0:LIVING	a18acb1d-403a-4802-8efb-9085e006f4c5	M0	N0	T3	With Tumor	1019166913	0:CENSORED	Yes	No	NA	NA	NA	1	Primary	Female
coadread_tcga_pan_can_atlas_2018	TCGA-AG-A01L	TCGA-AG-A01L-01	58	STAGE IIIB	6TH	21	NA	Colorectal Cancer	READ	Rectal Adenocarcinoma	0	-21369	0	NA	NA	0	0:ALIVE OR DEAD TUMOR FREE	NA	6/15/11	0.3084	NA	No	C20	8140/3	C20.9	Yes	Yes	0.2594	0.09	61	NA	READ	0	0:LIVING	848a5838-8a06-45a9-a3d6-e4ed47b824ab	M0	N1	T3	With Tumor	0	0:CENSORED	Yes	No	NA	NA	NA	1	Primary	Male
coadread_tcga_pan_can_atlas_2018	TCGA-AG-A01N	TCGA-AG-A01N-01	68	STAGE IV	6TH	26	NA	Colorectal Cancer	READ	Rectal Adenocarcinoma	943	-25049	0	NA	NA	3100239997	0:ALIVE OR DEAD TUMOR FREE	NA	6/15/11	0.3290	NA	No	C20	8140/3	C20.9	Yes	Yes	0.2832	0.75	101	No	READ	3100239997	0:LIVING	1118490d-75aa-43cc-b2a2-c2af61829ffc	M1	N0	T2	With Tumor	3100239997	0:CENSORED	Yes	Yes	NA	No	NA	1	Primary	Female
coadread_tcga_pan_can_atlas_2018	TCGA-AG-A01W	TCGA-AG-A01W-01	67	STAGE II	5TH	15	NA	Colorectal Cancer	READ	Rectal Adenocarcinoma	0	-24745	0	NA	NA	0	0:ALIVE OR DEAD TUMOR FREE	NA	6/15/11	0.5073	NA	No	C20	8140/3	C20.9	Yes	Yes	0.2895	0.37	128	NA	READ	0	0:LIVING	74543fa4-ce73-46e4-9c59-224e8242b4a2	M0	N0	T3	With Tumor	0	0:CENSORED	Yes	No	NA	NA	NA	1	Primary	Female
coadread_tcga_pan_can_atlas_2018	TCGA-AG-A01Y	TCGA-AG-A01Y-01	49	STAGE II	5TH	11	NA	Colorectal Cancer	READ	Rectal Adenocarcinoma	0	-18112	0	NA	NA	0	0:ALIVE OR DEAD TUMOR FREE	NA	6/15/11	0.3297	NA	No	C20	8140/3	C20.9	Yes	Yes	0.3053	0.97	78	NA	READ	0	0:LIVING	a91f7a8c-e0fe-403a-9ef0-f7679b2761cc	M0	N0	T3	With Tumor	0	0:CENSORED	Yes	No	NA	NA	NA	1	Primary	Female
coadread_tcga_pan_can_atlas_2018	TCGA-AG-A020	TCGA-AG-A020-01	57	STAGE III	5TH	8	NA	Colorectal Cancer	READ	Rectal Adenocarcinoma	31	-20851	0	NA	NA	1019166913	0:ALIVE OR DEAD TUMOR FREE	NA	6/15/11	0.1809	NA	No	C20	8480/3	C20.9	Yes	Yes	0.3111	0.39	82	NA	READ	1019166913	0:LIVING	19e46a3d-18c5-4927-8501-2265e2d617b8	M0	N1	T3	With Tumor	1019166913	0:CENSORED	Yes	No	NA	NA	NA	1	Primary	Female
coadread_tcga_pan_can_atlas_2018	TCGA-AG-A025	TCGA-AG-A025-01	62	STAGE I	5TH	1	NA	Colorectal Cancer	READ	Rectal Adenocarcinoma	1520	-22952	0	NA	NA	499720551	0:ALIVE OR DEAD TUMOR FREE	NA	6/15/11	0.0333	NA	No	C20	8140/3	C20.9	Yes	No	0.2593	0.66	NA	NA	READ	499720551	0:LIVING	9d7e0672-0a9e-4dbf-a583-80f4eb086ec6	M0	N0	T1	With Tumor	499720551	0:CENSORED	Yes	No	NA	NA	NA	1	Primary	Female
coadread_tcga_pan_can_atlas_2018	TCGA-AG-A02G	TCGA-AG-A02G-01	66	STAGE IV	6TH	19	NA	Colorectal Cancer	READ	Rectal Adenocarcinoma	0	-24259	0	NA	NA	3895847717	1:DEAD WITH TUMOR	NA	6/15/11	0.4973	NA	No	C20	8140/3	C20.9	Yes	No	0.2752	1.51	NA	Yes	READ	3895847717	1:DECEASED	17878cb0-a8f9-43a4-911c-0f94c2a5e3df	M1	N1	T2	With Tumor	1900253148	1:PROGRESSION	Yes	No	NA	No	NA	1	Primary	Male
coadread_tcga_pan_can_atlas_2018	TCGA-AG-A02X	TCGA-AG-A02X-01	77	STAGE I	6TH	18	NA	Colorectal Cancer	READ	Rectal Adenocarcinoma	1247	-28399	0	NA	NA	4099681099	0:ALIVE OR DEAD TUMOR FREE	NA	6/15/11	0.9653	NA	No	C20	8140/3	C20.9	Yes	Yes	0.2853	1.74	126	NA	READ	4099681099	0:LIVING	a424bfe7-5518-4c80-83c8-709a34320bc7	M0	N0	T2	With Tumor	4099681099	0:CENSORED	Yes	No	NA	NA	NA	1	Primary	Male
coadread_tcga_pan_can_atlas_2018	TCGA-AG-A032	TCGA-AG-A032-01	68	STAGE IIIB	6TH	24	NA	Colorectal Cancer	READ	Rectal Adenocarcinoma	1157	-24865	0	NA	NA	3803793931	0:ALIVE OR DEAD TUMOR FREE	NA	6/15/11	0.4336	NA	No	C20	8140/3	C20.9	Yes	No	0.2539	0.57	77	Yes	READ	3803793931	0:LIVING	0bb786ee-07cf-4853-9b49-ec95cd14e282	M0	N1	T3	With Tumor	2603807082	1:PROGRESSION	Yes	No	NA	Yes	NA	1	Primary	Male
coadread_tcga_pan_can_atlas_2018	TCGA-AH-6544	TCGA-AH-6544-01	60	NA	7TH	18	29	Colorectal Cancer	READ	Rectal Adenocarcinoma	1173	-21977	0	NA	NA	3856396094	0:ALIVE OR DEAD TUMOR FREE	NA	7/21/11	0.4187	NA	No	C19	8140/3	C19.9	Yes	Yes	0.3308	0.07	132	No	READ	3856396094	0:LIVING	835cbd02-4dbb-4273-9704-4b5d272493d7	M1	N1	T3	With Tumor	3856396094	0:CENSORED	Yes	No	White	No	14	1	Primary	Male
coadread_tcga_pan_can_atlas_2018	TCGA-AH-6547	TCGA-AH-6547-01	79	NA	7TH	2	-23	Colorectal Cancer	READ	Rectal Adenocarcinoma	44	-29030	0	2498602755	0:DiseaseFree	2498602755	0:ALIVE OR DEAD TUMOR FREE	NA	2011-04-08	0.0000	NA	No	C19	8140/3	C19.9	Yes	Yes	0.3524	0	12	No	READ	2498602755	1:DECEASED	c7162d11-4bdc-41cd-a964-46fc416829db	MX	N0	T3	Tumor Free	2498602755	0:CENSORED	Yes	No	White	No	-16	1	Primary	Female
coadread_tcga_pan_can_atlas_2018	TCGA-AH-6643	TCGA-AH-6643-01	50	STAGE IIIC	7TH	19	19	Colorectal Cancer	READ	Rectal Adenocarcinoma	21	-18273	0	3373113719	1:Recurred/Progressed	4319952658	1:DEAD WITH TUMOR	NA	7/19/11	0.4515	NA	No	C19	8140/3	C19.9	Yes	Yes	0.3494	0.57	99	Yes	READ	4319952658	1:DECEASED	bd0ddc1e-ba3b-4719-a2fa-776f0475dd8a	M0	N2B	T3	Tumor Free	3373113719	1:PROGRESSION	Yes	No	White	No	8	1	Primary	Male
coadread_tcga_pan_can_atlas_2018	TCGA-AH-6644	TCGA-AH-6644-01	73	NA	7TH	31	9	Colorectal Cancer	READ	Rectal Adenocarcinoma	838	-26892	0	2755038301	0:DiseaseFree	2755038301	0:ALIVE OR DEAD TUMOR FREE	NA	7/20/11	0.3061	NA	No	C19	8140/3	C19.9	Yes	Yes	0.3448	0.17	103	No	READ	2755038301	0:LIVING	d9121e5a-88f2-47a6-a0b1-25735c209e54	MX	NX	T3	Tumor Free	2755038301	0:CENSORED	Yes	No	White	No	14	1	Primary	Male
coadread_tcga_pan_can_atlas_2018	TCGA-AH-6897	TCGA-AH-6897-01	48	STAGE I	7TH	13	35	Colorectal Cancer	READ	Rectal Adenocarcinoma	804	-17536	0	2643258704	0:DiseaseFree	2643258704	0:ALIVE OR DEAD TUMOR FREE	Not Hispanic Or Latino	7/22/11	0.3045	NA	No	C19	8140/3	C19.9	Yes	Yes	0.344	0.22	97	No	READ	2643258704	0:LIVING	182fe81e-9c96-4824-8a8a-28f7c498020f	M0	N0	T2	Tumor Free	2643258704	0:CENSORED	Yes	No	White	No	26	1	Primary	Male
coadread_tcga_pan_can_atlas_2018	TCGA-AH-6903	TCGA-AH-6903-01	46	STAGE IIIB	7TH	2	17	Colorectal Cancer	READ	Rectal Adenocarcinoma	592	-17030	0	1946280041	0:DiseaseFree	1946280041	0:ALIVE OR DEAD TUMOR FREE	Not Hispanic Or Latino	7/26/11	0.0329	NA	No	C19	8480/3	C19.9	Yes	Yes	0.3374	0.01	68	No	READ	1946280041	0:LIVING	1e89c189-7c8a-44c9-9b0f-2f625a285003	M0	N1B	T3	Tumor Free	1946280041	0:CENSORED	Yes	No	White	No	18	1	Primary	Male
coadread_tcga_pan_can_atlas_2018	TCGA-AM-5820	TCGA-AM-5820-01	59	STAGE IVA	7TH	6	17	Colorectal Cancer	COAD	Colon Adenocarcinoma	14	-21902	0	NA	NA	0.460268929	0:ALIVE OR DEAD TUMOR FREE	Not Hispanic Or Latino	7/15/11	0.2068	NA	No	C18.9	8140/3	C18.9	Yes	Yes	0.3465	1.64	72	NA	COAD	0.460268929	0:LIVING	26a12266-c6d8-42f9-bd4e-5093d827ac9a	M1	N2	T4A	Tumor Free	0.460268929	0:CENSORED	Yes	No	White	NA	12	1	Primary	Female
coadread_tcga_pan_can_atlas_2018	TCGA-AM-5821	TCGA-AM-5821-01	68	STAGE IIA	7TH	4	31	Colorectal Cancer	COAD	Colon Adenocarcinoma	28	-24903	0	NA	NA	0.920537857	0:ALIVE OR DEAD TUMOR FREE	Not Hispanic Or Latino	7/15/11	0.1050	NA	No	C18.7	8140/3	C18.7	Yes	Yes	0.8795	30.25	1204	NA	COAD	0.920537857	0:LIVING	605baa86-79e3-484d-82d2-4de27d405ba1	M0	N0	T3	Tumor Free	0.920537857	0:CENSORED	No	No	White	NA	18	1	Primary	Female
coadread_tcga_pan_can_atlas_2018	TCGA-AU-3779	TCGA-AU-3779-01	80	STAGE IIA	7TH	20	7	Colorectal Cancer	COAD	Colon Adenocarcinoma	NA	-29460	0	NA	NA	1449847125	0:ALIVE OR DEAD TUMOR FREE	Not Hispanic Or Latino	12/28/10	0.3253	NA	No	C18.7	8140/3	C18.7	Yes	Yes	0.3365	0.29	94	NA	COAD	1449847125	0:LIVING	fb4cc403-694c-421f-b360-3108b6d57ad5	M0	N0	T3	Tumor Free	1449847125	0:CENSORED	Yes	No	White	No	10	1	Primary	Female
coadread_tcga_pan_can_atlas_2018	TCGA-AY-4070	TCGA-AY-4070-01	50	STAGE IIIC	6TH	18	NA	Colorectal Cancer	COAD	Colon Adenocarcinoma	NA	-18621	0	NA	NA	1630667061	1:DEAD WITH TUMOR	Not Hispanic Or Latino	11/18/10	0.3407	NA	No	C18.2	8140/3	C18.2	Yes	Yes	0.2687	0.78	150	Yes	COAD	1630667061	1:DECEASED	6baf61b6-ae5b-42f0-adc9-0d26fda231f7	M0	N2	T3	With Tumor	6115001479	1:PROGRESSION	Yes	No	Black or African American	No	NA	1	Primary	Female
coadread_tcga_pan_can_atlas_2018	TCGA-AY-4071	TCGA-AY-4071-01	63	STAGE I	6TH	17	NA	Colorectal Cancer	COAD	Colon Adenocarcinoma	NA	-23320	0	NA	NA	0.953414209	0:ALIVE OR DEAD TUMOR FREE	Not Hispanic Or Latino	2011-07-04	0.3320	NA	No	C18.7	8140/3	C18.7	Yes	Yes	0.2716	1.3	115	No	COAD	0.953414209	1:DECEASED	315ef7f6-ca21-4d87-8f19-40bd455885ec	NA	N0	T1	Tumor Free	0.953414209	0:CENSORED	Yes	No	White	No	NA	1	Primary	Female
coadread_tcga_pan_can_atlas_2018	TCGA-AY-5543	TCGA-AY-5543-01	65	STAGE IVA	7TH	14	35	Colorectal Cancer	COAD	Colon Adenocarcinoma	1004	-23870	0	NA	NA	3300785745	0:ALIVE OR DEAD TUMOR FREE	Not Hispanic Or Latino	2011-07-04	0.3122	NA	No	C18.2	8140/3	C18.2	Yes	Yes	0.3374	0.61	97	No	COAD	3300785745	0:LIVING	14cc6f5b-5692-471e-98b4-ae200b3d8fed	M1	N1A	T3	Tumor Free	3300785745	0:CENSORED	Yes	No	Black or African American	No	16	1	Primary	Female
coadread_tcga_pan_can_atlas_2018	TCGA-AY-6197	TCGA-AY-6197-01	60	STAGE IIA	7TH	3	31	Colorectal Cancer	COAD	Colon Adenocarcinoma	652	-21957	0	2143538153	0:DiseaseFree	2143538153	0:ALIVE OR DEAD TUMOR FREE	Not Hispanic Or Latino	4/14/11	0.0897	NA	No	C18.2	8140/3	C18.2	Yes	Yes	0.965	31.61	1058	No	COAD	2143538153	0:LIVING	f6c674bf-396d-4bfe-8d08-e7266c314be3	NA	N0	T3	Tumor Free	2143538153	0:CENSORED	Yes	No	White	No	24	1	Primary	Male
coadread_tcga_pan_can_atlas_2018	TCGA-AY-6386	TCGA-AY-6386-01	66	STAGE IIIB	7TH	2	37	Colorectal Cancer	COAD	Colon Adenocarcinoma	542	-24453	0	1781898281	0:DiseaseFree	1781898281	0:ALIVE OR DEAD TUMOR FREE	Not Hispanic Or Latino	2011-01-06	0.0544	NA	No	NA	NA	NA	Yes	Yes	0.327	0.27	99	No	COAD	1781898281	0:LIVING	35c9264f-34ec-4d75-ab80-aaac86108fc8	M0	N1A	T3	Tumor Free	1781898281	0:CENSORED	Yes	No	Black or African American	No	28	1	Primary	Female
coadread_tcga_pan_can_atlas_2018	TCGA-AY-A69D	TCGA-AY-A69D-01	55	STAGE IIA	7TH	23	15	Colorectal Cancer	COAD	Colon Adenocarcinoma	543	-20299	0	1785185916	0:DiseaseFree	1785185916	0:ALIVE OR DEAD TUMOR FREE	Not Hispanic Or Latino	6/18/13	0.5080	NA	No	C18.4	8140/3	C18.4	Yes	Yes	0.3161	0.21	186	No	COAD	1785185916	0:LIVING	ACD51808-870C-4684-A2DE-AA0B058729E1	M0	N0	T3	Tumor Free	1785185916	0:CENSORED	Yes	No	Black or African American	No	16	1	Primary	Female
coadread_tcga_pan_can_atlas_2018	TCGA-AY-A8YK	TCGA-AY-A8YK-01	44	STAGE IVA	7TH	26	21	Colorectal Cancer	COAD	Colon Adenocarcinoma	573	-16140	0	NA	NA	1883814972	0:ALIVE OR DEAD TUMOR FREE	Not Hispanic Or Latino	2014-10-03	0.2674	NA	No	C18.7	8140/3	C18.7	Yes	Yes	0.3268	0.32	61	No	COAD	1883814972	0:LIVING	C6F6C032-5D4E-4028-AED0-24A587620354	M1	N2A	T3	Tumor Free	1883814972	0:CENSORED	Yes	No	Black or African American	No	20	1	Primary	Male
coadread_tcga_pan_can_atlas_2018	TCGA-AZ-4313	TCGA-AZ-4313-01	51	STAGE I	6TH	5	35	Colorectal Cancer	COAD	Colon Adenocarcinoma	2310	-18765	0	7594437321	0:DiseaseFree	7594437321	0:ALIVE OR DEAD TUMOR FREE	Not Hispanic Or Latino	2011-11-02	0.1381	NA	No	C18.6	8140/3	C18.6	Yes	No	0.7225	NA	NA	No	COAD	7594437321	0:LIVING	1fd75c4d-e74c-410c-a150-814722c6c1cc	M0	N0	T1	Tumor Free	7594437321	0:CENSORED	Yes	Yes	White	No	16	1	Primary	Female
coadread_tcga_pan_can_atlas_2018	TCGA-AZ-4315	TCGA-AZ-4315-01	61	STAGE IIA	NA	0	35	Colorectal Cancer	COAD	Colon Adenocarcinoma	1776	-22340	0	NA	NA	5838840122	0:ALIVE OR DEAD TUMOR FREE	Not Hispanic Or Latino	3/21/11	0.0013	NA	No	C18.0	8140/3	C18.0	Yes	Yes	0.3429	0.67	6313	No	COAD	5838840122	0:LIVING	de287a25-981d-49f8-81af-fe0300e4cd31	M0	N0	T3	Tumor Free	5838840122	0:CENSORED	Yes	No	White	No	24	1	Primary	Male
coadread_tcga_pan_can_atlas_2018	TCGA-AZ-4323	TCGA-AZ-4323-01	37	STAGE IV	NA	5	-1	Colorectal Cancer	COAD	Colon Adenocarcinoma	NA	-13755	0	NA	NA	1413683138	1:DEAD WITH TUMOR	Not Hispanic Or Latino	8/31/11	0.0208	NA	No	C18.0	8140/3	C18.0	Yes	Yes	0.426	0.05	51	No	COAD	1413683138	1:DECEASED	c59d90a6-9cda-426d-b8ea-41f0a87033d5	M1	N2	T4	With Tumor	1413683138	1:PROGRESSION	Yes	No	White	No	16	1	Primary	Male
coadread_tcga_pan_can_atlas_2018	TCGA-AZ-4614	TCGA-AZ-4614-01	71	STAGE IVA	NA	7	13	Colorectal Cancer	COAD	Colon Adenocarcinoma	NA	-26267	0	NA	NA	5654732551	1:DEAD WITH TUMOR	Not Hispanic Or Latino	3/21/11	0.3669	NA	No	C18.0	8140/3	C18.0	Yes	Yes	0.3773	0.94	178	No	COAD	5654732551	1:DECEASED	3334201d-a3c0-45ec-a9ed-cf48cc8c38e8	M1	N1	T4A	With Tumor	5654732551	1:PROGRESSION	Yes	No	White	No	4	1	Primary	Female
coadread_tcga_pan_can_atlas_2018	TCGA-AZ-4616	TCGA-AZ-4616-01	82	STAGE IV	6TH	13	37	Colorectal Cancer	COAD	Colon Adenocarcinoma	NA	-30043	0	NA	NA	5128710918	1:DEAD WITH TUMOR	Not Hispanic Or Latino	8/30/11	0.2654	NA	No	C18.0	8140/3	C18.0	Yes	Yes	0.3171	0.79	91	No	COAD	5128710918	1:DECEASED	e703af88-c05f-4d7b-b225-d640e4d1a2a5	M1	N2	T3	NA	5128710918	1:PROGRESSION	Yes	No	White	No	18	1	Primary	Female
coadread_tcga_pan_can_atlas_2018	TCGA-AZ-4682	TCGA-AZ-4682-01	61	STAGE IVA	NA	10	27	Colorectal Cancer	COAD	Colon Adenocarcinoma	NA	-22409	0	NA	NA	2235591939	1:DEAD WITH TUMOR	Not Hispanic Or Latino	3/23/11	0.3540	NA	No	C19	8140/3	C19.9	Yes	Yes	0.367	0.13	71	No	COAD	2235591939	1:DECEASED	e588714a-7753-4c3c-abb6-eaf1aab53ab3	M1	N0	T3	With Tumor	2235591939	1:PROGRESSION	Yes	No	White	No	14	1	Primary	Male
coadread_tcga_pan_can_atlas_2018	TCGA-AZ-4684	TCGA-AZ-4684-01	49	STAGE IVA	NA	21	29	Colorectal Cancer	COAD	Colon Adenocarcinoma	1977	-18252	0	NA	NA	6499654798	0:ALIVE OR DEAD TUMOR FREE	Not Hispanic Or Latino	3/23/11	0.2936	NA	No	C19	8140/3	C19.9	Yes	No	0.3572	NA	NA	Yes	COAD	6499654798	0:LIVING	cac80259-3a26-4a99-b0d3-13454068e6ed	M1	N2	T3	With Tumor	1351218069	1:PROGRESSION	Yes	No	White	No	20	1	Primary	Male
coadread_tcga_pan_can_atlas_2018	TCGA-AZ-5403	TCGA-AZ-5403-01	43	STAGE II	5TH	17	15	Colorectal Cancer	COAD	Colon Adenocarcinoma	NA	-15983	0	NA	NA	627938324	1:DEAD WITH TUMOR	Not Hispanic Or Latino	8/26/11	0.3092	NA	No	C18.6	8140/3	C18.6	Yes	Yes	0.3101	0.27	76	Yes	COAD	627938324	1:DECEASED	85a57cfe-f1c9-44d9-8b50-022c0d3438d1	MX	N0	T3	With Tumor	999441102	1:PROGRESSION	Yes	No	White	No	12	1	Primary	Male
coadread_tcga_pan_can_atlas_2018	TCGA-AZ-5407	TCGA-AZ-5407-01	51	STAGE I	6TH	7	23	Colorectal Cancer	COAD	Colon Adenocarcinoma	2683	-18820	0	8820725252	0:DiseaseFree	8820725252	0:ALIVE OR DEAD TUMOR FREE	Not Hispanic Or Latino	8/29/11	0.1871	NA	No	C18.0	8140/3	C18.0	Yes	Yes	0.3611	0.46	89	No	COAD	8820725252	0:LIVING	b718134c-5231-4f29-a423-7bad17c93fc5	M0	N0	T1	Tumor Free	8820725252	0:CENSORED	Yes	No	White	No	10	1	Primary	Female
coadread_tcga_pan_can_atlas_2018	TCGA-AZ-6599	TCGA-AZ-6599-01	72	STAGE I	5TH	0	-5	Colorectal Cancer	COAD	Colon Adenocarcinoma	NA	-26438	0	677252852	0:DiseaseFree	677252852	0:ALIVE OR DEAD TUMOR FREE	Not Hispanic Or Latino	8/29/11	0.0060	NA	No	C18.0	8140/3	C18.0	Yes	Yes	0.3766	0.14	226	No	COAD	677252852	1:DECEASED	fbb69964-f962-4b89-b59b-dd05f8faf61a	MX	N0	T2	NA	677252852	0:CENSORED	Yes	No	White	No	6	1	Primary	Male
coadread_tcga_pan_can_atlas_2018	TCGA-AZ-6600	TCGA-AZ-6600-01	64	STAGE IV	5TH	21	25	Colorectal Cancer	COAD	Colon Adenocarcinoma	NA	-23581	0	NA	NA	1209849755	1:DEAD WITH TUMOR	Not Hispanic Or Latino	8/30/11	0.4215	NA	No	C18.2	8140/3	C18.2	Yes	Yes	0.3613	0.46	124	No	COAD	1209849755	1:DECEASED	aee20b98-df51-4ead-86cc-0d5f60a74b90	M1	N1	T4	With Tumor	1209849755	1:PROGRESSION	Yes	No	Black or African American	No	8	1	Primary	Male
coadread_tcga_pan_can_atlas_2018	TCGA-AZ-6603	TCGA-AZ-6603-01	77	NA	5TH	27	9	Colorectal Cancer	COAD	Colon Adenocarcinoma	NA	-28424	0	2955584048	0:DiseaseFree	2955584048	0:ALIVE OR DEAD TUMOR FREE	Not Hispanic Or Latino	2011-02-09	0.4096	NA	No	C18.7	8140/3	C18.7	Yes	Yes	0.3686	0.35	77	No	COAD	2955584048	1:DECEASED	56d5b0b9-9093-4286-a2c6-7faa9a1680f5	MX	N1	T2	Tumor Free	2955584048	0:CENSORED	Yes	No	White	No	12	1	Primary	Female
coadread_tcga_pan_can_atlas_2018	TCGA-AZ-6605	TCGA-AZ-6605-01	77	STAGE IIIB	6TH	21	3	Colorectal Cancer	COAD	Colon Adenocarcinoma	NA	-28485	0	NA	NA	5227339974	0:ALIVE OR DEAD TUMOR FREE	Not Hispanic Or Latino	2011-02-09	0.1834	NA	No	C18.2	8140/3	C18.2	Yes	Yes	0.3467	0.02	105	No	COAD	5227339974	1:DECEASED	849031de-ac8a-4012-9362-d192512997f1	M0	N1	T4	Tumor Free	5227339974	0:CENSORED	Yes	No	White	No	18	1	Primary	Male
coadread_tcga_pan_can_atlas_2018	TCGA-AZ-6606	TCGA-AZ-6606-01	81	STAGE IV	6TH	8	17	Colorectal Cancer	COAD	Colon Adenocarcinoma	NA	-29704	0	NA	NA	1173685768	1:DEAD WITH TUMOR	Not Hispanic Or Latino	2011-02-09	0.2344	NA	No	C18.0	8140/3	C18.0	Yes	Yes	0.3623	0.2	129	No	COAD	1173685768	1:DECEASED	c8d6fe73-3504-42a5-9723-e1916fba8208	M1	N2	T4	With Tumor	1173685768	1:PROGRESSION	Yes	No	White	No	22	1	Primary	Male
coadread_tcga_pan_can_atlas_2018	TCGA-AZ-6607	TCGA-AZ-6607-01	69	STAGE IV	6TH	22	19	Colorectal Cancer	COAD	Colon Adenocarcinoma	NA	-25448	0	NA	NA	3189006148	1:DEAD WITH TUMOR	Not Hispanic Or Latino	2011-02-09	0.4338	NA	No	C18.7	8140/3	C18.7	Yes	No	0.354	0	68	No	COAD	3189006148	1:DECEASED	64dcf1a5-c78c-4d3f-852c-15865b3b6189	M1	N2	T4	With Tumor	3189006148	1:PROGRESSION	No	No	White	No	8	1	Primary	Male
coadread_tcga_pan_can_atlas_2018	TCGA-CA-5254	TCGA-CA-5254-01	42	STAGE IIA	6TH	17	25	Colorectal Cancer	COAD	Colon Adenocarcinoma	386	-15415	0	1269027189	0:DiseaseFree	1269027189	0:ALIVE OR DEAD TUMOR FREE	Not Hispanic Or Latino	2011-08-08	0.4650	NA	No	C18.9	8140/3	C18.9	Yes	Yes	0.3896	0.53	181	No	COAD	1269027189	0:LIVING	26a41625-4680-47b2-afa9-6a72b148e1c0	M0	N0	T3	Tumor Free	1269027189	0:CENSORED	No	No	Asian	No	14	1	Primary	Female
coadread_tcga_pan_can_atlas_2018	TCGA-CA-5255	TCGA-CA-5255-01	45	STAGE IIA	6TH	18	33	Colorectal Cancer	COAD	Colon Adenocarcinoma	376	-16743	0	1236150837	0:DiseaseFree	1236150837	0:ALIVE OR DEAD TUMOR FREE	Not Hispanic Or Latino	2011-08-08	0.1646	NA	No	C18.9	8140/3	C18.9	Yes	Yes	0.3805	0.07	52	No	COAD	1236150837	0:LIVING	563d67a1-f1ba-4722-aa2d-9b35b1689468	M0	N0	T3	Tumor Free	1236150837	0:CENSORED	No	No	Asian	Yes	20	1	Primary	Male
coadread_tcga_pan_can_atlas_2018	TCGA-CA-5256	TCGA-CA-5256-01	54	STAGE IIA	NA	22	27	Colorectal Cancer	COAD	Colon Adenocarcinoma	379	-19785	0	1246013742	0:DiseaseFree	1246013742	0:ALIVE OR DEAD TUMOR FREE	NA	2011-05-04	0.4695	NA	No	C18.9	8140/3	C18.9	Yes	Yes	0.3522	0.07	72	No	COAD	1246013742	0:LIVING	17633a60-e12b-4a7c-bd8a-c16341ddc606	M0	N0	T3	Tumor Free	1246013742	0:CENSORED	No	No	Asian	No	16	1	Primary	Female
coadread_tcga_pan_can_atlas_2018	TCGA-CA-5796	TCGA-CA-5796-01	52	STAGE IIA	6TH	4	-3	Colorectal Cancer	COAD	Mucinous Adenocarcinoma of the Colon and Rectum	377	-19353	0	1239438472	0:DiseaseFree	1239438472	0:ALIVE OR DEAD TUMOR FREE	Not Hispanic Or Latino	2011-02-06	0.1135	NA	No	C18.2	8480/3	C18.2	Yes	Yes	0.3604	0.15	60	No	MACR	1239438472	0:LIVING	65ab030d-39f2-48ab-80ac-90cb1faa823a	M0	N0	T3	Tumor Free	1239438472	0:CENSORED	No	No	Asian	No	-14	1	Primary	Female
coadread_tcga_pan_can_atlas_2018	TCGA-CA-5797	TCGA-CA-5797-01	56	STAGE IIA	NA	17	23	Colorectal Cancer	COAD	Colon Adenocarcinoma	383	-20662	0	1259164283	0:DiseaseFree	1259164283	0:ALIVE OR DEAD TUMOR FREE	Not Hispanic Or Latino	2011-02-06	0.4150	NA	No	C18.9	8140/3	C18.9	Yes	Yes	0.3554	0.61	59	No	COAD	1259164283	0:LIVING	3e0c34cb-fca5-4bcf-a5c1-5a7d286dd072	M0	N0	T3	Tumor Free	1259164283	0:CENSORED	No	No	Asian	No	14	1	Primary	Male
coadread_tcga_pan_can_atlas_2018	TCGA-CA-6715	TCGA-CA-6715-01	63	STAGE IIIB	6TH	11	29	Colorectal Cancer	COAD	Colon Adenocarcinoma	383	-23075	0	1259164283	0:DiseaseFree	1259164283	0:ALIVE OR DEAD TUMOR FREE	Not Hispanic Or Latino	2011-08-08	0.2808	NA	No	C18.7	8260/3	C18.7	Yes	Yes	0.3669	0.11	96	No	COAD	1259164283	0:LIVING	794131b8-f4be-4f15-b3b9-6f0b10a5a38b	M0	N1	T3	Tumor Free	1259164283	0:CENSORED	Yes	No	Asian	No	22	1	Primary	Male
coadread_tcga_pan_can_atlas_2018	TCGA-CA-6719	TCGA-CA-6719-01	77	STAGE IIA	6TH	16	21	Colorectal Cancer	COAD	Colon Adenocarcinoma	435	-28343	0	NA	NA	1430121314	0:ALIVE OR DEAD TUMOR FREE	Not Hispanic Or Latino	2011-08-08	0.4638	NA	No	C18.6	8140/3	C18.6	Yes	Yes	0.3645	0.24	115	Yes	COAD	1430121314	0:LIVING	9cdca5d8-ea77-4df9-b2ba-0d5e8ec37bcd	M0	N0	T3	Tumor Free	1163822862	1:PROGRESSION	No	No	Asian	No	10	1	Primary	Male
coadread_tcga_pan_can_atlas_2018	TCGA-CI-6619	TCGA-CI-6619-01	41	STAGE IV	7TH	25	21	Colorectal Cancer	READ	Rectal Adenocarcinoma	184	-15322	0	NA	NA	6049248775	0:ALIVE OR DEAD TUMOR FREE	Not Hispanic Or Latino	9/15/11	0.1629	NA	No	C20	8140/3	C20.9	Yes	Yes	0.3407	0.03	71	NA	READ	6049248775	0:LIVING	3b55aa84-9fdc-4125-8d39-d8949de2a1b3	M1	N1C	T3	NA	6049248775	0:CENSORED	NA	No	White	NA	18	1	Primary	Male
coadread_tcga_pan_can_atlas_2018	TCGA-CI-6620	TCGA-CI-6620-01	41	STAGE IVA	7TH	9	15	Colorectal Cancer	READ	Rectal Adenocarcinoma	1009	-15322	0	NA	NA	3317223921	0:ALIVE OR DEAD TUMOR FREE	Not Hispanic Or Latino	11/30/11	0.1593	NA	Yes	C20	8140/3	C20.9	Yes	Yes	0.3445	0.07	54	Yes	READ	3317223921	0:LIVING	b26143d3-d458-4d5c-8446-fd2f05707352	M1	N1	T3	With Tumor	2958871684	1:PROGRESSION	NA	No	White	No	16	1	Primary	Female
coadread_tcga_pan_can_atlas_2018	TCGA-CI-6621	TCGA-CI-6621-01	63	STAGE IIIB	7TH	20	15	Colorectal Cancer	READ	Rectal Adenocarcinoma	419	-23240	0	NA	NA	1377519151	0:ALIVE OR DEAD TUMOR FREE	Not Hispanic Or Latino	2012-09-01	0.2403	NA	No	C20	8140/3	C20.9	Yes	Yes	0.3389	0.03	109	NA	READ	1377519151	0:LIVING	156cb6c6-b5d4-4ea9-9495-fc972cf9c84a	MX	N1	T3	NA	1377519151	0:CENSORED	Yes	No	White	NA	14	1	Primary	Male
coadread_tcga_pan_can_atlas_2018	TCGA-CI-6622	TCGA-CI-6622-01	74	STAGE IIB	7TH	7	23	Colorectal Cancer	READ	Rectal Adenocarcinoma	1362	-27336	0	NA	NA	4477759148	0:ALIVE OR DEAD TUMOR FREE	Not Hispanic Or Latino	9/15/11	0.1275	NA	No	C20	8140/3	C20.9	Yes	Yes	0.3223	0	93	NA	READ	4477759148	0:LIVING	bd6877a8-06b4-4b95-bed2-15c524068f21	M0	N0	T4	Tumor Free	4477759148	0:CENSORED	Yes	No	White	Yes	12	1	Primary	Male
coadread_tcga_pan_can_atlas_2018	TCGA-CI-6623	TCGA-CI-6623-01	44	STAGE I	7TH	25	15	Colorectal Cancer	READ	Rectal Adenocarcinoma	1443	-16177	0	NA	NA	4744057599	0:ALIVE OR DEAD TUMOR FREE	Not Hispanic Or Latino	11/30/11	0.3018	NA	No	C20	8140/3	C20.9	Yes	Yes	0.3617	0.1	70	NA	READ	4744057599	0:LIVING	acccb105-6439-4b30-a0b9-bb94c7873d4a	M0	N0	T1	Tumor Free	4744057599	0:CENSORED	NA	No	White	NA	20	1	Primary	Male
coadread_tcga_pan_can_atlas_2018	TCGA-CI-6624	TCGA-CI-6624-01	53	STAGE I	7TH	17	9	Colorectal Cancer	READ	Rectal Adenocarcinoma	1466	-19419	0	NA	NA	4819673209	0:ALIVE OR DEAD TUMOR FREE	Not Hispanic Or Latino	9/15/11	0.1069	NA	No	C20	8140/3	C20.9	Yes	Yes	0.3402	0.02	252	NA	READ	4819673209	0:LIVING	398da5c2-d9f2-4eb4-9813-21009d3ad048	M0	N0	T2	NA	4819673209	0:CENSORED	NA	No	White	NA	14	1	Primary	Female
coadread_tcga_pan_can_atlas_2018	TCGA-CK-4947	TCGA-CK-4947-01	46	STAGE IIIB	6TH	4	9	Colorectal Cancer	COAD	Colon Adenocarcinoma	534	-16980	0	NA	NA	1755597199	0:ALIVE OR DEAD TUMOR FREE	Not Hispanic Or Latino	3/31/11	0.0665	NA	No	C18.7	8140/3	C18.7	Yes	Yes	0.3269	0.07	88	NA	COAD	1755597199	0:LIVING	73f9681a-f9ef-4880-bd16-93624fd117c6	M0	N1	T4	With Tumor	0.690403393	1:PROGRESSION	Yes	No	White	No	14	1	Primary	Female
coadread_tcga_pan_can_atlas_2018	TCGA-CK-4948	TCGA-CK-4948-01	45	STAGE III	5TH	20	27	Colorectal Cancer	COAD	Colon Adenocarcinoma	4502	-16736	0	1480093369	0:DiseaseFree	1480093369	0:ALIVE OR DEAD TUMOR FREE	Not Hispanic Or Latino	3/30/11	0.1586	NA	No	C18.7	8140/3	C18.7	Yes	Yes	0.3486	0.22	98	No	COAD	1480093369	0:LIVING	5d73b382-3da3-4220-890e-2095228bbe6c	M0	N1	T3	Tumor Free	1480093369	0:CENSORED	Yes	No	White	No	24	1	Primary	Female
coadread_tcga_pan_can_atlas_2018	TCGA-CK-4950	TCGA-CK-4950-01	68	STAGE IIIB	6TH	8	29	Colorectal Cancer	COAD	Mucinous Adenocarcinoma of the Colon and Rectum	2599	-24944	0	8544563895	0:DiseaseFree	8544563895	0:ALIVE OR DEAD TUMOR FREE	Not Hispanic Or Latino	2011-01-04	0.2115	NA	No	C18.0	8480/3	C18.0	Yes	Yes	0.3697	0.31	154	No	MACR	8544563895	0:LIVING	c293a148-a88c-4fb3-b2f4-e64e918044f9	M0	N1	T3	Tumor Free	8544563895	0:CENSORED	Yes	No	Black or African American	No	14	1	Primary	Female
coadread_tcga_pan_can_atlas_2018	TCGA-CK-5912	TCGA-CK-5912-01	81	STAGE I	6TH	22	-3	Colorectal Cancer	COAD	Colon Adenocarcinoma	1466	-29938	0	490843936	0:DiseaseFree	490843936	0:ALIVE OR DEAD TUMOR FREE	Not Hispanic Or Latino	2011-6-00	0.4202	NA	No	C18.2	8140/3	C18.2	Yes	Yes	0.3783	1.79	62	No	COAD	490843936	1:DECEASED	c085da47-d634-491a-80ea-514e5a231f70	MX	N0	T2	Tumor Free	490843936	0:CENSORED	NA	Yes	White	No	14	1	Primary	Male
coadread_tcga_pan_can_atlas_2018	TCGA-CK-5914	TCGA-CK-5914-01	81	STAGE IIIB	6TH	19	25	Colorectal Cancer	COAD	Colon Adenocarcinoma	304	-29586	0	NA	NA	2199427952	0:ALIVE OR DEAD TUMOR FREE	Not Hispanic Or Latino	2011-6-00	0.1255	NA	No	C18.7	8140/3	C18.7	Yes	Yes	0.3446	1.56	130	NA	COAD	2199427952	0:LIVING	57b0f89f-1b75-453e-922c-01cd4d44ca49	MX	N1	T3	Tumor Free	2199427952	0:CENSORED	NA	No	White	NA	20	1	Primary	Male
coadread_tcga_pan_can_atlas_2018	TCGA-CK-5916	TCGA-CK-5916-01	71	STAGE I	6TH	0	21	Colorectal Cancer	COAD	Colon Adenocarcinoma	NA	-26024	0	NA	NA	2113949436	1:DEAD WITH TUMOR	Not Hispanic Or Latino	2011-6-00	0.0002	NA	No	C18.2	8140/3	C18.2	Yes	Yes	0.9208	35.2	1405	Yes	COAD	2113949436	1:DECEASED	38d65618-4857-490e-86b3-0a3f772a9f60	M0	N0	T1	With Tumor	9599894796	1:PROGRESSION	NA	No	White	No	16	1	Primary	Female
coadread_tcga_pan_can_atlas_2018	TCGA-CK-6747	TCGA-CK-6747-01	87	STAGE IIA	6TH	0	25	Colorectal Cancer	COAD	Colon Adenocarcinoma	2523	-32052	0	829470362	0:DiseaseFree	829470362	0:ALIVE OR DEAD TUMOR FREE	Not Hispanic Or Latino	2011-8-00	0.0004	NA	No	C18.0	8140/3	C18.0	Yes	Yes	0.3727	0.64	171	No	COAD	829470362	0:LIVING	755d3bde-76c3-45c1-8427-8e4d5d686dc1	MX	N0	T3	Tumor Free	829470362	0:CENSORED	NA	No	White	No	22	1	Primary	Female
coadread_tcga_pan_can_atlas_2018	TCGA-CK-6748	TCGA-CK-6748-01	45	STAGE IV	6TH	16	15	Colorectal Cancer	COAD	Mucinous Adenocarcinoma of the Colon and Rectum	58	-16529	0	NA	NA	2005457474	0:ALIVE OR DEAD TUMOR FREE	Not Hispanic Or Latino	2011-8-00	0.3754	NA	No	C18.7	8480/3	C18.7	Yes	Yes	0.3564	0.22	57	NA	MACR	2005457474	0:LIVING	8a84b03a-e37e-4827-98f0-4d480ec31037	M1	N1	T3	With Tumor	2005457474	0:CENSORED	NA	No	White	No	4	1	Primary	Female
coadread_tcga_pan_can_atlas_2018	TCGA-CL-4957	TCGA-CL-4957-01	79	NA	NA	13	23	Colorectal Cancer	READ	Rectal Adenocarcinoma	425	-29081	0	1397244962	0:DiseaseFree	1397244962	0:ALIVE OR DEAD TUMOR FREE	Hispanic Or Latino	2011-07-04	0.3134	NA	No	C20	8140/3	C20.9	Yes	Yes	0.3362	0.05	78	No	READ	1397244962	0:LIVING	a2e47568-eb43-4c89-ad7c-dfbaa2ba7e27	M0	N1	T3	NA	1397244962	0:CENSORED	Yes	No	NA	No	16	1	Primary	Female
coadread_tcga_pan_can_atlas_2018	TCGA-CL-5917	TCGA-CL-5917-01	71	STAGE IIIC	6TH	31	15	Colorectal Cancer	READ	Rectal Adenocarcinoma	2376	-26084	0	7811421245	0:DiseaseFree	7811421245	0:ALIVE OR DEAD TUMOR FREE	Not Hispanic Or Latino	2011-6-00	0.3502	NA	No	C19	8140/3	C19.9	Yes	Yes	0.359	1.58	70	No	READ	7811421245	0:LIVING	7a285463-76f4-447d-bb04-336bb5ec1009	MX	N2	T3	Tumor Free	7811421245	0:CENSORED	NA	No	White	No	20	1	Primary	Female
coadread_tcga_pan_can_atlas_2018	TCGA-CL-5918	TCGA-CL-5918-01	90	STAGE IIA	6TH	12	19	Colorectal Cancer	READ	Rectal Adenocarcinoma	218	-32873	0	7167044745	0:DiseaseFree	7167044745	0:ALIVE OR DEAD TUMOR FREE	Not Hispanic Or Latino	2011-6-00	0.2572	NA	No	C20	8140/3	C20.9	Yes	Yes	0.3446	0.61	117	No	READ	7167044745	0:LIVING	f49a8e1e-d247-4c76-ac3b-ad8e5d6b8d18	MX	N0	T3	Tumor Free	7167044745	0:CENSORED	NA	No	White	No	10	1	Primary	Female
coadread_tcga_pan_can_atlas_2018	TCGA-CM-4746	TCGA-CM-4746-01	61	STAGE I	NA	5	NA	Colorectal Cancer	COAD	Colon Adenocarcinoma	1126	-22403	0	370187724	0:DiseaseFree	370187724	0:ALIVE OR DEAD TUMOR FREE	Not Hispanic Or Latino	2011-10-01	0.1196	NA	No	C18.7	8140/3	C18.7	Yes	Yes	0.8512	21.49	715	No	COAD	370187724	0:LIVING	c0b8c55c-b993-481d-aeea-9ebfa64ee20e	M0	N0	T2	Tumor Free	370187724	0:CENSORED	Yes	No	Black or African American	No	NA	1	Primary	Male
coadread_tcga_pan_can_atlas_2018	TCGA-CM-4747	TCGA-CM-4747-01	47	STAGE IVA	NA	16	23	Colorectal Cancer	COAD	Colon Adenocarcinoma	761	-17198	0	NA	NA	250189039	0:ALIVE OR DEAD TUMOR FREE	Not Hispanic Or Latino	12/23/10	0.4449	NA	No	C18.0	8140/3	C18.0	Yes	Yes	0.3787	0.01	83	No	COAD	250189039	0:LIVING	56eb96a4-d2c2-42fb-b26c-1a80012bcb8e	M1A	N1B	T4A	Tumor Free	250189039	0:CENSORED	Yes	No	White	No	12	1	Primary	Male
coadread_tcga_pan_can_atlas_2018	TCGA-CM-4748	TCGA-CM-4748-01	53	STAGE IIIB	NA	0	NA	Colorectal Cancer	COAD	Mucinous Adenocarcinoma of the Colon and Rectum	792	-19509	0	2603807082	0:DiseaseFree	2603807082	0:ALIVE OR DEAD TUMOR FREE	Not Hispanic Or Latino	2011-10-01	0.0119	NA	No	C18.4	8480/3	C18.4	Yes	No	0.365	0.04	66	No	MACR	2603807082	0:LIVING	cd845618-4cc4-49c2-9055-c171d4c24ee1	M0	N1A	T4A	Tumor Free	2603807082	0:CENSORED	Yes	No	White	No	NA	1	Primary	Male
coadread_tcga_pan_can_atlas_2018	TCGA-CM-4750	TCGA-CM-4750-01	34	STAGE IIIA	NA	22	NA	Colorectal Cancer	COAD	Colon Adenocarcinoma	244	-12478	0	8021829898	0:DiseaseFree	8021829898	0:ALIVE OR DEAD TUMOR FREE	Not Hispanic Or Latino	1/24/11	0.2858	NA	No	C19	8140/3	C19.9	Yes	Yes	0.3583	0.18	83	No	COAD	8021829898	0:LIVING	c777a777-373a-4773-9566-6c373261f00a	M0	N1B	T1	Tumor Free	8021829898	0:CENSORED	Yes	No	White	No	NA	1	Primary	Female
coadread_tcga_pan_can_atlas_2018	TCGA-CM-4751	TCGA-CM-4751-01	62	STAGE IIIB	7TH	8	35	Colorectal Cancer	COAD	Colon Adenocarcinoma	822	-22891	0	2702436138	0:DiseaseFree	2702436138	0:ALIVE OR DEAD TUMOR FREE	Not Hispanic Or Latino	2011-08-08	0.1867	NA	No	C18.0	8140/3	C18.0	Yes	Yes	0.3606	0	90	No	COAD	2702436138	0:LIVING	e3ca9046-9634-4332-b19f-88b18110f941	M0	N1B	T3	Tumor Free	2702436138	0:CENSORED	Yes	No	White	No	22	1	Primary	Male
coadread_tcga_pan_can_atlas_2018	TCGA-CM-4752	TCGA-CM-4752-01	58	STAGE IIA	NA	28	NA	Colorectal Cancer	COAD	Colon Adenocarcinoma	396	-21519	0	1301903541	0:DiseaseFree	1301903541	0:ALIVE OR DEAD TUMOR FREE	Not Hispanic Or Latino	2011-10-01	0.4029	NA	No	C18.2	8140/3	C18.2	Yes	Yes	0.3498	0.02	121	No	COAD	1301903541	0:LIVING	7ea546ce-f48a-4d9c-96b4-a0124c692870	M0	N0	T3	Tumor Free	1301903541	0:CENSORED	Yes	No	Black or African American	No	NA	1	Primary	Male
coadread_tcga_pan_can_atlas_2018	TCGA-CM-5344	TCGA-CM-5344-01	39	STAGE IIIB	7TH	21	13	Colorectal Cancer	COAD	Colon Adenocarcinoma	670	-14426	0	NA	NA	2202715587	0:ALIVE OR DEAD TUMOR FREE	Hispanic Or Latino	2011-03-05	0.3266	NA	No	C18.7	8140/3	C18.7	Yes	Yes	0.3396	0.47	59	No	COAD	2202715587	0:LIVING	b6202d8d-dd3c-4fa2-9242-6e55759846af	M0	N1B	T3	Tumor Free	2202715587	0:CENSORED	Yes	No	White	No	8	1	Primary	Female
coadread_tcga_pan_can_atlas_2018	TCGA-CM-5348	TCGA-CM-5348-01	72	STAGE IIIB	7TH	24	-5	Colorectal Cancer	COAD	Colon Adenocarcinoma	699	-26543	0	NA	NA	2298057008	0:ALIVE OR DEAD TUMOR FREE	Not Hispanic Or Latino	2011-03-05	0.2869	NA	No	C18.0	8140/3	C18.0	Yes	Yes	0.3321	0.56	168	No	COAD	2298057008	0:LIVING	b89267a4-0e6b-401e-85b0-e66775858aa6	M0	N1A	T3	Tumor Free	2298057008	0:CENSORED	Yes	No	White	No	0	1	Primary	Male
coadread_tcga_pan_can_atlas_2018	TCGA-CM-5349	TCGA-CM-5349-01	68	STAGE IIA	7TH	9	15	Colorectal Cancer	COAD	Colon Adenocarcinoma	915	-24867	0	NA	NA	3008186212	0:ALIVE OR DEAD TUMOR FREE	Not Hispanic Or Latino	2011-03-05	0.2780	NA	No	C18.0	8140/3	C18.0	Yes	Yes	0.3249	0	96	No	COAD	3008186212	0:LIVING	227f945f-76fd-4a63-9609-d4e730a3d22a	M0	N0	T3	Tumor Free	3008186212	0:CENSORED	Yes	No	White	No	16	1	Primary	Female
coadread_tcga_pan_can_atlas_2018	TCGA-CM-5860	TCGA-CM-5860-01	44	STAGE IIA	7TH	28	25	Colorectal Cancer	COAD	Colon Adenocarcinoma	974	-16344	0	NA	NA	3202156689	0:ALIVE OR DEAD TUMOR FREE	Not Hispanic Or Latino	2011-11-07	0.1713	NA	No	C18.2	8140/3	C18.2	Yes	Yes	0.3393	0.54	103	No	COAD	3202156689	0:LIVING	96e013d9-8e89-46a7-8d07-bae95af36708	M0	N0	T3	Tumor Free	3202156689	0:CENSORED	Yes	No	White	No	20	1	Primary	Male
coadread_tcga_pan_can_atlas_2018	TCGA-CM-5861	TCGA-CM-5861-01	63	STAGE IIA	7TH	3	27	Colorectal Cancer	COAD	Colon Adenocarcinoma	457	-23253	0	NA	NA	1502449288	0:ALIVE OR DEAD TUMOR FREE	Not Hispanic Or Latino	7/18/11	0.0847	NA	No	C18.0	8140/3	C18.0	Yes	Yes	0.9692	34.37	1362	No	COAD	1502449288	0:LIVING	9743d31a-ea8f-4847-87d2-ebf77cc5983d	M0	N0	T3	NA	1101357793	1:PROGRESSION	Yes	No	White	No	16	1	Primary	Female
coadread_tcga_pan_can_atlas_2018	TCGA-CM-5863	TCGA-CM-5863-01	60	STAGE IIIB	7TH	NA	11	Colorectal Cancer	COAD	Mucinous Adenocarcinoma of the Colon and Rectum	457	-22127	0	NA	NA	1502449288	0:ALIVE OR DEAD TUMOR FREE	Not Hispanic Or Latino	7/26/11	0.0736	NA	No	C18.2	8480/3	C18.2	Yes	Yes	0.3973	0	60	No	MACR	1502449288	0:LIVING	cc1d6ad3-b60d-482e-8fa4-0af26823007d	M0	N1B	T3	Tumor Free	1502449288	0:CENSORED	Yes	No	White	No	-4	1	Primary	Female
coadread_tcga_pan_can_atlas_2018	TCGA-CM-5864	TCGA-CM-5864-01	60	STAGE I	7TH	26	11	Colorectal Cancer	COAD	Colon Adenocarcinoma	457	-22219	0	NA	NA	1502449288	0:ALIVE OR DEAD TUMOR FREE	Not Hispanic Or Latino	7/18/11	0.3226	NA	No	C18.0	8140/3	C18.0	Yes	Yes	0.3329	0.53	172	No	COAD	1502449288	0:LIVING	5b259d18-3976-4f44-967f-fe5fa8447c8b	M0	N0	T2	Tumor Free	1502449288	0:CENSORED	Yes	No	White	No	8	1	Primary	Male
coadread_tcga_pan_can_atlas_2018	TCGA-CM-5868	TCGA-CM-5868-01	59	STAGE IVA	7TH	11	19	Colorectal Cancer	COAD	Colon Adenocarcinoma	518	-21672	0	NA	NA	1702995036	0:ALIVE OR DEAD TUMOR FREE	Not Hispanic Or Latino	7/18/11	0.2237	NA	No	C18.7	8140/3	C18.7	Yes	Yes	0.3403	0.89	81	No	COAD	1702995036	0:LIVING	4aadf2a2-ce1e-4f94-b146-59292e83e7fd	M1A	N1A	T4A	With Tumor	1702995036	0:CENSORED	Yes	No	White	No	12	1	Primary	Female
coadread_tcga_pan_can_atlas_2018	TCGA-CM-6161	TCGA-CM-6161-01	36	STAGE I	7TH	16	-5	Colorectal Cancer	COAD	Colon Adenocarcinoma	457	-13363	0	NA	NA	1502449288	0:ALIVE OR DEAD TUMOR FREE	Not Hispanic Or Latino	7/19/11	0.0216	NA	No	C18.7	8140/3	C18.7	Yes	Yes	0.3145	0.25	78	No	COAD	1502449288	0:LIVING	3470b1af-689f-467a-9f9e-de74088f9b94	M0	N0	T2	Tumor Free	1502449288	0:CENSORED	Yes	No	White	No	14	1	Primary	Female
coadread_tcga_pan_can_atlas_2018	TCGA-CM-6162	TCGA-CM-6162-01	48	STAGE IIIB	7TH	0	3	Colorectal Cancer	COAD	Mucinous Adenocarcinoma of the Colon and Rectum	365	-17624	0	NA	NA	119998685	0:ALIVE OR DEAD TUMOR FREE	Not Hispanic Or Latino	7/19/11	0.0005	NA	No	C18.2	8480/3	C18.2	Yes	Yes	0.8773	29.11	1001	No	MACR	119998685	0:LIVING	ec3f3f11-75df-4fcc-ba03-f19aca907645	M0	N1A	T3	Tumor Free	119998685	0:CENSORED	Yes	No	White	No	20	1	Primary	Female
coadread_tcga_pan_can_atlas_2018	TCGA-CM-6163	TCGA-CM-6163-01	74	STAGE I	7TH	27	1	Colorectal Cancer	COAD	Colon Adenocarcinoma	90	-27150	0	NA	NA	1403820232	0:ALIVE OR DEAD TUMOR FREE	Not Hispanic Or Latino	7/19/11	0.5061	NA	No	C18.7	8140/3	C18.7	Yes	Yes	0.3345	0.07	93	No	COAD	1403820232	0:LIVING	8c043ecd-2265-411f-bc3b-dc341cf56ac2	M0	N0	T1	Tumor Free	1403820232	0:CENSORED	Yes	No	White	No	6	1	Primary	Male
coadread_tcga_pan_can_atlas_2018	TCGA-CM-6164	TCGA-CM-6164-01	46	STAGE IIA	6TH	19	7	Colorectal Cancer	COAD	Colon Adenocarcinoma	883	-16802	0	NA	NA	2902981885	0:ALIVE OR DEAD TUMOR FREE	Not Hispanic Or Latino	7/19/11	0.1404	NA	No	C18.7	8140/3	C18.7	Yes	Yes	0.3277	0.05	66	No	COAD	2902981885	0:LIVING	6a4031c6-ee88-48be-81a5-a522720edd02	M0	N0	T3	Tumor Free	2902981885	0:CENSORED	Yes	No	White	No	14	1	Primary	Female
coadread_tcga_pan_can_atlas_2018	TCGA-CM-6165	TCGA-CM-6165-01	74	STAGE IIA	7TH	6	3	Colorectal Cancer	COAD	Colon Adenocarcinoma	488	-27302	0	NA	NA	160436598	0:ALIVE OR DEAD TUMOR FREE	Not Hispanic Or Latino	7/19/11	0.1076	NA	No	C18.7	8140/3	C18.7	Yes	Yes	0.3145	0.1	102	No	COAD	160436598	0:LIVING	f4e047a5-bdb2-4bc2-aff0-e0f45bcc9062	M0	N0	T3	Tumor Free	160436598	0:CENSORED	Yes	No	White	No	12	1	Primary	Male
coadread_tcga_pan_can_atlas_2018	TCGA-CM-6166	TCGA-CM-6166-01	48	STAGE I	7TH	16	17	Colorectal Cancer	COAD	Colon Adenocarcinoma	669	-17807	0	NA	NA	2199427952	0:ALIVE OR DEAD TUMOR FREE	Not Hispanic Or Latino	7/19/11	0.3279	NA	No	C18.2	8140/3	C18.2	Yes	Yes	0.3171	0.33	81	No	COAD	2199427952	0:LIVING	aedde4a5-6520-40b9-9721-c9b826490b7a	M0	N0	T2	Tumor Free	2199427952	0:CENSORED	Yes	No	White	No	18	1	Primary	Female
coadread_tcga_pan_can_atlas_2018	TCGA-CM-6167	TCGA-CM-6167-01	57	STAGE IIIC	7TH	27	-9	Colorectal Cancer	COAD	Colon Adenocarcinoma	456	-21031	0	NA	NA	1499161653	0:ALIVE OR DEAD TUMOR FREE	Not Hispanic Or Latino	7/19/11	0.0986	NA	No	C18.0	8140/3	C18.0	Yes	Yes	0.3157	0.06	79	No	COAD	1499161653	0:LIVING	d42bc7f0-cfb2-4ece-ae47-521308635633	M0	N2B	T3	Tumor Free	1499161653	0:CENSORED	Yes	No	Black or African American	No	-8	1	Primary	Female
coadread_tcga_pan_can_atlas_2018	TCGA-CM-6168	TCGA-CM-6168-01	84	STAGE IIA	7TH	7	21	Colorectal Cancer	COAD	Colon Adenocarcinoma	395	-30834	0	NA	NA	1298615906	0:ALIVE OR DEAD TUMOR FREE	Not Hispanic Or Latino	7/19/11	0.1088	NA	No	C18.2	8140/3	C18.2	Yes	Yes	0.4083	1.02	204	No	COAD	1298615906	0:LIVING	75c3004d-1ef4-49f9-86e0-1bb7b9553a3d	M0	N0	T3	Tumor Free	1298615906	0:CENSORED	Yes	No	Black or African American	No	26	1	Primary	Female
coadread_tcga_pan_can_atlas_2018	TCGA-CM-6170	TCGA-CM-6170-01	73	STAGE I	7TH	14	1	Colorectal Cancer	COAD	Colon Adenocarcinoma	457	-26663	0	NA	NA	1502449288	0:ALIVE OR DEAD TUMOR FREE	Not Hispanic Or Latino	7/19/11	0.3913	NA	No	C18.6	8140/3	C18.6	Yes	Yes	0.3219	0.21	84	No	COAD	1502449288	0:LIVING	9d8c4693-8e36-473b-bb34-a7cdc04dd223	M0	N0	T2	Tumor Free	1502449288	0:CENSORED	Yes	No	White	No	0	1	Primary	Female
coadread_tcga_pan_can_atlas_2018	TCGA-CM-6171	TCGA-CM-6171-01	77	STAGE I	7TH	1	9	Colorectal Cancer	COAD	Colon Adenocarcinoma	427	-28307	0	NA	NA	1403820232	0:ALIVE OR DEAD TUMOR FREE	Not Hispanic Or Latino	7/19/11	0.0463	NA	No	C18.2	8140/3	C18.2	Yes	Yes	11813	43	1149	No	COAD	1403820232	0:LIVING	eed7405f-f8f3-41a4-a0e7-242f23087f59	M0	N0	T2	Tumor Free	1403820232	0:CENSORED	Yes	No	White	No	16	1	Primary	Female
coadread_tcga_pan_can_atlas_2018	TCGA-CM-6172	TCGA-CM-6172-01	70	STAGE IIIB	7TH	10	-3	Colorectal Cancer	COAD	Colon Adenocarcinoma	335	-25902	0	NA	NA	1101357793	0:ALIVE OR DEAD TUMOR FREE	Not Hispanic Or Latino	7/26/11	0.2643	NA	No	C18.7	8140/3	C18.7	Yes	Yes	0.3388	0.16	82	No	COAD	1101357793	0:LIVING	40c217ee-429f-41f4-adc6-db9186622b17	M0	N1A	T3	Tumor Free	1101357793	0:CENSORED	Yes	No	White	No	8	1	Primary	Female
coadread_tcga_pan_can_atlas_2018	TCGA-CM-6674	TCGA-CM-6674-01	39	STAGE IIA	7TH	0	27	Colorectal Cancer	COAD	Colon Adenocarcinoma	394	-14368	0	NA	NA	129532827	0:ALIVE OR DEAD TUMOR FREE	Not Hispanic Or Latino	2011-8-00	0.0001	NA	No	C18.3	8140/3	C18.3	Yes	Yes	0.7398	21.08	837	No	COAD	129532827	0:LIVING	55697871-b9aa-4acd-8dbe-dcd5391db8f0	M0	N0	T3	Tumor Free	129532827	0:CENSORED	Yes	No	White	No	12	1	Primary	Male
coadread_tcga_pan_can_atlas_2018	TCGA-CM-6676	TCGA-CM-6676-01	82	STAGE I	7TH	21	21	Colorectal Cancer	COAD	Colon Adenocarcinoma	337	-30223	0	NA	NA	1107933064	0:ALIVE OR DEAD TUMOR FREE	Not Hispanic Or Latino	8/26/11	0.2052	NA	No	C18.7	8140/3	C18.7	Yes	Yes	0.353	0.05	97	No	COAD	1107933064	0:LIVING	4138aca8-e085-45fb-b353-74852efe61bf	M0	N0	T2	Tumor Free	1107933064	0:CENSORED	Yes	No	White	No	8	1	Primary	Male
coadread_tcga_pan_can_atlas_2018	TCGA-CM-6677	TCGA-CM-6677-01	75	STAGE IIA	7TH	19	19	Colorectal Cancer	COAD	Colon Adenocarcinoma	337	-27575	0	NA	NA	1107933064	0:ALIVE OR DEAD TUMOR FREE	Not Hispanic Or Latino	2011-8-00	0.3427	NA	No	C18.3	8140/3	C18.3	Yes	Yes	0.3529	0.48	136	No	COAD	1107933064	0:LIVING	a85e8208-a6f5-4e91-8f35-ef574f4273fc	M0	N0	T3	Tumor Free	1107933064	0:CENSORED	Yes	No	White	No	18	1	Primary	Female
coadread_tcga_pan_can_atlas_2018	TCGA-CM-6678	TCGA-CM-6678-01	63	STAGE IVA	7TH	12	25	Colorectal Cancer	COAD	Colon Adenocarcinoma	335	-23070	0	NA	NA	1101357793	0:ALIVE OR DEAD TUMOR FREE	Not Hispanic Or Latino	2011-8-00	0.1951	NA	No	C18.7	8140/3	C18.7	Yes	Yes	0.349	0.13	119	Yes	COAD	1101357793	0:LIVING	d7048098-09b3-4763-ad54-9c5c6fe14bc0	M1A	N1C	T4A	Tumor Free	0	1:PROGRESSION	Yes	No	White	No	20	1	Primary	Female
coadread_tcga_pan_can_atlas_2018	TCGA-CM-6679	TCGA-CM-6679-01	58	STAGE IIA	7TH	25	-7	Colorectal Cancer	COAD	Colon Adenocarcinoma	306	-21519	0	NA	NA	1006016372	0:ALIVE OR DEAD TUMOR FREE	Not Hispanic Or Latino	2011-8-00	0.2426	NA	No	C18.7	8140/3	C18.7	Yes	Yes	0.3381	0.16	71	No	COAD	1006016372	0:LIVING	76e96b5a-b565-42c7-a651-34d5132e6dde	M0	N0	T3	Tumor Free	1006016372	0:CENSORED	Yes	No	White	No	8	1	Primary	Male
coadread_tcga_pan_can_atlas_2018	TCGA-CM-6680	TCGA-CM-6680-01	78	STAGE IIIB	7TH	2	-1	Colorectal Cancer	COAD	Colon Adenocarcinoma	366	-28701	0	NA	NA	1203274485	0:ALIVE OR DEAD TUMOR FREE	Not Hispanic Or Latino	2011-8-00	0.0354	NA	No	C18.0	8140/3	C18.0	Yes	Yes	0.4575	1.17	81	No	COAD	1203274485	0:LIVING	fb9e7684-a7f7-4f17-bc5d-1f359e1b0d42	M0	N2A	T3	Tumor Free	1203274485	0:CENSORED	Yes	No	White	No	12	1	Primary	Female
coadread_tcga_pan_can_atlas_2018	TCGA-D5-5537	TCGA-D5-5537-01	83	STAGE IIA	7TH	19	13	Colorectal Cancer	COAD	Colon Adenocarcinoma	456	-30505	0	2373672617	1:Recurred/Progressed	4540224217	1:DEAD WITH TUMOR	Not Hispanic Or Latino	11/28/11	0.4083	NA	No	C18.9	8140/3	C18.9	Yes	Yes	0.3494	0.42	94	Yes	COAD	4540224217	1:DECEASED	ae6b315f-3f78-4695-adfa-48b0bbab2c89	MX	N2	T3	Tumor Free	2373672617	1:PROGRESSION	Yes	No	White	No	14	1	Primary	Male
coadread_tcga_pan_can_atlas_2018	TCGA-D5-5539	TCGA-D5-5539-01	60	STAGE IIIA	NA	21	13	Colorectal Cancer	COAD	Mucinous Adenocarcinoma of the Colon and Rectum	596	-22097	0	NA	NA	1959430582	0:ALIVE OR DEAD TUMOR FREE	Not Hispanic Or Latino	2/22/11	0.1660	NA	No	C18.2	8480/3	C18.2	Yes	Yes	0.3573	0.38	91	Yes	MACR	1959430582	0:LIVING	15d1b0fb-5c5f-4689-94f5-b33120a2bfae	M0	N1	T3	NA	1903540783	1:PROGRESSION	Yes	No	White	No	10	1	Primary	Male
coadread_tcga_pan_can_atlas_2018	TCGA-D5-5541	TCGA-D5-5541-01	63	STAGE IIIB	NA	12	23	Colorectal Cancer	COAD	Colon Adenocarcinoma	1701	-23109	0	5592267482	0:DiseaseFree	5592267482	0:ALIVE OR DEAD TUMOR FREE	Not Hispanic Or Latino	2/25/11	0.3206	NA	No	C18.7	8140/3	C18.7	Yes	Yes	0.328	0.51	59	No	COAD	5592267482	0:LIVING	94067eb7-98b7-4975-bab1-c09e1b454a25	M0	N1A	T3	Tumor Free	5592267482	0:CENSORED	Yes	No	White	No	20	1	Primary	Male
coadread_tcga_pan_can_atlas_2018	TCGA-D5-6529	TCGA-D5-6529-01	69	STAGE IIA	7TH	21	25	Colorectal Cancer	COAD	Colon Adenocarcinoma	614	-25394	0	NA	NA	2018608015	0:ALIVE OR DEAD TUMOR FREE	Not Hispanic Or Latino	2011-09-06	0.1168	NA	No	C18.9	8140/3	C18.9	Yes	Yes	0.3658	0.18	97	Yes	COAD	2018608015	0:LIVING	9c34830b-4d7f-4b41-9659-fbfc36c145c9	M0	N0	T3	Tumor Free	1269027189	1:PROGRESSION	Yes	No	White	No	18	1	Primary	Male
coadread_tcga_pan_can_atlas_2018	TCGA-D5-6531	TCGA-D5-6531-01	75	STAGE IIA	NA	25	35	Colorectal Cancer	COAD	Colon Adenocarcinoma	540	-27633	0	NA	NA	177532301	0:ALIVE OR DEAD TUMOR FREE	Not Hispanic Or Latino	5/13/11	0.6453	NA	No	C18.3	8140/3	C18.3	Yes	Yes	0.347	0.81	169	No	COAD	177532301	0:LIVING	e4c0d890-a634-48bd-9108-e674532b0d2e	M0	N0	T3	Tumor Free	177532301	0:CENSORED	Yes	No	White	No	18	1	Primary	Male
coadread_tcga_pan_can_atlas_2018	TCGA-D5-6532	TCGA-D5-6532-01	61	STAGE IIA	NA	7	23	Colorectal Cancer	COAD	Colon Adenocarcinoma	555	-22344	0	NA	NA	1824637538	0:ALIVE OR DEAD TUMOR FREE	Not Hispanic Or Latino	5/13/11	0.1541	NA	No	C18.7	8140/3	C18.7	Yes	Yes	0.3466	0.62	93	No	COAD	1824637538	0:LIVING	ac13d568-f79e-4ba7-b7bf-18e4354e0920	M0	N0	T3	Tumor Free	1824637538	0:CENSORED	Yes	No	White	No	18	1	Primary	Male
coadread_tcga_pan_can_atlas_2018	TCGA-D5-6533	TCGA-D5-6533-01	68	STAGE IIIB	7TH	21	7	Colorectal Cancer	COAD	Colon Adenocarcinoma	775	-24971	0	2547917283	0:DiseaseFree	2547917283	0:ALIVE OR DEAD TUMOR FREE	Not Hispanic Or Latino	9/15/11	0.5398	NA	No	C18.4	8140/3	C18.4	Yes	Yes	0.3337	0.52	143	No	COAD	2547917283	0:LIVING	fa83dfb5-7386-4a35-9861-aa866478d5f1	M0	N0	T4B	Tumor Free	2547917283	0:CENSORED	Yes	No	White	No	18	1	Primary	Female
coadread_tcga_pan_can_atlas_2018	TCGA-D5-6534	TCGA-D5-6534-01	62	STAGE IIA	7TH	13	-19	Colorectal Cancer	COAD	Mucinous Adenocarcinoma of the Colon and Rectum	1316	-22778	0	4326527929	0:DiseaseFree	4326527929	0:ALIVE OR DEAD TUMOR FREE	Not Hispanic Or Latino	2011-09-06	0.2042	NA	No	C18.9	8480/3	C18.9	Yes	Yes	0.3343	0.04	152	No	MACR	4326527929	0:LIVING	d259eeb2-d15e-436d-9d37-2d0b7658bc91	M0	N0	T3	Tumor Free	4326527929	0:CENSORED	Yes	No	White	No	-14	1	Primary	Female
coadread_tcga_pan_can_atlas_2018	TCGA-D5-6535	TCGA-D5-6535-01	80	STAGE IIIB	7TH	17	19	Colorectal Cancer	COAD	Colon Adenocarcinoma	460	-29278	0	NA	NA	1512312194	0:ALIVE OR DEAD TUMOR FREE	Not Hispanic Or Latino	2011-09-06	0.5387	NA	No	C18.9	8140/3	C18.9	Yes	Yes	0.343	0.28	157	No	COAD	1512312194	0:LIVING	a123dc45-e427-461e-8d60-c51307aa498c	MX	N1	T3	Tumor Free	1512312194	0:CENSORED	Yes	No	White	No	22	1	Primary	Female
coadread_tcga_pan_can_atlas_2018	TCGA-D5-6536	TCGA-D5-6536-01	73	STAGE IIA	7TH	9	17	Colorectal Cancer	COAD	Colon Adenocarcinoma	543	-26890	0	NA	NA	1785185916	0:ALIVE OR DEAD TUMOR FREE	Not Hispanic Or Latino	2011-09-06	0.2667	NA	No	C18.9	8140/3	C18.9	Yes	Yes	0.3522	0.23	108	Yes	COAD	1785185916	0:LIVING	e83e5700-f968-4978-bb78-56a83936ce8c	M0	N0	T3	With Tumor	1620804156	1:PROGRESSION	Yes	No	White	No	16	1	Primary	Male
coadread_tcga_pan_can_atlas_2018	TCGA-D5-6537	TCGA-D5-6537-01	64	STAGE IIIB	7TH	12	35	Colorectal Cancer	COAD	Colon Adenocarcinoma	137	-23381	0	NA	NA	4799947398	1:DEAD WITH TUMOR	Not Hispanic Or Latino	2011-09-06	0.3193	NA	No	C18.4	8140/3	C18.4	Yes	Yes	0.3503	0.37	101	Yes	COAD	4799947398	1:DECEASED	ebc5a6f8-34fd-48c1-a2b9-7f60f45fbf27	MX	N1A	T3	Tumor Free	4043791301	1:PROGRESSION	Yes	No	White	No	22	1	Primary	Male
coadread_tcga_pan_can_atlas_2018	TCGA-D5-6539	TCGA-D5-6539-01	45	NA	7TH	27	19	Colorectal Cancer	COAD	Colon Adenocarcinoma	380	-16703	0	NA	NA	1249301378	0:ALIVE OR DEAD TUMOR FREE	Not Hispanic Or Latino	2011-09-06	0.2188	NA	No	C18.4	8140/3	C18.4	Yes	Yes	0.3265	0	96	No	COAD	1249301378	0:LIVING	ef4bb5bf-4535-4bd1-8a74-aba920123ee2	M0	N0	T3	Tumor Free	1249301378	0:CENSORED	Yes	No	White	No	12	1	Primary	Female
coadread_tcga_pan_can_atlas_2018	TCGA-D5-6540	TCGA-D5-6540-01	66	STAGE I	NA	4	39	Colorectal Cancer	COAD	Mucinous Adenocarcinoma of the Colon and Rectum	491	-24282	0	NA	NA	1614228885	0:ALIVE OR DEAD TUMOR FREE	Not Hispanic Or Latino	5/16/11	0.0765	NA	No	C18.0	8480/3	C18.0	Yes	Yes	0.9984	32.59	1189	No	MACR	1614228885	0:LIVING	b08b5f49-9434-4653-9772-097ec29b2ca3	M0	N0	T2	Tumor Free	1614228885	0:CENSORED	Yes	No	White	No	22	1	Primary	Male
coadread_tcga_pan_can_atlas_2018	TCGA-D5-6541	TCGA-D5-6541-01	49	STAGE IIA	NA	4	11	Colorectal Cancer	COAD	Colon Adenocarcinoma	474	-18029	0	NA	NA	1558339087	0:ALIVE OR DEAD TUMOR FREE	Not Hispanic Or Latino	5/16/11	0.0831	NA	No	C18.5	8140/3	C18.5	Yes	Yes	0.3319	0.11	84	No	COAD	1558339087	0:LIVING	39aec099-a33e-47a4-a602-cbf65ddd3830	M0	N0	T3	Tumor Free	1558339087	0:CENSORED	Yes	No	White	No	0	1	Primary	Male
coadread_tcga_pan_can_atlas_2018	TCGA-D5-6898	TCGA-D5-6898-01	51	STAGE I	7TH	15	19	Colorectal Cancer	COAD	Colon Adenocarcinoma	229	-18874	0	NA	NA	7528684617	0:ALIVE OR DEAD TUMOR FREE	Not Hispanic Or Latino	7/18/11	0.3116	NA	No	C18.9	8140/3	C18.9	Yes	Yes	0.3407	0.17	70	No	COAD	7528684617	0:LIVING	27e2438d-bd01-4c50-9102-563276ed9922	M0	N0	T2	Tumor Free	7528684617	0:CENSORED	Yes	No	White	No	22	1	Primary	Female
coadread_tcga_pan_can_atlas_2018	TCGA-D5-6920	TCGA-D5-6920-01	77	STAGE IIA	7TH	2	19	Colorectal Cancer	COAD	Colon Adenocarcinoma	377	-28124	0	NA	NA	1239438472	0:ALIVE OR DEAD TUMOR FREE	Not Hispanic Or Latino	7/18/11	0.0217	NA	No	C18.7	8140/3	C18.7	Yes	Yes	0.3434	0.01	107	No	COAD	1239438472	0:LIVING	dc22eba5-6fb7-4875-b30a-99fa00758301	M0	N0	T3	Tumor Free	1239438472	0:CENSORED	Yes	No	White	No	20	1	Primary	Female
coadread_tcga_pan_can_atlas_2018	TCGA-D5-6922	TCGA-D5-6922-01	76	STAGE IIIA	7TH	16	3	Colorectal Cancer	COAD	Colon Adenocarcinoma	308	-27771	0	NA	NA	1012591643	0:ALIVE OR DEAD TUMOR FREE	Not Hispanic Or Latino	7/18/11	0.4461	NA	No	C18.7	8140/3	C18.7	Yes	Yes	0.3579	0.07	94	No	COAD	1012591643	0:LIVING	0a94eecf-4db2-4846-8383-c83ff02e4a9f	M0	N1	T3	Tumor Free	1012591643	0:CENSORED	Yes	No	White	No	6	1	Primary	Male
coadread_tcga_pan_can_atlas_2018	TCGA-D5-6923	TCGA-D5-6923-01	57	STAGE I	7TH	9	29	Colorectal Cancer	COAD	Colon Adenocarcinoma	378	-21118	0	NA	NA	1242726107	0:ALIVE OR DEAD TUMOR FREE	Not Hispanic Or Latino	7/16/11	0.2199	NA	No	C18.7	8140/3	C18.7	Yes	No	0.3476	0.2	NA	No	COAD	1242726107	0:LIVING	b3c267aa-345d-40d8-a8da-f9f08c64f9c7	M0	N0	T2	Tumor Free	1242726107	0:CENSORED	Yes	No	White	No	20	1	Primary	Male
coadread_tcga_pan_can_atlas_2018	TCGA-D5-6924	TCGA-D5-6924-01	68	STAGE IIA	7TH	17	11	Colorectal Cancer	COAD	Colon Adenocarcinoma	435	-24964	0	NA	NA	1430121314	0:ALIVE OR DEAD TUMOR FREE	Not Hispanic Or Latino	7/21/11	0.1867	NA	No	C18.7	8140/3	C18.7	Yes	Yes	0.3409	0.06	144	No	COAD	1430121314	0:LIVING	be85f845-b281-467c-8b97-bed7b7fdff64	M0	N0	T3	Tumor Free	1430121314	0:CENSORED	Yes	No	White	No	18	1	Primary	Male
coadread_tcga_pan_can_atlas_2018	TCGA-D5-6926	TCGA-D5-6926-01	65	STAGE IIIB	7TH	16	15	Colorectal Cancer	COAD	Colon Adenocarcinoma	275	-23768	0	NA	NA	9040996811	0:ALIVE OR DEAD TUMOR FREE	Not Hispanic Or Latino	7/18/11	0.2269	NA	No	C18.7	8140/3	C18.7	Yes	Yes	0.3496	0.18	99	No	COAD	9040996811	0:LIVING	3a8ca50f-bc9f-4250-8c8d-22893763ea46	M0	N1	T4A	Tumor Free	9040996811	0:CENSORED	Yes	No	White	Yes	14	1	Primary	Male
coadread_tcga_pan_can_atlas_2018	TCGA-D5-6929	TCGA-D5-6929-01	49	STAGE IV	7TH	18	27	Colorectal Cancer	COAD	Colon Adenocarcinoma	408	-17919	0	NA	NA	1341355163	0:ALIVE OR DEAD TUMOR FREE	Not Hispanic Or Latino	7/21/11	0.1669	NA	No	C18.9	8140/3	C18.9	Yes	Yes	0.3524	0.09	105	No	COAD	1341355163	0:LIVING	64b0461f-038d-4712-948e-818dc2f10eef	M1	N1	T3	With Tumor	1341355163	0:CENSORED	Yes	No	White	No	16	1	Primary	Female
coadread_tcga_pan_can_atlas_2018	TCGA-D5-6930	TCGA-D5-6930-01	67	STAGE IIA	7TH	0	31	Colorectal Cancer	COAD	Mucinous Adenocarcinoma of the Colon and Rectum	406	-24764	0	NA	NA	1334779893	0:ALIVE OR DEAD TUMOR FREE	Not Hispanic Or Latino	7/21/11	0.0012	NA	No	C18.0	8480/3	C18.0	Yes	Yes	0.6864	15.2	1216	No	MACR	1334779893	0:LIVING	286cbae3-8324-43b7-9b20-0f40dda1588e	M0	N0	T3	Tumor Free	1334779893	0:CENSORED	Yes	No	White	No	10	1	Primary	Male
coadread_tcga_pan_can_atlas_2018	TCGA-D5-6931	TCGA-D5-6931-01	77	STAGE IIIC	7TH	4	27	Colorectal Cancer	COAD	Colon Adenocarcinoma	365	-28292	0	NA	NA	119998685	0:ALIVE OR DEAD TUMOR FREE	Not Hispanic Or Latino	7/21/11	0.1751	NA	No	C18.9	8140/3	C18.9	Yes	Yes	0.3574	0.12	281	No	COAD	119998685	0:LIVING	5d66191d-da49-4d7e-89a4-a382db338340	M0	N2	T4B	Tumor Free	119998685	0:CENSORED	Yes	No	White	No	26	1	Primary	Male
coadread_tcga_pan_can_atlas_2018	TCGA-D5-7000	TCGA-D5-7000-01	79	STAGE I	7TH	9	37	Colorectal Cancer	COAD	Mucinous Adenocarcinoma of the Colon and Rectum	312	-28913	0	NA	NA	1025742184	0:ALIVE OR DEAD TUMOR FREE	Not Hispanic Or Latino	7/18/11	0.2052	NA	No	C18.0	8480/3	C18.0	Yes	Yes	0.3496	0.06	103	No	MACR	1025742184	0:LIVING	d5a296ae-c165-413c-adcc-33c9e99ff873	M0	N0	T2	Tumor Free	1025742184	0:CENSORED	Yes	No	White	No	28	1	Primary	Female
coadread_tcga_pan_can_atlas_2018	TCGA-DC-4745	TCGA-DC-4745-01	49	STAGE IIIB	7TH	16	29	Colorectal Cancer	READ	Rectal Adenocarcinoma	639	-17958	0	2100798895	0:DiseaseFree	2100798895	0:ALIVE OR DEAD TUMOR FREE	Not Hispanic Or Latino	2011-09-06	0.4040	NA	No	C19	8140/3	C19.9	Yes	Yes	0.3391	0.66	66	No	READ	2100798895	0:LIVING	644571e9-b8e6-42f3-a2e4-33bad0fac661	M0	N1A	T3	NA	2100798895	0:CENSORED	Yes	No	White	No	12	1	Primary	Female
coadread_tcga_pan_can_atlas_2018	TCGA-DC-4749	TCGA-DC-4749-01	57	STAGE I	7TH	20	27	Colorectal Cancer	READ	Rectal Adenocarcinoma	762	-21092	0	2505178025	0:DiseaseFree	2505178025	0:ALIVE OR DEAD TUMOR FREE	Not Hispanic Or Latino	2011-09-06	0.4852	NA	No	C19	8140/3	C19.9	Yes	Yes	0.3406	0.31	67	No	READ	2505178025	0:LIVING	bf65c2cd-8348-488f-8485-9196ba42d17e	M0	N0	T2	Tumor Free	2505178025	0:CENSORED	Yes	No	White	No	22	1	Primary	Male
coadread_tcga_pan_can_atlas_2018	TCGA-DC-5337	TCGA-DC-5337-01	69	STAGE I	7TH	2	27	Colorectal Cancer	READ	Rectal Adenocarcinoma	792	-25202	0	NA	NA	2603807082	0:ALIVE OR DEAD TUMOR FREE	Not Hispanic Or Latino	2011-03-05	0.0280	NA	No	C19	8140/3	C19.9	Yes	Yes	0.3191	0.15	93	No	READ	2603807082	0:LIVING	016c9c14-4c88-49f5-a11a-dd4bc282f11e	M0	N0	T1	Tumor Free	2603807082	0:CENSORED	Yes	No	White	No	22	1	Primary	Male
coadread_tcga_pan_can_atlas_2018	TCGA-DC-6154	TCGA-DC-6154-01	57	STAGE IVA	7TH	16	13	Colorectal Cancer	READ	Rectal Adenocarcinoma	365	-21093	0	NA	NA	119998685	0:ALIVE OR DEAD TUMOR FREE	Not Hispanic Or Latino	10/25/11	0.3525	NA	No	C19	8140/3	C19.9	Yes	Yes	0.331	1.57	94	No	READ	119998685	0:LIVING	33e91116-8844-4861-843d-784c70b4a6fc	M1	N2B	T4A	Tumor Free	119998685	0:CENSORED	Yes	No	White	No	2	1	Primary	Female
coadread_tcga_pan_can_atlas_2018	TCGA-DC-6156	TCGA-DC-6156-01	62	STAGE IVA	7TH	29	1	Colorectal Cancer	READ	Rectal Adenocarcinoma	943	-22706	0	NA	NA	3100239997	0:ALIVE OR DEAD TUMOR FREE	Not Hispanic Or Latino	7/26/11	0.3763	NA	No	C19	8140/3	C19.9	Yes	No	NA	NA	NA	Yes	READ	3100239997	0:LIVING	261925e3-96e4-440c-8e95-c003d44ab2f2	M1A	N2B	T4A	NA	0.986290561	1:PROGRESSION	Yes	No	White	No	10	1	Primary	Male
coadread_tcga_pan_can_atlas_2018	TCGA-DC-6157	TCGA-DC-6157-01	48	STAGE I	6TH	25	7	Colorectal Cancer	READ	Rectal Adenocarcinoma	1581	-17807	0	NA	NA	5197751258	0:ALIVE OR DEAD TUMOR FREE	Not Hispanic Or Latino	7/26/11	0.4915	NA	No	C19	8140/3	C19.9	Yes	Yes	0.331	0.33	85	No	READ	5197751258	0:LIVING	634d542b-a72f-408b-9fef-65ef6c45f882	M0	N0	T2	Tumor Free	5197751258	0:CENSORED	Yes	No	Black or African American	No	8	1	Primary	Male
coadread_tcga_pan_can_atlas_2018	TCGA-DC-6158	TCGA-DC-6158-01	70	STAGE I	7TH	22	11	Colorectal Cancer	READ	Rectal Adenocarcinoma	216	-25842	0	NA	NA	1098070158	0:ALIVE OR DEAD TUMOR FREE	Not Hispanic Or Latino	7/26/11	0.4611	NA	No	C20	8140/3	C20.9	Yes	Yes	0.339	0.34	84	No	READ	1098070158	1:DECEASED	0011a67b-1ba9-4a32-a6b8-7850759a38cf	M0	N0	T2	Tumor Free	1098070158	0:CENSORED	Yes	No	White	No	16	1	Primary	Male
coadread_tcga_pan_can_atlas_2018	TCGA-DC-6160	TCGA-DC-6160-01	68	STAGE I	6TH	9	9	Colorectal Cancer	READ	Rectal Adenocarcinoma	1339	-24990	0	NA	NA	4402143538	0:ALIVE OR DEAD TUMOR FREE	Not Hispanic Or Latino	7/26/11	0.2459	NA	No	C19	8140/3	C19.9	Yes	Yes	0.321	0.17	80	No	READ	4402143538	0:LIVING	2bd23664-453b-4fbf-823e-6dbcde0c4a2a	M0	N0	T2	Tumor Free	4402143538	0:CENSORED	Yes	No	White	No	8	1	Primary	Male
coadread_tcga_pan_can_atlas_2018	TCGA-DC-6681	TCGA-DC-6681-01	70	STAGE IVA	7TH	4	17	Colorectal Cancer	READ	Rectal Adenocarcinoma	790	-25659	0	NA	NA	2597231811	0:ALIVE OR DEAD TUMOR FREE	Not Hispanic Or Latino	2011-8-00	0.0580	NA	No	C19	8140/3	C19.9	Yes	Yes	0.3433	0	67	No	READ	2597231811	0:LIVING	3e97286f-8aa8-4b6a-b339-d7a8e30f60c2	M1A	N2A	T3	Tumor Free	2597231811	0:CENSORED	Yes	No	White	No	12	1	Primary	Female
coadread_tcga_pan_can_atlas_2018	TCGA-DC-6682	TCGA-DC-6682-01	57	STAGE IIA	7TH	25	25	Colorectal Cancer	READ	Rectal Adenocarcinoma	762	-21062	0	NA	NA	2505178025	0:ALIVE OR DEAD TUMOR FREE	Not Hispanic Or Latino	2011-8-00	0.2024	NA	No	C19	8140/3	C19.9	Yes	Yes	0.3334	0.09	118	No	READ	2505178025	0:LIVING	26964b56-583f-46cc-ab2e-a948bf3e5432	M0	N0	T3	Tumor Free	2505178025	0:CENSORED	Yes	No	White	No	14	1	Primary	Male
coadread_tcga_pan_can_atlas_2018	TCGA-DC-6683	TCGA-DC-6683-01	43	STAGE IIIB	7TH	19	19	Colorectal Cancer	READ	Rectal Adenocarcinoma	762	-15918	0	NA	NA	2505178025	0:ALIVE OR DEAD TUMOR FREE	Not Hispanic Or Latino	2011-8-00	0.3538	NA	No	C19	8140/3	C19.9	Yes	Yes	0.3459	0.19	71	No	READ	2505178025	0:LIVING	16a9e1c5-85c2-4930-a16c-af59114bac9a	M0	N1B	T3	Tumor Free	2505178025	0:CENSORED	Yes	No	White	No	10	1	Primary	Male
coadread_tcga_pan_can_atlas_2018	TCGA-DM-A0X9	TCGA-DM-A0X9-01	71	STAGE IIA	NA	9	13	Colorectal Cancer	COAD	Colon Adenocarcinoma	3641	-26217	0	NA	NA	1197027978	0:ALIVE OR DEAD TUMOR FREE	Not Hispanic Or Latino	2011-10-03	0.1966	NA	No	C18.2	8140/3	C18.2	Yes	Yes	0.3503	0.2	170	No	COAD	1197027978	0:LIVING	75ea63a9-357b-4566-bd78-eaa67809decd	M0	N0	T3	NA	1197027978	0:CENSORED	Yes	No	White	NA	16	1	Primary	Female
coadread_tcga_pan_can_atlas_2018	TCGA-DM-A0XD	TCGA-DM-A0XD-01	65	STAGE IIA	NA	6	35	Colorectal Cancer	COAD	Colon Adenocarcinoma	NA	-23966	0	NA	NA	2442712957	NA	Not Hispanic Or Latino	3/15/11	0.1362	NA	No	C18.0	8140/3	C18.0	Yes	Yes	0.3301	0.15	154	Yes	COAD	2442712957	1:DECEASED	a56f6562-d2af-47b9-bf81-94b3b4893173	M0	N0	T3	NA	1591215439	1:PROGRESSION	Yes	No	White	NA	22	1	Primary	Male
coadread_tcga_pan_can_atlas_2018	TCGA-DM-A0XF	TCGA-DM-A0XF-01	68	STAGE IIIC	NA	13	25	Colorectal Cancer	COAD	Colon Adenocarcinoma	NA	-25032	0	NA	NA	3820232107	NA	Not Hispanic Or Latino	3/15/11	0.2678	NA	No	C18.7	8140/3	C18.7	Yes	Yes	0.3334	0.1	112	No	COAD	3820232107	1:DECEASED	b823d6e5-54b0-43d3-95e2-9be33dc6f734	M0	N2	T3	NA	3820232107	0:CENSORED	Yes	No	White	NA	18	1	Primary	Female
coadread_tcga_pan_can_atlas_2018	TCGA-DM-A1D4	TCGA-DM-A1D4-01	80	STAGE IIA	NA	9	23	Colorectal Cancer	COAD	Colon Adenocarcinoma	2821	-29403	0	NA	NA	9274418911	NA	Not Hispanic Or Latino	2011-4-00	0.2455	NA	No	C18.0	8140/3	C18.0	Yes	Yes	0.3544	0.35	164	Yes	COAD	9274418911	1:DECEASED	849442d3-eb82-416e-9d36-2fc15dfac67a	M0	N0	T3	NA	6312259592	1:PROGRESSION	Yes	No	White	NA	16	1	Primary	Male
coadread_tcga_pan_can_atlas_2018	TCGA-DM-A1D7	TCGA-DM-A1D7-01	82	STAGE IIA	NA	5	23	Colorectal Cancer	COAD	Colon Adenocarcinoma	405	-30142	0	NA	NA	1331492258	NA	Not Hispanic Or Latino	2011-5-00	0.1597	NA	No	C18.7	8480/3	C18.7	Yes	Yes	0.3316	0.01	126	Yes	COAD	1331492258	1:DECEASED	fac2c617-8149-45bb-b766-fbe13dc3c425	M0	N0	T3	NA	2630108163	1:PROGRESSION	Yes	No	White	NA	10	1	Primary	Male
coadread_tcga_pan_can_atlas_2018	TCGA-DM-A1D8	TCGA-DM-A1D8-01	50	NA	NA	17	3	Colorectal Cancer	COAD	Colon Adenocarcinoma	383	-18311	0	NA	NA	1259164283	NA	Not Hispanic Or Latino	2011-5-00	0.3676	NA	No	C18.2	8140/3	C18.2	Yes	Yes	0.3468	0.47	144	No	COAD	1259164283	1:DECEASED	92c043b6-8d53-4c1c-808a-c4be5e2926e6	NA	N1	T3	NA	1259164283	0:CENSORED	Yes	No	White	NA	6	1	Primary	Female
coadread_tcga_pan_can_atlas_2018	TCGA-DM-A1D9	TCGA-DM-A1D9-01	67	STAGE IIA	NA	9	17	Colorectal Cancer	COAD	Colon Adenocarcinoma	4270	-24514	0	NA	NA	1403820232	0:ALIVE OR DEAD TUMOR FREE	Not Hispanic Or Latino	2011-5-00	0.2667	NA	No	C18.0	8140/3	C18.0	Yes	Yes	0.335	0.33	121	No	COAD	1403820232	0:LIVING	e3b6018c-ab2c-47c5-b183-a295d0110835	M0	N0	T3	NA	1403820232	0:CENSORED	Yes	No	White	NA	10	1	Primary	Female
coadread_tcga_pan_can_atlas_2018	TCGA-DM-A1DA	TCGA-DM-A1DA-01	71	STAGE IIIC	NA	17	31	Colorectal Cancer	COAD	Colon Adenocarcinoma	228	-26169	0	NA	NA	7495808265	NA	Not Hispanic Or Latino	2011-5-00	0.7719	NA	No	C18.0	8140/3	C18.0	Yes	Yes	0.3952	2.42	251	No	COAD	7495808265	1:DECEASED	f4a804d3-b5c4-4da5-800f-6e5757ecfa1c	M0	N2	T3	NA	7495808265	0:CENSORED	Yes	No	White	NA	18	1	Primary	Female
coadread_tcga_pan_can_atlas_2018	TCGA-DM-A1DB	TCGA-DM-A1DB-01	68	STAGE IIA	NA	12	15	Colorectal Cancer	COAD	Colon Adenocarcinoma	1348	-24888	0	NA	NA	4431732255	NA	Not Hispanic Or Latino	2011-5-00	0.3363	NA	No	C18.7	8140/3	C18.7	Yes	Yes	0.3441	0.25	65	No	COAD	4431732255	1:DECEASED	d71ae66e-2c8a-4fd8-8b4b-a5a2d456a21d	M0	N0	T3	NA	4431732255	0:CENSORED	Yes	No	White	NA	18	1	Primary	Male
coadread_tcga_pan_can_atlas_2018	TCGA-DM-A1HA	TCGA-DM-A1HA-01	82	STAGE IIIC	NA	10	19	Colorectal Cancer	COAD	Colon Adenocarcinoma	4000	-30272	0	NA	NA	1315054082	0:ALIVE OR DEAD TUMOR FREE	Not Hispanic Or Latino	2011-5-00	0.3085	NA	No	C18.2	8140/3	C18.2	Yes	Yes	0.3507	1.46	133	No	COAD	1315054082	0:LIVING	56c8b812-ca8e-4eb2-b0fe-f264316789bf	M0	N2	T3	NA	1315054082	0:CENSORED	Yes	No	White	NA	8	1	Primary	Male
coadread_tcga_pan_can_atlas_2018	TCGA-DM-A1HB	TCGA-DM-A1HB-01	75	STAGE IIIB	NA	0	41	Colorectal Cancer	COAD	Colon Adenocarcinoma	4126	-27708	0	NA	NA	1356478285	0:ALIVE OR DEAD TUMOR FREE	Not Hispanic Or Latino	2011-5-00	0.0004	NA	No	C18.4	8480/3	C18.4	Yes	Yes	10166	27.61	1117	No	COAD	1356478285	0:LIVING	8C0894FB-5E78-40AE-BE0B-329CA30F758A	M0	N1	T3	NA	1356478285	0:CENSORED	Yes	No	White	NA	20	1	Primary	Male
coadread_tcga_pan_can_atlas_2018	TCGA-DM-A280	TCGA-DM-A280-01	70	STAGE IIA	6TH	3	35	Colorectal Cancer	COAD	Mucinous Adenocarcinoma of the Colon and Rectum	236	-25649	0	NA	NA	7758819081	NA	Not Hispanic Or Latino	7/27/11	0.0942	NA	No	C18.2	8480/3	C18.2	Yes	Yes	0.3888	0.01	120	No	MACR	7758819081	1:DECEASED	6775CE57-B4CF-425C-A898-061BB9A8A1A8	M0	N0	T3	NA	7758819081	0:CENSORED	Yes	No	White	NA	18	1	Primary	Female
coadread_tcga_pan_can_atlas_2018	TCGA-DM-A285	TCGA-DM-A285-01	71	STAGE IV	6TH	16	19	Colorectal Cancer	COAD	Mucinous Adenocarcinoma of the Colon and Rectum	NA	-26021	0	NA	NA	5884867015	NA	Not Hispanic Or Latino	7/27/11	0.4602	NA	No	C18.2	8480/3	C18.2	Yes	Yes	0.3761	0.13	170	No	MACR	5884867015	1:DECEASED	99C532B0-6B42-4925-A344-FC7262C415EE	M1	N2	T3	NA	5884867015	0:CENSORED	Yes	Yes	White	NA	26	1	Primary	Female
coadread_tcga_pan_can_atlas_2018	TCGA-DM-A28A	TCGA-DM-A28A-01	78	STAGE IIIC	6TH	8	27	Colorectal Cancer	COAD	Colon Adenocarcinoma	805	-28833	0	NA	NA	2646546339	NA	Not Hispanic Or Latino	7/27/11	0.2699	NA	No	C18.0	8140/3	C18.0	Yes	Yes	0.3995	0.25	129	No	COAD	2646546339	1:DECEASED	9B2C325C-1F03-43C7-AD5C-B49C6D205635	M0	N2	T3	NA	2646546339	0:CENSORED	Yes	No	White	NA	24	1	Primary	Male
coadread_tcga_pan_can_atlas_2018	TCGA-DM-A28C	TCGA-DM-A28C-01	74	STAGE IIA	6TH	1	-11	Colorectal Cancer	COAD	Colon Adenocarcinoma	2475	-27073	0	NA	NA	813689713	NA	Not Hispanic Or Latino	7/27/11	0.0342	NA	No	C18.7	8140/3	C18.7	Yes	Yes	0.3712	0.08	99	Yes	COAD	813689713	1:DECEASED	F83B909C-DA90-41ED-B532-A2EF9371CFF9	M0	N0	T3	NA	6341848309	1:PROGRESSION	Yes	No	White	NA	8	1	Primary	Male
coadread_tcga_pan_can_atlas_2018	TCGA-DM-A28E	TCGA-DM-A28E-01	72	STAGE IIA	6TH	6	1	Colorectal Cancer	COAD	Colon Adenocarcinoma	3648	-26602	0	NA	NA	1199329322	0:ALIVE OR DEAD TUMOR FREE	Not Hispanic Or Latino	2011-02-08	0.1164	NA	No	C18.7	8140/3	C18.7	Yes	Yes	0.379	0.04	87	No	COAD	1199329322	0:LIVING	85BDC1AC-A1A4-46C2-BC2D-E5FABF5C89E9	M0	N0	T3	NA	1199329322	0:CENSORED	Yes	No	White	NA	10	1	Primary	Female
coadread_tcga_pan_can_atlas_2018	TCGA-DM-A28G	TCGA-DM-A28G-01	75	STAGE IIA	6TH	2	5	Colorectal Cancer	COAD	Colon Adenocarcinoma	1849	-27641	0	NA	NA	6078837492	NA	Not Hispanic Or Latino	7/27/11	0.0516	NA	No	C18.2	8140/3	C18.2	Yes	Yes	0.3656	0.01	108	No	COAD	6078837492	1:DECEASED	FFA7E03A-4A3C-41F0-937A-4FB862FD2194	M0	N0	T3	NA	6078837492	0:CENSORED	Yes	No	White	NA	14	1	Primary	Male
coadread_tcga_pan_can_atlas_2018	TCGA-DM-A28K	TCGA-DM-A28K-01	75	STAGE IIA	6TH	8	21	Colorectal Cancer	COAD	Mucinous Adenocarcinoma of the Colon and Rectum	2988	-27428	0	NA	NA	982345399	0:ALIVE OR DEAD TUMOR FREE	Not Hispanic Or Latino	7/27/11	0.2298	NA	No	C18.3	8480/3	C18.3	Yes	Yes	0.397	0.05	101	No	MACR	982345399	0:LIVING	3E1886A8-2ED2-41EE-8B58-10F5321ADE6F	M0	N0	T3	NA	982345399	0:CENSORED	Yes	No	White	NA	18	1	Primary	Male
coadread_tcga_pan_can_atlas_2018	TCGA-DM-A28M	TCGA-DM-A28M-01	63	STAGE IIA	6TH	20	35	Colorectal Cancer	COAD	Colon Adenocarcinoma	2895	-23043	0	NA	NA	9517703916	0:ALIVE OR DEAD TUMOR FREE	Not Hispanic Or Latino	7/27/11	0.0692	NA	No	C18.6	8140/3	C18.6	Yes	Yes	0.3983	0.13	99	No	COAD	9517703916	0:LIVING	C48E2CE0-3806-4675-92F3-D38FF67C5EFA	M0	N0	T3	NA	9517703916	0:CENSORED	Yes	No	White	NA	14	1	Primary	Male
coadread_tcga_pan_can_atlas_2018	TCGA-DT-5265	TCGA-DT-5265-01	51	STAGE II	6TH	7	35	Colorectal Cancer	READ	Rectal Adenocarcinoma	384	-18669	0	1262451918	0:DiseaseFree	1262451918	0:ALIVE OR DEAD TUMOR FREE	Not Hispanic Or Latino	2011-09-08	0.2911	NA	No	C20	8480/3	C20.9	Yes	Yes	0.3389	0.13	81	No	READ	1262451918	0:LIVING	3f10de1e-c8ce-415e-b4e1-e50901686a2f	M0	N0	T3	Tumor Free	1262451918	0:CENSORED	No	No	Asian	Yes	12	1	Primary	Male
coadread_tcga_pan_can_atlas_2018	TCGA-DY-A0XA	TCGA-DY-A0XA-01	57	STAGE IIA	NA	13	19	Colorectal Cancer	READ	Rectal Adenocarcinoma	3846	-21115	0	NA	NA	12644245	0:ALIVE OR DEAD TUMOR FREE	Not Hispanic Or Latino	6/21/11	0.3140	NA	No	C19	8140/3	C19.9	Yes	Yes	0.3458	0.29	128	No	READ	12644245	0:LIVING	9df9af6b-00b0-47af-aac7-b52dac399ba5	M0	N0	T3	NA	12644245	0:CENSORED	Yes	No	White	NA	14	1	Primary	Female
coadread_tcga_pan_can_atlas_2018	TCGA-DY-A1DC	TCGA-DY-A1DC-01	72	STAGE IIA	NA	11	33	Colorectal Cancer	READ	Rectal Adenocarcinoma	1258	-26436	0	NA	NA	4135845087	NA	Not Hispanic Or Latino	2011-5-00	0.2741	NA	No	C19	8140/3	C19.9	Yes	Yes	0.3327	0.18	138	Yes	READ	4135845087	1:DECEASED	205f30ff-fb10-44a8-a1c6-c538de100db5	M0	N0	T3	NA	2071210179	1:PROGRESSION	Yes	No	White	NA	12	1	Primary	Female
coadread_tcga_pan_can_atlas_2018	TCGA-DY-A1DE	TCGA-DY-A1DE-01	56	STAGE IIA	NA	21	13	Colorectal Cancer	READ	Rectal Adenocarcinoma	3932	-20504	0	NA	NA	1292698162	0:ALIVE OR DEAD TUMOR FREE	Not Hispanic Or Latino	2011-5-00	0.6012	NA	No	C20	8140/3	C20.9	Yes	No	NA	NA	NA	Yes	READ	1292698162	0:LIVING	5555fbdd-962f-4d79-b36c-ae3c3cc4aff4	M0	N0	T3	NA	1090179834	1:PROGRESSION	Yes	No	White	NA	6	1	Primary	Female
coadread_tcga_pan_can_atlas_2018	TCGA-DY-A1DF	TCGA-DY-A1DF-01	73	STAGE IIIC	NA	21	-3	Colorectal Cancer	READ	Rectal Adenocarcinoma	734	-26763	0	NA	NA	241312424	NA	Not Hispanic Or Latino	2011-5-00	0.5784	NA	No	C19	8140/3	C19.9	Yes	Yes	0.3545	0.72	123	NA	READ	241312424	1:DECEASED	b1a787b6-8e94-4b1b-b063-3338c80eef78	M0	N2	T3	NA	241312424	0:CENSORED	Yes	No	White	NA	-4	1	Primary	Female
coadread_tcga_pan_can_atlas_2018	TCGA-DY-A1DG	TCGA-DY-A1DG-01	75	STAGE IVA	NA	17	3	Colorectal Cancer	READ	Rectal Adenocarcinoma	NA	-27396	0	NA	NA	514843673	NA	Not Hispanic Or Latino	2011-5-00	0.4299	NA	No	C20	8140/3	C20.9	Yes	Yes	0.363	0.8	151	Yes	READ	514843673	1:DECEASED	89e4905e-31bb-4125-9262-93f600aed7e5	M1	N1	T3	NA	1946280041	1:PROGRESSION	Yes	No	White	NA	8	1	Primary	Male
coadread_tcga_pan_can_atlas_2018	TCGA-DY-A1H8	TCGA-DY-A1H8-01	77	STAGE IIIA	NA	7	31	Colorectal Cancer	READ	Rectal Adenocarcinoma	992	-28459	0	NA	NA	3261334122	NA	Not Hispanic Or Latino	2011-5-00	0.2282	NA	No	C20	8140/3	C20.9	Yes	Yes	0.3551	0.39	86	No	READ	3261334122	1:DECEASED	c2395f04-e248-4091-855d-802b1b871f29	M0	N1	T2	NA	3261334122	0:CENSORED	Yes	No	White	NA	14	1	Primary	Female
coadread_tcga_pan_can_atlas_2018	TCGA-EF-5831	TCGA-EF-5831-01	72	STAGE IIA	7TH	15	17	Colorectal Cancer	READ	Rectal Adenocarcinoma	127	-26331	0	NA	NA	4175296709	0:ALIVE OR DEAD TUMOR FREE	Not Hispanic Or Latino	7/15/11	0.4306	NA	No	C20	8140/3	C20.9	Yes	No	NA	0.5	NA	No	READ	4175296709	0:LIVING	4d5437b3-b6a0-4d17-a7aa-4f2b790e4532	M0	N0	T3	Tumor Free	4175296709	0:CENSORED	No	No	White	No	12	1	Primary	Male
coadread_tcga_pan_can_atlas_2018	TCGA-EI-6506	TCGA-EI-6506-01	78	STAGE IIA	7TH	10	5	Colorectal Cancer	READ	Rectal Adenocarcinoma	625	-28587	0	NA	NA	2054772003	0:ALIVE OR DEAD TUMOR FREE	Not Hispanic Or Latino	2011-09-06	0.1474	NA	No	C20	8211/3	C20.9	Yes	Yes	0.3332	0.05	123	No	READ	2054772003	0:LIVING	bcb21cdd-2f57-4df0-bbbe-a74fa5a654d6	M0	N0	T3	Tumor Free	2054772003	0:CENSORED	Yes	No	White	No	4	1	Primary	Female
coadread_tcga_pan_can_atlas_2018	TCGA-EI-6507	TCGA-EI-6507-01	60	STAGE IIA	7TH	2	21	Colorectal Cancer	READ	Rectal Adenocarcinoma	607	-22176	0	NA	NA	1995594569	0:ALIVE OR DEAD TUMOR FREE	Not Hispanic Or Latino	9/13/11	0.0475	NA	No	C20	8480/3	C20.9	Yes	Yes	0.6711	15.99	923	No	READ	1995594569	0:LIVING	c3f0608b-d493-4c74-930a-d7998a48a659	M0	N0	T3	Tumor Free	1995594569	0:CENSORED	Yes	No	White	No	22	1	Primary	Male
coadread_tcga_pan_can_atlas_2018	TCGA-EI-6508	TCGA-EI-6508-01	48	STAGE IIIB	7TH	5	29	Colorectal Cancer	READ	Rectal Adenocarcinoma	636	-17827	0	NA	NA	209093599	0:ALIVE OR DEAD TUMOR FREE	Not Hispanic Or Latino	2011-09-06	0.1940	NA	No	C20	8263/3	C20.9	Yes	Yes	0.3488	0.24	101	No	READ	209093599	0:LIVING	d8bfcc67-f5c3-42cd-9fc4-bd483f896da1	M0	N1A	T3	Tumor Free	209093599	0:CENSORED	Yes	No	White	No	18	1	Primary	Female
coadread_tcga_pan_can_atlas_2018	TCGA-EI-6509	TCGA-EI-6509-01	53	STAGE IIIC	7TH	8	31	Colorectal Cancer	READ	Rectal Adenocarcinoma	517	-19666	0	NA	NA	1699707401	0:ALIVE OR DEAD TUMOR FREE	Not Hispanic Or Latino	5/13/11	0.2606	NA	No	C20	8263/3	C20.9	Yes	Yes	0.3555	0.5	52	Yes	READ	1699707401	0:LIVING	652e503a-1be8-445b-96d6-ff114f911e76	M0	N2B	T3	Tumor Free	2958871684	1:PROGRESSION	Yes	No	White	No	24	1	Primary	Male
coadread_tcga_pan_can_atlas_2018	TCGA-EI-6510	TCGA-EI-6510-01	77	STAGE IVA	7TH	10	9	Colorectal Cancer	READ	Rectal Adenocarcinoma	556	-28328	0	NA	NA	1827925173	0:ALIVE OR DEAD TUMOR FREE	Not Hispanic Or Latino	2011-09-06	0.2942	NA	No	C20	8263/3	C20.9	Yes	Yes	0.3574	0.05	101	No	READ	1827925173	0:LIVING	093ca3a7-f545-468a-85ed-a35c3da03628	MX	N0	T2	Tumor Free	1827925173	0:CENSORED	Yes	No	White	No	12	1	Primary	Female
coadread_tcga_pan_can_atlas_2018	TCGA-EI-6511	TCGA-EI-6511-01	52	STAGE IIIB	7TH	12	25	Colorectal Cancer	READ	Rectal Adenocarcinoma	482	-19237	0	NA	NA	1584640168	0:ALIVE OR DEAD TUMOR FREE	Not Hispanic Or Latino	2011-09-06	0.3252	NA	No	C20	8263/3	C20.9	Yes	Yes	0.3537	0.15	78	No	READ	1584640168	0:LIVING	d004a083-6dc6-4db6-96d0-88a8ca3b1b93	M0	N1	T3	Tumor Free	1584640168	0:CENSORED	Yes	No	White	Yes	14	1	Primary	Male
coadread_tcga_pan_can_atlas_2018	TCGA-EI-6512	TCGA-EI-6512-01	64	STAGE IIIB	7TH	16	37	Colorectal Cancer	READ	Rectal Adenocarcinoma	538	-23537	0	NA	NA	176874774	0:ALIVE OR DEAD TUMOR FREE	Not Hispanic Or Latino	5/13/11	0.2885	NA	No	C20	8263/3	C20.9	Yes	Yes	0.3602	0.71	114	No	READ	176874774	0:LIVING	25b43e40-e1f9-42a0-8052-5138f381eed9	M0	N1	T3	Tumor Free	176874774	0:CENSORED	Yes	No	White	No	22	1	Primary	Female
coadread_tcga_pan_can_atlas_2018	TCGA-EI-6513	TCGA-EI-6513-01	59	STAGE IIIB	7TH	12	23	Colorectal Cancer	READ	Rectal Adenocarcinoma	497	-21776	0	NA	NA	1633954696	0:ALIVE OR DEAD TUMOR FREE	Not Hispanic Or Latino	5/16/11	0.2863	NA	No	C20	8263/3	C20.9	Yes	Yes	0.3553	0.48	139	No	READ	1633954696	0:LIVING	a8a5553c-bfe1-4d5f-aacc-5549ded3f91f	M0	N1	T3	Tumor Free	1633954696	0:CENSORED	Yes	No	White	No	18	1	Primary	Male
coadread_tcga_pan_can_atlas_2018	TCGA-EI-6514	TCGA-EI-6514-01	59	STAGE IIA	7TH	25	-9	Colorectal Cancer	READ	Rectal Adenocarcinoma	496	-21618	0	NA	NA	1630667061	0:ALIVE OR DEAD TUMOR FREE	Not Hispanic Or Latino	5/13/11	0.3525	NA	No	C20	8263/3	C20.9	Yes	Yes	0.3382	0.38	105	No	READ	1630667061	0:LIVING	40974ab3-e532-4d6e-9c98-ee640f3976d6	M0	N0	T3	Tumor Free	1630667061	0:CENSORED	Yes	No	White	No	-6	1	Primary	Female
coadread_tcga_pan_can_atlas_2018	TCGA-EI-6881	TCGA-EI-6881-01	60	STAGE IIIA	6TH	18	17	Colorectal Cancer	READ	Rectal Adenocarcinoma	499	-22057	0	NA	NA	1640529967	0:ALIVE OR DEAD TUMOR FREE	Not Hispanic Or Latino	7/17/11	0.1479	NA	No	C20	8263/3	C20.9	Yes	Yes	0.3444	0.21	102	No	READ	1640529967	0:LIVING	3aecf83e-c614-4ffa-8c82-1b5dadf6509e	M0	N1	T3	Tumor Free	1640529967	0:CENSORED	Yes	No	White	No	12	1	Primary	Male
coadread_tcga_pan_can_atlas_2018	TCGA-EI-6884	TCGA-EI-6884-01	71	STAGE IIIA	7TH	11	7	Colorectal Cancer	READ	Rectal Adenocarcinoma	328	-25995	0	NA	NA	1078344347	0:ALIVE OR DEAD TUMOR FREE	Not Hispanic Or Latino	7/18/11	0.1951	NA	No	C20	8211/3	C20.9	Yes	Yes	0.3424	0	105	No	READ	1078344347	0:LIVING	b2b125c7-8993-4424-b390-048ccccc9d08	M0	N1	T3	Tumor Free	1078344347	0:CENSORED	Yes	No	White	No	16	1	Primary	Male
coadread_tcga_pan_can_atlas_2018	TCGA-EI-6885	TCGA-EI-6885-01	57	STAGE IV	7TH	28	19	Colorectal Cancer	READ	Rectal Adenocarcinoma	415	-21140	0	NA	NA	136436861	0:ALIVE OR DEAD TUMOR FREE	Not Hispanic Or Latino	7/21/11	0.2335	NA	No	C20	8211/3	C20.9	Yes	Yes	0.3401	0.11	95	Yes	READ	136436861	0:LIVING	3165bf70-df19-4043-bcfc-9ae92197ef72	M1	N1B	T3	With Tumor	9698523852	1:PROGRESSION	Yes	No	White	No	12	1	Primary	Female
coadread_tcga_pan_can_atlas_2018	TCGA-EI-7002	TCGA-EI-7002-01	58	STAGE IV	7TH	21	11	Colorectal Cancer	READ	Rectal Adenocarcinoma	364	-21192	0	NA	NA	1196699214	0:ALIVE OR DEAD TUMOR FREE	Not Hispanic Or Latino	7/21/11	0.5407	NA	No	C20	8211/3	C20.9	Yes	Yes	0.3622	0.54	156	No	READ	1196699214	0:LIVING	2b1783da-9ede-4590-b96a-6b0eabc8777f	M1	N2	T3	With Tumor	1196699214	0:CENSORED	Yes	No	White	No	6	1	Primary	Male
coadread_tcga_pan_can_atlas_2018	TCGA-EI-7004	TCGA-EI-7004-01	37	STAGE IVA	7TH	8	9	Colorectal Cancer	READ	Rectal Adenocarcinoma	257	-13566	0	NA	NA	8449222474	0:ALIVE OR DEAD TUMOR FREE	Not Hispanic Or Latino	7/18/11	0.3180	NA	No	C19	8480/3	C19.9	Yes	Yes	0.345	0.06	85	No	READ	8449222474	0:LIVING	b2db7f47-540f-4bd3-81bb-d686b0225201	M0	N2B	T4A	Tumor Free	8449222474	0:CENSORED	Yes	No	White	No	22	1	Primary	Female
coadread_tcga_pan_can_atlas_2018	TCGA-F4-6459	TCGA-F4-6459-01	61	STAGE IIIB	7TH	11	25	Colorectal Cancer	COAD	Colon Adenocarcinoma	0	-22574	0	NA	NA	8613604235	0:ALIVE OR DEAD TUMOR FREE	Not Hispanic Or Latino	6/20/11	0.3075	NA	No	C18.7	8140/3	C18.7	Yes	Yes	0.3642	0.31	126	No	COAD	8613604235	1:DECEASED	9fd08502-355b-4f5a-a25c-73ec7184f6d3	M0	N2A	T3	Tumor Free	8613604235	0:CENSORED	Yes	No	White	No	8	1	Primary	Female
coadread_tcga_pan_can_atlas_2018	TCGA-F4-6460	TCGA-F4-6460-01	51	STAGE IIIB	7TH	20	13	Colorectal Cancer	COAD	Colon Adenocarcinoma	407	-18637	0	1029029819	1:Recurred/Progressed	3195581418	1:DEAD WITH TUMOR	Not Hispanic Or Latino	6/20/11	0.5944	NA	No	C18.7	8140/3	C18.7	Yes	Yes	0.3437	0.24	127	No	COAD	3195581418	1:DECEASED	2a7bbafe-d499-4241-ba3d-a52ba0a5db3c	M0	N1	T3	NA	1029029819	1:PROGRESSION	Yes	No	White	No	12	1	Primary	Female
coadread_tcga_pan_can_atlas_2018	TCGA-F4-6461	TCGA-F4-6461-01	41	STAGE IIIC	7TH	1	3	Colorectal Cancer	COAD	Colon Adenocarcinoma	0	-15151	0	NA	NA	1111220699	1:DEAD WITH TUMOR	Not Hispanic Or Latino	6/20/11	0.0581	NA	No	C18.9	8140/3	C18.9	Yes	Yes	0.3699	0.23	138	Yes	COAD	1111220699	1:DECEASED	2900eadd-7e27-4371-94e5-7d58cdff0138	M0	N2	T4B	Tumor Free	9468389388	1:PROGRESSION	Yes	No	White	No	10	1	Primary	Female
coadread_tcga_pan_can_atlas_2018	TCGA-F4-6463	TCGA-F4-6463-01	51	STAGE IIA	7TH	4	13	Colorectal Cancer	COAD	Mucinous Adenocarcinoma of the Colon and Rectum	1087	-18804	0	3573659467	0:DiseaseFree	3573659467	0:ALIVE OR DEAD TUMOR FREE	Not Hispanic Or Latino	6/20/11	0.1206	NA	No	C18.4	8480/3	C18.4	Yes	Yes	0.3302	0.14	69	No	MACR	3573659467	0:LIVING	cbe23011-93b7-4e9f-b934-bd0122f91f54	M0	N0	T3	Tumor Free	3573659467	0:CENSORED	Yes	No	White	No	20	1	Primary	Male
coadread_tcga_pan_can_atlas_2018	TCGA-F4-6569	TCGA-F4-6569-01	60	STAGE I	7TH	10	11	Colorectal Cancer	COAD	Colon Adenocarcinoma	1087	-22203	0	3573659467	0:DiseaseFree	3573659467	0:ALIVE OR DEAD TUMOR FREE	Not Hispanic Or Latino	6/20/11	0.1586	NA	No	C18.9	8140/3	C18.9	Yes	Yes	0.3647	0.06	117	No	COAD	3573659467	0:LIVING	d3062aac-4c42-41b4-a9f3-90aa72e6fb1e	M0	N0	T2	Tumor Free	3573659467	0:CENSORED	Yes	No	White	No	16	1	Primary	Male
coadread_tcga_pan_can_atlas_2018	TCGA-F4-6570	TCGA-F4-6570-01	78	STAGE IIA	7TH	1	5	Colorectal Cancer	COAD	Colon Adenocarcinoma	0	-28772	0	NA	NA	6180754184	0:ALIVE OR DEAD TUMOR FREE	Not Hispanic Or Latino	6/20/11	0.0510	NA	No	C18.9	8140/3	C18.9	Yes	Yes	0.9787	31.81	1640	No	COAD	6180754184	1:DECEASED	eeb42912-0c7a-46bb-bd95-369b2b425727	M0	N0	T3	Tumor Free	6180754184	0:CENSORED	Yes	No	White	No	16	1	Primary	Female
coadread_tcga_pan_can_atlas_2018	TCGA-F4-6704	TCGA-F4-6704-01	60	STAGE IIIC	7TH	20	19	Colorectal Cancer	COAD	Mucinous Adenocarcinoma of the Colon and Rectum	47	-21949	0	NA	NA	1545188546	0:ALIVE OR DEAD TUMOR FREE	Not Hispanic Or Latino	8/25/11	0.3791	NA	No	C18.7	8480/3	C18.7	Yes	Yes	0.3596	0.06	78	NA	MACR	1545188546	0:LIVING	c6ed47f4-358b-4f06-b5cd-cdf1d5c47b43	MX	N2B	T3	Tumor Free	1545188546	0:CENSORED	Yes	No	American Indian or Alaska Native	NA	16	1	Primary	Male
coadread_tcga_pan_can_atlas_2018	TCGA-F4-6805	TCGA-F4-6805-01	58	STAGE IIA	7TH	5	29	Colorectal Cancer	COAD	Colon Adenocarcinoma	1047	-21241	0	3442154059	0:DiseaseFree	3442154059	0:ALIVE OR DEAD TUMOR FREE	Not Hispanic Or Latino	8/25/11	0.1049	NA	No	C18.9	8140/3	C18.9	Yes	Yes	0.3882	0.03	68	No	COAD	3442154059	0:LIVING	e76258b7-e13a-4b05-855b-d792701ffba1	M0	N0	T3	Tumor Free	3442154059	0:CENSORED	No	No	White	No	24	1	Primary	Female
coadread_tcga_pan_can_atlas_2018	TCGA-F4-6806	TCGA-F4-6806-01	59	STAGE I	7TH	1	1	Colorectal Cancer	COAD	Colon Adenocarcinoma	1260	-21625	0	1104645429	1:Recurred/Progressed	4142420357	0:ALIVE OR DEAD TUMOR FREE	Not Hispanic Or Latino	8/31/11	0.1242	NA	No	C18.7	8140/3	C18.7	Yes	Yes	0.3957	0.1	103	Yes	COAD	4142420357	0:LIVING	bab21810-f51b-421e-a87f-1f1136cbc77a	M0	N0	T2	Tumor Free	1104645429	1:PROGRESSION	Yes	No	White	No	0	1	Primary	Female
coadread_tcga_pan_can_atlas_2018	TCGA-F4-6807	TCGA-F4-6807-01	51	STAGE IIIC	7TH	9	9	Colorectal Cancer	COAD	Colon Adenocarcinoma	1309	-18690	0	4303514482	0:DiseaseFree	4303514482	0:ALIVE OR DEAD TUMOR FREE	Not Hispanic Or Latino	8/25/11	0.2021	NA	No	C18.9	8140/3	C18.9	Yes	Yes	0.3514	0	155	No	COAD	4303514482	0:LIVING	9382987c-b5b3-48fe-8194-4d83fe340cd0	M0	N2B	T3	Tumor Free	4303514482	0:CENSORED	Yes	No	White	No	8	1	Primary	Female
coadread_tcga_pan_can_atlas_2018	TCGA-F4-6809	TCGA-F4-6809-01	52	STAGE IVA	7TH	8	21	Colorectal Cancer	COAD	Colon Adenocarcinoma	39	-19039	0	NA	NA	1324916987	1:DEAD WITH TUMOR	Not Hispanic Or Latino	8/25/11	0.1669	NA	No	C18.7	8140/3	C18.7	Yes	Yes	0.3476	0.02	148	No	COAD	1324916987	1:DECEASED	e7af286b-3dec-4cf2-8fbd-fa64b3efdf7f	M1	N1	T3	With Tumor	1324916987	1:PROGRESSION	Yes	No	White	No	8	1	Primary	Female
coadread_tcga_pan_can_atlas_2018	TCGA-F4-6854	TCGA-F4-6854-01	77	STAGE IIA	7TH	10	23	Colorectal Cancer	COAD	Colon Adenocarcinoma	16	-28272	0	0.526021633	0:DiseaseFree	0.526021633	0:ALIVE OR DEAD TUMOR FREE	Not Hispanic Or Latino	2011-07-10	0.2267	NA	No	C18.7	8140/3	C18.7	Yes	Yes	0.3387	0.1	110	No	COAD	0.526021633	0:LIVING	01240896-3f3f-4bf9-9799-55c87bfacf36	M0	N0	T3	Tumor Free	0.526021633	0:CENSORED	Yes	No	White	No	12	1	Primary	Female
coadread_tcga_pan_can_atlas_2018	TCGA-F4-6855	TCGA-F4-6855-01	70	STAGE IIA	7TH	15	-5	Colorectal Cancer	COAD	Colon Adenocarcinoma	1442	-25890	0	4740769964	0:DiseaseFree	4740769964	0:ALIVE OR DEAD TUMOR FREE	Not Hispanic Or Latino	2011-07-10	0.3419	NA	No	C18.7	8140/3	C18.7	Yes	Yes	0.3419	0.03	99	No	COAD	4740769964	0:LIVING	1c111912-c664-42f5-9802-065b1994a2f4	M0	N0	T3	Tumor Free	4740769964	0:CENSORED	Yes	No	White	No	4	1	Primary	Female
coadread_tcga_pan_can_atlas_2018	TCGA-F5-6464	TCGA-F5-6464-01	77	STAGE IIIC	7TH	28	7	Colorectal Cancer	READ	Rectal Adenocarcinoma	0	-28168	0	NA	NA	9961534668	NA	Not Hispanic Or Latino	6/20/11	0.2378	NA	No	C19	8140/3	C19.9	Yes	Yes	0.3424	0.04	86	No	READ	9961534668	1:DECEASED	8b4383b1-a684-41ea-bfb0-c84e6f5b287d	M0	N2A	T4B	NA	9961534668	0:CENSORED	Yes	No	White	No	-2	1	Primary	Female
coadread_tcga_pan_can_atlas_2018	TCGA-F5-6465	TCGA-F5-6465-01	64	STAGE IIA	7TH	14	-3	Colorectal Cancer	READ	Rectal Adenocarcinoma	1506	-23432	0	4951178617	0:DiseaseFree	4951178617	0:ALIVE OR DEAD TUMOR FREE	Not Hispanic Or Latino	6/21/11	0.3351	NA	No	C19	8140/3	C19.9	Yes	Yes	0.3415	0	98	No	READ	4951178617	0:LIVING	d7cb062c-898d-4452-8e87-57262162bafa	M0	N0	T3	Tumor Free	4951178617	0:CENSORED	Yes	No	White	No	14	1	Primary	Female
coadread_tcga_pan_can_atlas_2018	TCGA-F5-6571	TCGA-F5-6571-01	62	STAGE IIA	7TH	11	-23	Colorectal Cancer	READ	Rectal Adenocarcinoma	1288	-22666	0	4010914949	1:Recurred/Progressed	4234474143	0:ALIVE OR DEAD TUMOR FREE	Not Hispanic Or Latino	8/23/11	0.2455	NA	No	C20	8140/3	C20.9	Yes	Yes	0.3388	0.35	83	Yes	READ	4234474143	0:LIVING	85947797-54b8-44fb-910b-5cd689542994	M0	N0	T3	Tumor Free	4010914949	1:PROGRESSION	Yes	No	White	No	-12	1	Primary	Female
coadread_tcga_pan_can_atlas_2018	TCGA-F5-6702	TCGA-F5-6702-01	71	STAGE IVA	7TH	28	17	Colorectal Cancer	READ	Rectal Adenocarcinoma	452	-26123	0	NA	NA	1486011112	0:ALIVE OR DEAD TUMOR FREE	Not Hispanic Or Latino	8/31/11	0.3903	NA	No	C19	8140/3	C19.9	Yes	Yes	0.328	0.02	63	Yes	READ	1486011112	0:LIVING	f1ce4b5f-55d0-4989-a5f3-6b6e591538b2	M1	N1	T3	With Tumor	1209849755	1:PROGRESSION	Yes	No	White	No	14	1	Primary	Male
coadread_tcga_pan_can_atlas_2018	TCGA-F5-6810	TCGA-F5-6810-01	71	STAGE IIA	7TH	21	33	Colorectal Cancer	READ	Rectal Adenocarcinoma	12	-25987	0	NA	NA	NA	NA	Not Hispanic Or Latino	8/31/11	0.3152	NA	No	C20	8140/3	C20.9	Yes	Yes	0.3292	0.13	112	NA	READ	NA	NA	375436b3-66ac-4d5e-b495-18a96d812a69	M0	N0	T3	NA	NA	NA	Yes	No	White	NA	24	1	Primary	Male
coadread_tcga_pan_can_atlas_2018	TCGA-F5-6811	TCGA-F5-6811-01	72	STAGE IIA	7TH	18	-3	Colorectal Cancer	READ	Rectal Adenocarcinoma	979	-26575	0	3218594865	0:DiseaseFree	3218594865	0:ALIVE OR DEAD TUMOR FREE	Not Hispanic Or Latino	8/26/11	0.3801	NA	No	C19	8140/3	C19.9	Yes	Yes	0.3549	0.35	84	No	READ	3218594865	0:LIVING	cc2a014b-fb3c-4839-a5fb-6c40e745df1b	M0	N0	T3	Tumor Free	3218594865	0:CENSORED	Yes	No	White	No	12	1	Primary	Female
coadread_tcga_pan_can_atlas_2018	TCGA-F5-6812	TCGA-F5-6812-01	67	STAGE IIA	7TH	11	-3	Colorectal Cancer	READ	Rectal Adenocarcinoma	1110	-24490	0	3649275076	0:DiseaseFree	3649275076	0:ALIVE OR DEAD TUMOR FREE	Not Hispanic Or Latino	8/31/11	0.3174	NA	No	C49.4	8140/3	C49.4	Yes	Yes	0.3556	0.01	88	No	READ	3649275076	0:LIVING	e5d7bbd4-4f38-4a5a-9966-f44f8a15a10e	M0	N0	T3	Tumor Free	3649275076	0:CENSORED	Yes	No	White	No	-6	1	Primary	Male
coadread_tcga_pan_can_atlas_2018	TCGA-F5-6813	TCGA-F5-6813-01	70	STAGE IIIC	7TH	16	23	Colorectal Cancer	READ	Rectal Adenocarcinoma	252	-25651	0	NA	NA	1966005852	1:DEAD WITH TUMOR	Not Hispanic Or Latino	8/31/11	0.4134	NA	No	C49.4	8140/3	C49.4	Yes	Yes	0.3558	0.45	123	Yes	READ	1966005852	1:DECEASED	99d2c035-06a2-4bc3-8ff9-db875d232c93	M0	N2	T4A	NA	2136962883	1:PROGRESSION	Yes	No	White	No	22	1	Primary	Male
coadread_tcga_pan_can_atlas_2018	TCGA-F5-6861	TCGA-F5-6861-01	60	STAGE IIA	7TH	4	23	Colorectal Cancer	READ	Rectal Adenocarcinoma	1160	-21936	0	3813656837	0:DiseaseFree	3813656837	0:ALIVE OR DEAD TUMOR FREE	Not Hispanic Or Latino	2011-07-10	0.0696	NA	No	C20	8140/3	C20.9	Yes	Yes	0.3338	0	95	No	READ	3813656837	0:LIVING	78499f63-fe28-4b99-9f0e-6002203c4596	M0	N0	T3	Tumor Free	3813656837	0:CENSORED	Yes	No	White	No	16	1	Primary	Female
coadread_tcga_pan_can_atlas_2018	TCGA-F5-6863	TCGA-F5-6863-01	71	STAGE IIIB	7TH	17	19	Colorectal Cancer	READ	Rectal Adenocarcinoma	23	-25936	0	NA	NA	1186836309	1:DEAD WITH TUMOR	Not Hispanic Or Latino	2011-07-10	0.4128	NA	No	C20	8140/3	C20.9	Yes	Yes	0.3566	0.08	69	Yes	READ	1186836309	1:DECEASED	72e640f2-869f-4aef-8ebe-b127f3e7048a	M0	N1	T4A	NA	627938324	1:PROGRESSION	Yes	No	White	No	6	1	Primary	Female
coadread_tcga_pan_can_atlas_2018	TCGA-F5-6864	TCGA-F5-6864-01	74	STAGE IIIB	7TH	10	-1	Colorectal Cancer	READ	Rectal Adenocarcinoma	379	-27058	0	1246013742	0:DiseaseFree	1246013742	0:ALIVE OR DEAD TUMOR FREE	Not Hispanic Or Latino	2011-07-10	0.2658	NA	No	C20	8140/3	C20.9	Yes	Yes	0.3486	0.19	136	No	READ	1246013742	0:LIVING	3546a93b-b279-4615-9d5f-5baa787e487e	M0	N2A	T3	Tumor Free	1246013742	0:CENSORED	Yes	No	White	No	2	1	Primary	Female
coadread_tcga_pan_can_atlas_2018	TCGA-G4-6293	TCGA-G4-6293-01	49	STAGE III	5TH	5	9	Colorectal Cancer	COAD	Colon Adenocarcinoma	4051	-18076	0	1331821021	0:DiseaseFree	1331821021	0:ALIVE OR DEAD TUMOR FREE	Not Hispanic Or Latino	6/27/11	0.1090	NA	No	C18.4	8140/3	C18.4	Yes	Yes	0.3277	0.28	105	No	COAD	1331821021	0:LIVING	27d9c162-11bb-48fb-a41a-aa05fcb4c1c2	M0	N1	T3	Tumor Free	1331821021	0:CENSORED	Yes	No	White	No	6	1	Primary	Female
coadread_tcga_pan_can_atlas_2018	TCGA-G4-6294	TCGA-G4-6294-01	75	STAGE IV	6TH	7	3	Colorectal Cancer	COAD	Colon Adenocarcinoma	NA	-27755	0	NA	NA	2820791005	1:DEAD WITH TUMOR	Not Hispanic Or Latino	6/27/11	0.1888	NA	No	C18.0	8140/3	C18.0	Yes	Yes	0.3774	1.01	149	Yes	COAD	2820791005	1:DECEASED	41f8c9fd-ae52-4458-886b-faf37de77dd0	M1	N1	T3	With Tumor	1699707401	1:PROGRESSION	Yes	Yes	White	No	8	1	Primary	Male
coadread_tcga_pan_can_atlas_2018	TCGA-G4-6295	TCGA-G4-6295-01	70	STAGE II	6TH	25	17	Colorectal Cancer	COAD	Colon Adenocarcinoma	254	-25758	0	NA	NA	8350593418	0:ALIVE OR DEAD TUMOR FREE	Not Hispanic Or Latino	6/28/11	0.5968	NA	No	C18.0	8140/3	C18.0	Yes	Yes	0.3241	0.24	135	No	COAD	8350593418	0:LIVING	e17959bd-045d-4540-b43a-c3863e8ff3c0	M0	N0	T3	Tumor Free	8350593418	0:CENSORED	Yes	No	White	No	16	1	Primary	Female
coadread_tcga_pan_can_atlas_2018	TCGA-G4-6297	TCGA-G4-6297-01	55	STAGE IV	6TH	29	15	Colorectal Cancer	COAD	Colon Adenocarcinoma	2506	-20103	0	NA	NA	8238813821	0:ALIVE OR DEAD TUMOR FREE	Not Hispanic Or Latino	6/30/11	0.2799	NA	No	C18.0	8140/3	C18.0	Yes	Yes	0.3325	0.14	85	Yes	COAD	8238813821	0:LIVING	622cc1c4-d721-4b5c-a88b-216d6368660b	M1	N2	T3	With Tumor	1443271855	1:PROGRESSION	Yes	No	White	No	18	1	Primary	Female
coadread_tcga_pan_can_atlas_2018	TCGA-G4-6299	TCGA-G4-6299-01	69	STAGE IIIC	6TH	17	17	Colorectal Cancer	COAD	Colon Adenocarcinoma	2268	-25318	0	NA	NA	7456356643	0:ALIVE OR DEAD TUMOR FREE	Not Hispanic Or Latino	2011-01-07	0.2049	NA	No	C18.6	8140/3	C18.6	Yes	Yes	0.3963	0.88	160	No	COAD	7456356643	0:LIVING	23252dca-e836-47a0-b294-758ad60aa259	M0	N2	T3	Tumor Free	7456356643	0:CENSORED	Yes	No	White	No	16	1	Primary	Male
coadread_tcga_pan_can_atlas_2018	TCGA-G4-6302	TCGA-G4-6302-01	90	STAGE IIA	6TH	2	3	Colorectal Cancer	COAD	Mucinous Adenocarcinoma of the Colon and Rectum	1310	-32872	0	NA	NA	6729789263	0:ALIVE OR DEAD TUMOR FREE	Not Hispanic Or Latino	2011-05-07	0.0000	NA	No	C18.0	8480/3	C18.0	Yes	Yes	0.4592	3.04	939	No	MACR	6729789263	1:DECEASED	7144a65f-a63f-4b79-8fe2-cfe48696de03	M0	N0	T3	NA	6729789263	0:CENSORED	Yes	No	White	No	0	1	Primary	Female
coadread_tcga_pan_can_atlas_2018	TCGA-G4-6303	TCGA-G4-6303-01	54	STAGE IV	6TH	17	7	Colorectal Cancer	COAD	Colon Adenocarcinoma	1882	-19800	0	NA	NA	6585133314	1:DEAD WITH TUMOR	Not Hispanic Or Latino	2011-01-07	0.3983	NA	No	C18.7	8140/3	C18.7	Yes	Yes	0.359	0.5	83	Yes	COAD	6585133314	1:DECEASED	264c0d45-078a-4207-a101-71f99bcd237e	M1	N1	T3	With Tumor	2866817898	1:PROGRESSION	Yes	No	White	No	16	1	Primary	Female
coadread_tcga_pan_can_atlas_2018	TCGA-G4-6304	TCGA-G4-6304-01	66	STAGE IIB	6TH	0	21	Colorectal Cancer	COAD	Colon Adenocarcinoma	1631	-24172	0	NA	NA	5362133018	0:ALIVE OR DEAD TUMOR FREE	Not Hispanic Or Latino	2011-02-08	0.0002	NA	No	C18.4	8140/3	C18.4	Yes	Yes	0.5676	7.18	927	Yes	COAD	5362133018	0:LIVING	567ddc8e-2b00-417d-a326-479cb02e08dd	M0	N0	T4	Tumor Free	282407864	1:PROGRESSION	No	No	White	No	8	1	Primary	Female
coadread_tcga_pan_can_atlas_2018	TCGA-G4-6306	TCGA-G4-6306-01	71	STAGE IIA	6TH	12	29	Colorectal Cancer	COAD	Colon Adenocarcinoma	1359	-26163	0	NA	NA	4467896242	0:ALIVE OR DEAD TUMOR FREE	Not Hispanic Or Latino	2011-12-07	0.2501	NA	No	C18.2	8140/3	C18.2	Yes	Yes	0.3415	0.25	106	No	COAD	4467896242	0:LIVING	303286c2-bc58-4bbb-9171-74cdb1d7f62f	M0	N0	T2	Tumor Free	4467896242	0:CENSORED	Yes	No	White	No	16	1	Primary	Male
coadread_tcga_pan_can_atlas_2018	TCGA-G4-6309	TCGA-G4-6309-01	40	STAGE IIIB	6TH	0	33	Colorectal Cancer	COAD	Colon Adenocarcinoma	2600	-14729	0	7153894204	1:Recurred/Progressed	854785153	0:ALIVE OR DEAD TUMOR FREE	Not Hispanic Or Latino	2011-02-08	0.0008	NA	No	C18.7	8140/3	C18.7	Yes	Yes	0.9341	26.62	811	Yes	COAD	854785153	0:LIVING	e4be17c8-0855-432c-bb80-28bb24b62f32	M0	N1	T3	Tumor Free	7153894204	1:PROGRESSION	Yes	No	Black or African American	No	20	1	Primary	Female
coadread_tcga_pan_can_atlas_2018	TCGA-G4-6311	TCGA-G4-6311-01	80	STAGE III	6TH	26	17	Colorectal Cancer	COAD	Colon Adenocarcinoma	1199	-29297	0	NA	NA	394187461	0:ALIVE OR DEAD TUMOR FREE	Not Hispanic Or Latino	2011-12-07	0.1236	NA	No	C18.2	8140/3	C18.2	Yes	Yes	0.3185	0.19	124	No	COAD	394187461	0:LIVING	79d33c28-a7e2-4fca-8be1-a16fb6d68d49	MX	N1	T3	Tumor Free	394187461	0:CENSORED	Yes	No	White	No	16	1	Primary	Male
coadread_tcga_pan_can_atlas_2018	TCGA-G4-6315	TCGA-G4-6315-01	66	STAGE IV	6TH	21	25	Colorectal Cancer	COAD	Colon Adenocarcinoma	1883	-24174	0	NA	NA	6190617089	0:ALIVE OR DEAD TUMOR FREE	Not Hispanic Or Latino	2011-05-07	0.0857	NA	No	C18.6	8140/3	C18.6	Yes	Yes	0.3321	0.25	132	No	COAD	6190617089	0:LIVING	ca5b878f-8bff-410a-8e6e-b1c133018c8d	M1	N1	T3	Tumor Free	6190617089	0:CENSORED	Yes	No	White	No	14	1	Primary	Male
coadread_tcga_pan_can_atlas_2018	TCGA-G4-6317	TCGA-G4-6317-01	51	STAGE IIIC	6TH	21	19	Colorectal Cancer	COAD	Colon Adenocarcinoma	1095	-18822	0	NA	NA	3599960548	0:ALIVE OR DEAD TUMOR FREE	Not Hispanic Or Latino	2011-12-07	0.4029	NA	No	C18.7	8140/3	C18.7	Yes	Yes	0.3455	0.89	87	Yes	COAD	3599960548	0:LIVING	cee553c8-460d-436b-b55d-8f41624816cc	MX	N2	T3	Tumor Free	1946280041	1:PROGRESSION	Yes	No	White	No	6	1	Primary	Female
coadread_tcga_pan_can_atlas_2018	TCGA-G4-6320	TCGA-G4-6320-01	73	STAGE III	6TH	11	13	Colorectal Cancer	COAD	Colon Adenocarcinoma	804	-26840	0	NA	NA	2643258704	0:ALIVE OR DEAD TUMOR FREE	Not Hispanic Or Latino	2011-11-07	0.1286	NA	No	C18.3	8140/3	C18.3	Yes	Yes	0.5674	14.97	1014	No	COAD	2643258704	0:LIVING	da21e143-dbf6-4ac7-8872-f1d9ae39512d	MX	N1	T3	Tumor Free	2643258704	0:CENSORED	Yes	No	White	No	10	1	Primary	Male
coadread_tcga_pan_can_atlas_2018	TCGA-G4-6323	TCGA-G4-6323-01	50	STAGE IA	7TH	2	-11	Colorectal Cancer	COAD	Colon Adenocarcinoma	419	-18334	0	NA	NA	1377519151	0:ALIVE OR DEAD TUMOR FREE	Not Hispanic Or Latino	7/13/11	0.0096	NA	No	C18.0	8140/3	C18.0	Yes	Yes	0.3512	0.42	91	No	COAD	1377519151	0:LIVING	0c463362-7925-4d9a-9d63-098b50af2fb9	MX	N0	TIS	Tumor Free	1377519151	0:CENSORED	Yes	No	Black or African American	No	-2	1	Primary	Male
coadread_tcga_pan_can_atlas_2018	TCGA-G4-6586	TCGA-G4-6586-01	73	STAGE IIA	6TH	1	37	Colorectal Cancer	COAD	Colon Adenocarcinoma	1089	-27020	0	NA	NA	3580234737	0:ALIVE OR DEAD TUMOR FREE	Not Hispanic Or Latino	7/14/11	0.0450	NA	No	C18.2	8140/3	C18.2	Yes	Yes	10607	33.57	1108	No	COAD	3580234737	0:LIVING	7570761b-c333-40df-ac8c-9b7f94c58ef9	M0	N0	T3	Tumor Free	3580234737	0:CENSORED	Yes	Yes	White	No	16	1	Primary	Female
coadread_tcga_pan_can_atlas_2018	TCGA-G4-6588	TCGA-G4-6588-01	58	STAGE IIA	6TH	0	25	Colorectal Cancer	COAD	Colon Adenocarcinoma	796	-21532	0	NA	NA	2616957622	0:ALIVE OR DEAD TUMOR FREE	Not Hispanic Or Latino	2011-11-07	0.0033	NA	No	C18.0	8140/3	C18.0	Yes	Yes	10066	34.69	1964	No	COAD	2616957622	0:LIVING	93690a96-421c-4c59-85ba-fa6dd538c721	M0	N0	T3	Tumor Free	2616957622	0:CENSORED	No	Yes	White	No	22	1	Primary	Female
coadread_tcga_pan_can_atlas_2018	TCGA-G4-6626	TCGA-G4-6626-01	90	STAGE IIA	6TH	20	21	Colorectal Cancer	COAD	Colon Adenocarcinoma	NA	-32871	0	NA	NA	467501726	0:ALIVE OR DEAD TUMOR FREE	Not Hispanic Or Latino	2011-01-07	0.4974	NA	No	C18.2	8140/3	C18.2	Yes	Yes	0.349	0.39	118	No	COAD	467501726	1:DECEASED	3aae5316-6a5d-4b83-9020-ad691d4edf99	M0	N0	T3	NA	467501726	0:CENSORED	Yes	No	White	No	10	1	Primary	Male
coadread_tcga_pan_can_atlas_2018	TCGA-G4-6627	TCGA-G4-6627-01	84	STAGE IIA	6TH	7	25	Colorectal Cancer	COAD	Colon Adenocarcinoma	2275	-30697	0	329749811	1:Recurred/Progressed	7479370089	0:ALIVE OR DEAD TUMOR FREE	Not Hispanic Or Latino	7/14/11	0.0213	NA	No	C18.2	8140/3	C18.2	Yes	Yes	0.3582	0.02	98	No	COAD	7479370089	0:LIVING	19089ae0-b590-4649-9d94-a147fa506e32	M0	N0	T3	NA	329749811	1:PROGRESSION	Yes	No	White	No	12	1	Primary	Male
coadread_tcga_pan_can_atlas_2018	TCGA-G5-6641	TCGA-G5-6641-01	67	STAGE IIIA	6TH	6	-11	Colorectal Cancer	READ	Rectal Adenocarcinoma	804	-24486	0	NA	NA	2643258704	0:ALIVE OR DEAD TUMOR FREE	Not Hispanic Or Latino	2011-04-08	0.2193	NA	No	C19	8480/3	C19.9	Yes	Yes	0.3305	0.02	93	No	READ	2643258704	0:LIVING	0a2cb2f9-972c-450c-8b7a-115a4cb93658	MX	N1	T1	Tumor Free	2643258704	0:CENSORED	Yes	Yes	White	No	6	1	Primary	Male
coadread_tcga_pan_can_atlas_2018	TCGA-NH-A50U	TCGA-NH-A50U-01	42	STAGE IVA	7TH	23	19	Colorectal Cancer	COAD	Mucinous Adenocarcinoma of the Colon and Rectum	NA	-15450	0	NA	NA	1098070158	1:DEAD WITH TUMOR	Not Hispanic Or Latino	2014-08-01	0.5291	NA	No	C18.0	8480/3	C18.0	Yes	Yes	0.3425	0.5	87	Yes	MACR	1098070158	1:DECEASED	9D68516E-7E5C-403E-8ACA-EA1ABE0D6014	M1A	N0	T4A	With Tumor	9073873163	1:PROGRESSION	Yes	No	Black or African American	No	14	1	Primary	Male
coadread_tcga_pan_can_atlas_2018	TCGA-NH-A6GA	TCGA-NH-A6GA-01	58	STAGE IIIC	7TH	13	-1	Colorectal Cancer	COAD	Colon Adenocarcinoma	182	-21313	0	NA	NA	9928658316	1:DEAD WITH TUMOR	Not Hispanic Or Latino	2013-10-09	0.3715	NA	No	C18.2	8140/3	C18.2	Yes	Yes	0.3295	1.07	84	Yes	COAD	9928658316	1:DECEASED	51DCBFAC-6F04-4364-877D-0BF1BD566335	MX	N2A	T4A	With Tumor	0.197258112	1:PROGRESSION	Yes	No	Black or African American	No	10	1	Primary	Male
coadread_tcga_pan_can_atlas_2018	TCGA-NH-A6GB	TCGA-NH-A6GB-01	71	STAGE IIIC	7TH	7	35	Colorectal Cancer	COAD	Colon Adenocarcinoma	476	-26100	0	NA	NA	1564914357	0:ALIVE OR DEAD TUMOR FREE	Not Hispanic Or Latino	2013-03-09	0.1527	NA	No	C18.4	8140/3	C18.4	Yes	Yes	0.3185	0.31	150	No	COAD	1564914357	0:LIVING	E3B0EE77-C419-4B2B-833F-90A221415489	MX	N2B	T3	NA	1564914357	0:CENSORED	Yes	No	Black or African American	No	14	1	Primary	Female
coadread_tcga_pan_can_atlas_2018	TCGA-NH-A6GC	TCGA-NH-A6GC-01	66	STAGE IVB	7TH	23	-11	Colorectal Cancer	COAD	Mucinous Adenocarcinoma of the Colon and Rectum	389	-24355	0	NA	NA	1278890094	0:ALIVE OR DEAD TUMOR FREE	Not Hispanic Or Latino	2013-03-09	0.5911	NA	No	C18.6	8480/3	C18.6	Yes	Yes	0.3241	0.73	114	No	MACR	1278890094	0:LIVING	0687BEA4-911A-4EF2-9FA2-531EF6BA7910	M1B	N1B	T4B	NA	1278890094	0:CENSORED	Yes	No	Black or African American	No	-6	1	Primary	Female
coadread_tcga_pan_can_atlas_2018	TCGA-NH-A8F7	TCGA-NH-A8F7-01	53	STAGE IIA	7TH	18	11	Colorectal Cancer	COAD	Colon Adenocarcinoma	543	-19535	0	NA	NA	1785185916	0:ALIVE OR DEAD TUMOR FREE	Not Hispanic Or Latino	2/19/14	0.4050	NA	No	C18.7	8140/3	C18.7	Yes	Yes	0.3241	0.36	118	No	COAD	1785185916	0:LIVING	6454FF0C-26F8-4CC2-B77C-7E5ABDC20ACD	MX	N0	T3	With Tumor	1785185916	0:CENSORED	Yes	Yes, History Of Synchronous And Or Bilateral Malignancy	Black or African American	Yes	16	1	Primary	Female
coadread_tcga_pan_can_atlas_2018	TCGA-NH-A8F8	TCGA-NH-A8F8-01	79	STAGE IV	7TH	13	19	Colorectal Cancer	COAD	Colon Adenocarcinoma	167	-29185	0	NA	NA	1679981589	1:DEAD WITH TUMOR	Not Hispanic Or Latino	4/15/14	0.3075	NA	No	C18.2	8140/3	C18.2	Yes	Yes	0.3144	0.23	105	No	COAD	1679981589	1:DECEASED	1E0789D6-7EFB-4807-8D36-CD9224675A0C	M1	N2B	T4A	NA	1679981589	1:PROGRESSION	Yes	No	Black or African American	No	14	1	Primary	Male
coadread_tcga_pan_can_atlas_2018	TCGA-QG-A5YV	TCGA-QG-A5YV-01	64	STAGE IIIC	7TH	18	29	Colorectal Cancer	COAD	Colon Adenocarcinoma	1301	-23499	0	42772134	0:DiseaseFree	42772134	0:ALIVE OR DEAD TUMOR FREE	Not Hispanic Or Latino	6/20/13	0.4264	NA	No	C18.7	8140/3	C18.7	Yes	Yes	0.2586	0	162	No	COAD	42772134	0:LIVING	C83D38FC-E011-4F75-A100-96513611F3E9	MX	N1A	T4B	Tumor Free	42772134	0:CENSORED	Yes	No	Black or African American	No	16	1	Primary	Female
coadread_tcga_pan_can_atlas_2018	TCGA-QG-A5YX	TCGA-QG-A5YX-01	61	STAGE IIA	7TH	10	17	Colorectal Cancer	COAD	Colon Adenocarcinoma	1003	-22617	0	329749811	0:DiseaseFree	329749811	0:ALIVE OR DEAD TUMOR FREE	Not Hispanic Or Latino	6/20/13	0.2323	NA	No	C18.7	8140/3	C18.7	Yes	Yes	0.304	0.18	80	No	COAD	329749811	0:LIVING	300FFF5A-0F61-402D-B845-3938BA7B1294	MX	N0	T3	Tumor Free	329749811	0:CENSORED	Yes	No	Black or African American	No	16	1	Primary	Female
coadread_tcga_pan_can_atlas_2018	TCGA-QG-A5Z1	TCGA-QG-A5Z1-01	71	STAGE IIIB	7TH	9	5	Colorectal Cancer	COAD	Colon Adenocarcinoma	202	-26220	0	NA	NA	8416346122	0:ALIVE OR DEAD TUMOR FREE	Not Hispanic Or Latino	6/20/13	0.2720	NA	No	C19	8140/3	C19.9	Yes	Yes	0.2924	0.03	95	No	COAD	8416346122	1:DECEASED	9C45EAEC-D854-4F51-80A3-2D80D6B4AEBC	MX	N1B	T3	Tumor Free	8416346122	0:CENSORED	Yes	No	Black or African American	No	16	1	Primary	Male
coadread_tcga_pan_can_atlas_2018	TCGA-WS-AB45	TCGA-WS-AB45-01	52	STAGE IIA	6TH	7	-3	Colorectal Cancer	COAD	Mucinous Adenocarcinoma of the Colon and Rectum	2130	NA	0	7002662985	0:DiseaseFree	7002662985	0:ALIVE OR DEAD TUMOR FREE	Not Hispanic Or Latino	7/16/14	0.0053	NA	No	C18.0	8480/3	C18.0	Yes	Yes	0.6782	24.48	2513	No	MACR	7002662985	0:LIVING	7F6898E2-A840-4AD1-80F7-783F8B766FCC	MX	N0	T3	Tumor Free	7002662985	0:CENSORED	Yes	No	Black or African American	No	10	1	Primary	Female
[truncated: 11 more columns]
