# Supplementary material for: Targeting HDAC2-Mediated Immune Regulation to Overcome Therapeutic Resistance in Mutant Colorectal Cancer
Source: Cancers (Basel). 2023 Mar 24;15(7):1960. doi: 10.3390/cancers15071960 (PMC10093005; doi:10.3390/cancers15071960)
Supplement: Supplementary file 1 [file cancers-15-01960-s001.zip › cancers-2165166-supplementary/Table S3 CNA genes in the 472 wild-type CRC samples from the Pan Cancer Atlas.xlsx]

## Sheet: CNA genes_x001f__CIITA
Gene	Gistic(Q-value)	Cytoband	CNA	Profiled Samples	#	Freq	Is Cancer Gene (source: OncoKB)
ZDHHC9		Xq26.1	AMP	1	470	0.2%	No
ZNF728		19p12	HOMDEL	3	470	0.6%	No
LINC02225		5q11.2	HOMDEL	2	470	0.4%	No
GPHN		14q23.3	HOMDEL	5	470	1.1%	Yes
LINC01556		6p22.1	AMP	2	470	0.4%	No
LINC02901		6q25.3	AMP	2	470	0.4%	No
NGFR-AS1		17q21.33	AMP	3	470	0.6%	No
WDR72		15q21.3	AMP	1	470	0.2%	No
SNX8		7p22.3	AMP	1	470	0.2%	No
NOL11		17q24.2	AMP	9	470	1.9%	No
C20ORF27		20p13	AMP	2	470	0.4%	No
NAT2		8p22	HOMDEL	29	470	6.2%	No
ALDOC		17q11.2	AMP	6	470	1.3%	No
LINC02075		17q21.33	AMP	3	470	0.6%	No
OXR1		8q23.1	AMP	13	470	2.8%	No
ATP4B		13q34	AMP	16	470	3.4%	No
ZNF883		9q32	AMP	1	470	0.2%	No
C22ORF31		22q12.1	HOMDEL	1	470	0.2%	No
IGSF22		11p15.1	AMP	1	470	0.2%	No
SYTL2		11q14.1	AMP	2	470	0.4%	No
LINC01238		2q37.3	HOMDEL	2	470	0.4%	No
ALX3		1p13.3	HOMDEL	3	470	0.6%	No
SHISA5		3p21.31	AMP	1	470	0.2%	No
LINC01227		16q23.2	HOMDEL	1	470	0.2%	No
ZNF281		1q32.1	AMP	3	470	0.6%	No
CRLF3		17q11.2	AMP	3	470	0.6%	No
BROX		1q41	AMP	3	470	0.6%	No
PTCD1		7q22.1	AMP	2	470	0.4%	No
SNX25		4q35.1	AMP	1	470	0.2%	No
ATP5F1A		18q21.1	AMP	2	470	0.4%	No
ACTR3BP5		10p11.1	HOMDEL	2	470	0.4%	No
NSMF		9q34.3	HOMDEL	1	470	0.2%	No
TP53TG3HP		16p11.1	AMP	3	470	0.6%	No
SNX10		7p15.2	AMP	2	470	0.4%	No
RAB36		22q11.23	AMP	1	470	0.2%	No
ZNF343		20p13	AMP	2	470	0.4%	No
NSG2		5q35.2	HOMDEL	1	470	0.2%	No
TSEN34		19q13.42	AMP	1	470	0.2%	No
OR2T29		1q44	AMP	3	470	0.6%	No
LRRC37A4P		17q21.31	AMP	2	470	0.4%	No
KRTAP10-10		21q22.3	HOMDEL	2	470	0.4%	No
AKR1B1		7q33	AMP	1	470	0.2%	No
SMC1A		Xp11.22	HOMDEL	1	470	0.2%	Yes
MIR3945HG		4q35.1	HOMDEL	11	470	2.3%	No
ITIH1		3p21.1	HOMDEL	3	470	0.6%	No
ANKRD20A19P		13q12.12	AMP	21	470	4.5%	No
FOXR1		11q23.3	AMP	1	470	0.2%	No
MRPS2		9q34.3	AMP	1	470	0.2%	No
OLIG1		21q22.11	HOMDEL	2	470	0.4%	No
DAZAP1		19p13.3	HOMDEL	3	470	0.6%	Yes
PWAR5		15q11.2	HOMDEL	2	470	0.4%	No
RGS5-AS1		1q23.3	AMP	3	470	0.6%	No
MYRIP		3p22.1	AMP	1	470	0.2%	No
OGFRP1		22q13.2	HOMDEL	1	470	0.2%	No
ZNF512B		20q13.33	AMP	39	470	8.3%	No
ZBTB7A		19p13.3	HOMDEL	3	470	0.6%	Yes
ARL4C		2q37.1	HOMDEL	1	470	0.2%	No
BIVM		13q33.1	AMP	9	470	1.9%	No
NAF1		4q32.2	HOMDEL	3	470	0.6%	No
CLGN		4q31.1	HOMDEL	1	470	0.2%	No
CCDC183		9q34.3	AMP	1	470	0.2%	No
PDZD11		Xq13.1	AMP	1	470	0.2%	No
RMDN1		8q21.3	AMP	11	470	2.3%	No
SMIM26		20p11.23	HOMDEL	1	470	0.2%	No
BHMT2		5q14.1	HOMDEL	1	470	0.2%	No
LINC02900		5q31.1	HOMDEL	2	470	0.4%	No
TMEM131L		4q31.3	HOMDEL	2	470	0.4%	No
LINC00293		8q11.1	AMP	11	470	2.3%	No
AR		Xq12	AMP	1	470	0.2%	Yes
CFHR5		1q31.3	AMP	4	470	0.9%	No
TMEM98		17q11.2	AMP	3	470	0.6%	No
LINC01372		7q11.21	AMP	2	470	0.4%	No
TRIM16		17p12	HOMDEL	7	470	1.5%	No
GNL2		1p34.3	AMP	1	470	0.2%	No
CPNE8		12q12	AMP	1	470	0.2%	No
PALM2AKAP2		9q31.3	HOMDEL	1	470	0.2%	No
CRTC1		19p13.11	HOMDEL	3	470	0.6%	Yes
ADA		20q13.12	AMP	45	470	9.6%	No
ZNF576		19q13.31	AMP	1	470	0.2%	No
PPAT		4q12	HOMDEL	2	470	0.4%	No
C9ORF40		9q21.13	AMP	1	470	0.2%	No
F11-AS1		4q35.2	HOMDEL	11	470	2.3%	No
FBXL20		17q12	AMP	13	470	2.8%	No
PCOLCE-AS1		7q22.1	AMP	2	470	0.4%	No
CRYBB3		22q11.23	HOMDEL	1	470	0.2%	No
KRTAP3-1		17q21.2	AMP	7	470	1.5%	No
SSTR5-AS1		16p13.3	HOMDEL	3	470	0.6%	No
CHMP1B2P		Xq21.1	HOMDEL	2	470	0.4%	No
RHOF		12q24.31	HOMDEL	1	470	0.2%	No
DNAJB1		19p13.12	HOMDEL	3	470	0.6%	Yes
SSX8P		Xp11.22	AMP	2	470	0.4%	No
ANAPC2		9q34.3	AMP	1	470	0.2%	No
LCNL1		9q34.3	HOMDEL	1	470	0.2%	No
PRR21		2q37.3	HOMDEL	1	470	0.2%	No
UTP11		1p34.3	AMP	1	470	0.2%	No
H3C1		6p22.2	HOMDEL	1	470	0.2%	Yes
PKD1L1		7p12.3	AMP	1	470	0.2%	No
DHX33		17p13.2	HOMDEL	7	470	1.5%	No
CNGB3		8q21.3	AMP	11	470	2.3%	No
THEM5		1q21.3	AMP	4	470	0.9%	No
NKPD1		19q13.32	AMP	1	470	0.2%	No
LINC01882		18p11.21	AMP	2	470	0.4%	No
ADAM8		10q26.3	AMP	1	470	0.2%	No
USP6		17p13.2	HOMDEL	7	470	1.5%	Yes
CDK6		7q21.2	HOMDEL	1	470	0.2%	Yes
SCOC-AS1		4q31.1	HOMDEL	1	470	0.2%	No
HMGN4		6p22.2	AMP	1	470	0.2%	No
GTSF1L		20q13.12	AMP	42	470	8.9%	No
ACTRT3		3q26.2	HOMDEL	1	470	0.2%	No
KRTAP1-5		17q21.2	AMP	6	470	1.3%	No
MUSTN1		3p21.1	HOMDEL	2	470	0.4%	No
TRIM38		6p22.2	AMP	1	470	0.2%	No
TIMM23B		10q11.23	HOMDEL	2	470	0.4%	No
GTF2F1		19p13.3	HOMDEL	3	470	0.6%	No
ADAR		1q21.3	AMP	3	470	0.6%	No
IKBKB		8p11.21	HOMDEL	1	470	0.2%	Yes
CNOT7		8p22	AMP	1	470	0.2%	No
WDR45B		17q25.3	AMP	3	470	0.6%	No
NANP		20p11.21	AMP	20	470	4.3%	No
CNKSR1		1p36.11	HOMDEL	2	470	0.4%	No
PPP1R37		19q13.32	AMP	1	470	0.2%	No
CFAP53		18q21.1	HOMDEL	4	470	0.9%	No
PAN3-AS1		13q12.2	AMP	30	470	6.4%	No
APOBR		16p12.1	AMP	2	470	0.4%	No
ZNF488		10q11.22	HOMDEL	1	470	0.2%	No
NUPR2		7p11.2	AMP	2	470	0.4%	No
SNORD116-17		15q11.2	HOMDEL	2	470	0.4%	No
PRR14L		22q12.2	HOMDEL	1	470	0.2%	No
RIIAD1		1q21.3	AMP	4	470	0.9%	No
TUSC1		9p21.2	HOMDEL	1	470	0.2%	No
OR7E24		19p13.2	HOMDEL	3	470	0.6%	No
ERLIN1		10q24.31	HOMDEL	1	470	0.2%	No
SCML2		Xp22.13	HOMDEL	2	470	0.4%	No
HCRTR1		1p35.2	HOMDEL	1	470	0.2%	No
CCDC183-AS1		9q34.3	AMP	1	470	0.2%	No
HAPLN3		15q26.1	AMP	2	470	0.4%	No
TRPM3		9q21.12-q21.13	AMP	1	470	0.2%	No
SOSTDC1		7p21.2	AMP	2	470	0.4%	No
VPS16		20p13	HOMDEL	1	470	0.2%	No
USP46		4q12	HOMDEL	1	470	0.2%	No
LINC00313		21q22.3	HOMDEL	1	470	0.2%	No
MTMR7		8p22	HOMDEL	28	470	6.0%	No
LINC00111		21q22.3	HOMDEL	1	470	0.2%	No
CCM2L		20q11.21	AMP	45	470	9.6%	No
CD99P1		Xp22.33 and Yp11.31	AMP	3	470	0.6%	No
CISH		3p21.2	HOMDEL	2	470	0.4%	No
NEBL-AS1		10p12.31	AMP	1	470	0.2%	No
PPP1R18		6p21.33	AMP	2	470	0.4%	No
NBAS		2p24.3	HOMDEL	1	470	0.2%	No
RAB3IP		12q15	AMP	1	470	0.2%	No
KCTD15		19q13.11	AMP	4	470	0.9%	No
PFDN6		6p21.32	AMP	2	470	0.4%	No
LINC01189		9q13	AMP	2	470	0.4%	No
HEXB		5q13.3	HOMDEL	2	470	0.4%	No
IFITM1		11p15.5	HOMDEL	1	470	0.2%	No
PHF8		Xp11.22	HOMDEL	1	470	0.2%	No
LINC01502		9q34.3	HOMDEL	1	470	0.2%	No
SH3GL2		9p22.2	HOMDEL	2	470	0.4%	No
ESRP1		8q22.1	AMP	10	470	2.1%	No
PLK4		4q28.1	HOMDEL	1	470	0.2%	No
SSX7		Xp11.22	AMP	2	470	0.4%	No
H4C11		6p22.1	HOMDEL	1	470	0.2%	No
ADARB2		10p15.3	AMP	2	470	0.4%	No
UBE2Q2P1		15q25.2	AMP	1	470	0.2%	No
ABCA17P		16p13.3	HOMDEL	1	470	0.2%	No
CHD5		1p36.31	HOMDEL	5	470	1.1%	No
SBDS		7q11.21	AMP	2	470	0.4%	Yes
BDNF		11p14.1	HOMDEL	2	470	0.4%	No
SLC25A38		3p22.1	AMP	1	470	0.2%	No
LINC00639		14q21.1	HOMDEL	1	470	0.2%	No
SECISBP2		9q22.2	AMP	2	470	0.4%	No
CEP72-DT		5p15.33	AMP	3	470	0.6%	No
HCP5		6p21.33	HOMDEL	1	470	0.2%	No
ATP2A1-AS1		16p11.2	AMP	2	470	0.4%	No
ZBTB18		1q44	AMP	3	470	0.6%	No
NKX6-2		10q26.3	HOMDEL	1	470	0.2%	No
CELA3A		1p36.12	HOMDEL	1	470	0.2%	No
OR4C16		11q11	AMP	1	470	0.2%	No
RAP1B		12q15	AMP	1	470	0.2%	No
SAMD10		20q13.33	AMP	39	470	8.3%	No
KRTAP5-6		11p15.5	HOMDEL	1	470	0.2%	No
HHEX		10q23.33	HOMDEL	1	470	0.2%	No
TRDN		6q22.31	AMP	1	470	0.2%	No
KLRK1		12p13.2	HOMDEL	2	470	0.4%	No
EN1		2q14.2	HOMDEL	1	470	0.2%	No
NARF		17q25.3	HOMDEL	1	470	0.2%	No
OR7D2		19p13.2	HOMDEL	3	470	0.6%	No
NRSN2-AS1		20p13	HOMDEL	2	470	0.4%	No
TRIP6		7q22.1	AMP	2	470	0.4%	No
SCGN		6p22.2	HOMDEL	2	470	0.4%	No
DNASE2		19p13.13	HOMDEL	3	470	0.6%	No
DLGAP2		8p23.3	HOMDEL	33	470	7.0%	No
TNPO2		19p13.13	HOMDEL	3	470	0.6%	No
RABL6		9q34.3	HOMDEL	1	470	0.2%	No
KCNJ16		17q24.3	AMP	6	470	1.3%	No
POMP		13q12.3	AMP	25	470	5.3%	No
TDRD10		1q21.3	AMP	3	470	0.6%	No
LRTM2		12p13.33	AMP	10	470	2.1%	No
INSL3		19p13.11	AMP	1	470	0.2%	No
BCAS1		20q13.2	AMP	39	470	8.3%	No
ADAM30		1p12	HOMDEL	1	470	0.2%	No
SLC9A6		Xq26.3	AMP	1	470	0.2%	No
OR4C11		11q11	AMP	1	470	0.2%	No
ABHD16B		20q13.33	AMP	39	470	8.3%	No
ADCY1		7p12.3	AMP	1	470	0.2%	No
KRTAP9-2		17q21.2	AMP	5	470	1.1%	No
LINC01620		20q13.12	AMP	45	470	9.6%	No
TMEM272		13q14.3	HOMDEL	1	470	0.2%	No
HDAC9		7p21.1	AMP	3	470	0.6%	No
SNHG18		5p15.31	AMP	1	470	0.2%	No
COX4I2		20q11.21	AMP	46	470	9.8%	No
DNAH14		1q42.12	AMP	3	470	0.6%	No
SNORD114-11		14q32.31	HOMDEL	1	470	0.2%	No
FAM110D		1p36.11	HOMDEL	2	470	0.4%	No
LOXHD1		18q21.1	AMP	2	470	0.4%	No
RAB12		18p11.22	AMP	1	470	0.2%	No
BAG6		6p21.33	HOMDEL	1	470	0.2%	No
C8ORF48		8p22	HOMDEL	27	470	5.7%	No
NECAP2		1p36.13	HOMDEL	3	470	0.6%	No
TNFSF11		13q14	HOMDEL	1	470	0.2%	No
TMEM205		19p13.2	AMP	1	470	0.2%	No
TMEM52B		12p13.2	HOMDEL	1	470	0.2%	No
CLCF1		11q13.2	HOMDEL	1	470	0.2%	No
ATP5PD		17q25.1	AMP	3	470	0.6%	No
ACVR2B-AS1		3p22.2	AMP	1	470	0.2%	No
PROS1		3q11.1	HOMDEL	1	470	0.2%	No
LIMD1-AS1		3p21.31	AMP	1	470	0.2%	No
ADCY2		5p15.31	AMP	1	470	0.2%	No
MBTPS1		16q23.3-q24.1	HOMDEL	1	470	0.2%	No
PNMA6A		Xq28	AMP	2	470	0.4%	No
RPS9		19q13.42	HOMDEL	1	470	0.2%	No
CPT1A		11q13.3	AMP	1	470	0.2%	No
SLX4IP		20p12.2	HOMDEL	1	470	0.2%	No
PCNA		20p12.3	HOMDEL	1	470	0.2%	No
TTC39C		18q11.2	HOMDEL	2	470	0.4%	No
AKAP11		13q14.11	HOMDEL	1	470	0.2%	No
MRPS17		7p11.2	AMP	3	470	0.6%	No
GSTCD		4q24	HOMDEL	1	470	0.2%	No
FLOT1		6p21.33	AMP	2	470	0.4%	No
CCL26		7q11.23	AMP	2	470	0.4%	No
RPS6KA4		11q13.1	HOMDEL	1	470	0.2%	Yes
NDST3		4q26	HOMDEL	1	470	0.2%	No
SETDB1		1q21.3	AMP	4	470	0.9%	Yes
NFE2L3		7p15.2	AMP	3	470	0.6%	No
SNORD116-4		15q11.2	HOMDEL	2	470	0.4%	No
POLA2		11q13.1	HOMDEL	2	470	0.4%	No
KRTAP3-2		17q21.2	AMP	8	470	1.7%	No
BANF2		20p12.1	AMP	7	470	1.5%	No
LCN10		9q34.3	HOMDEL	1	470	0.2%	No
TOX2		20q13.12	AMP	44	470	9.4%	No
THBS2		6q27	HOMDEL	1	470	0.2%	No
LARGE1		22q12.3	HOMDEL	2	470	0.4%	No
DLGAP1-AS3		18p11.31	AMP	1	470	0.2%	No
TMA7		3p21.31	AMP	1	470	0.2%	No
SPOP		17q21.33	AMP	3	470	0.6%	Yes
JRKL-AS1		11q21	HOMDEL	1	470	0.2%	No
LINC01950		5q21.3	HOMDEL	10	470	2.1%	No
ABCA10		17q24.3	AMP	4	470	0.9%	No
LINC00311		16q24.1	HOMDEL	1	470	0.2%	No
ATP6V1FNB		7q32.1	AMP	1	470	0.2%	No
CACNA1C-AS1		12p13.33	AMP	10	470	2.1%	No
PRG4		1q31.1	AMP	4	470	0.9%	No
LACTB2		8q13.3	AMP	10	470	2.1%	No
TEX47		7q21.13	AMP	3	470	0.6%	No
OR4K1		14q11.2	HOMDEL	1	470	0.2%	No
PLOD1		1p36.22	HOMDEL	3	470	0.6%	No
FMN2		1q43	HOMDEL	2	470	0.4%	No
LINC01726		20p11.22	AMP	7	470	1.5%	No
RNF113B		13q32.2	HOMDEL	1	470	0.2%	No
SETD1A		16p11.2	AMP	5	470	1.1%	Yes
TMEM132A		11q12.2	AMP	1	470	0.2%	No
TANGO2		22q11.21	HOMDEL	1	470	0.2%	No
ZNF474		5q23.2	HOMDEL	3	470	0.6%	No
CFAP74		1p36.33	HOMDEL	4	470	0.9%	No
DET1		15q26.1	AMP	2	470	0.4%	No
SLC39A14		8p21.3	HOMDEL	26	470	5.5%	No
PRR15L		17q21.32	AMP	2	470	0.4%	No
CTDSPL		3p22.2	AMP	2	470	0.4%	No
FLRT1		11q13.1	HOMDEL	1	470	0.2%	No
FGF14		13q33.1	HOMDEL	2	470	0.4%	Yes
TAGLN2		1q23.2	AMP	3	470	0.6%	No
ZNF461		19q13.13	AMP	2	470	0.4%	No
LINC01152		17q24.3	HOMDEL	2	470	0.4%	No
ZMIZ2		7p13	AMP	1	470	0.2%	No
LINC00261		20p11.21	HOMDEL	1	470	0.2%	No
SEC23B		20p11.23	HOMDEL	1	470	0.2%	No
HABP4		9q22.32	HOMDEL	1	470	0.2%	No
NKX6-3		8p11.21	AMP	17	470	3.6%	No
ANKRD33B		5p15.2	HOMDEL	1	470	0.2%	No
GSC		14q32.13	HOMDEL	1	470	0.2%	No
CCP110		16p12.3	AMP	1	470	0.2%	No
NEUROG1		5q31.1	HOMDEL	1	470	0.2%	No
PCYT1B		Xp22.11	HOMDEL	2	470	0.4%	No
PPP4R3A		14q32.12	HOMDEL	1	470	0.2%	No
SGPL1		10q22.1	HOMDEL	1	470	0.2%	No
MCHR2-AS1		6q16.2-q16.3	HOMDEL	1	470	0.2%	No
RBM42		19q13.12	AMP	1	470	0.2%	No
SORBS2		4q35.1	HOMDEL	11	470	2.3%	No
CPB2-AS1		13q14.13	AMP	16	470	3.4%	No
ANGPT4		20p13	AMP	3	470	0.6%	No
ZSWIM3		20q13.12	AMP	41	470	8.7%	No
DMXL1		5q23.1	HOMDEL	5	470	1.1%	No
C19ORF12		19q12	AMP	3	470	0.6%	No
SLC5A10		17p11.2	AMP	1	470	0.2%	No
ZNF674-AS1		Xp11.3	HOMDEL	2	470	0.4%	No
ALKBH6		19q13.12	AMP	1	470	0.2%	No
ZNF251		8q24.3	AMP	14	470	3.0%	No
LINC01804		2p24.3	HOMDEL	1	470	0.2%	No
SMC6		2p24.2	HOMDEL	1	470	0.2%	No
TRIP10		19p13.3	HOMDEL	3	470	0.6%	No
UAP1L1		9q34.3	HOMDEL	1	470	0.2%	No
RIOX2		3q11.2	HOMDEL	1	470	0.2%	No
PLXNB1		3p21.31	HOMDEL	3	470	0.6%	No
ZMYM4		1p34.3	HOMDEL	1	470	0.2%	No
HAPLN1		5q14.3	HOMDEL	2	470	0.4%	No
ACTG1P20		1p36.11	HOMDEL	2	470	0.4%	No
UCHL5		1q31.2	AMP	4	470	0.9%	No
ZNF585B		19q13.12	AMP	2	470	0.4%	No
LINC01020		5p15.32	AMP	1	470	0.2%	No
WFDC10A		20q13.12	AMP	42	470	8.9%	No
CCDC174		3p25.1	AMP	1	470	0.2%	No
BDP1		5q13.2	HOMDEL	2	470	0.4%	No
RPS6KA6		Xq21.1	HOMDEL	2	470	0.4%	No
LRIF1		1p13.3	HOMDEL	4	470	0.9%	No
ZNF705B		8p23.1	AMP	1	470	0.2%	No
RFX6		6q22.1	HOMDEL	1	470	0.2%	No
ANKRD36BP1		1q24.2	AMP	3	470	0.6%	No
BRME1		19p13.12	AMP	1	470	0.2%	No
ASPM		1q31.3	AMP	4	470	0.9%	No
HMG20A		15q24.3	HOMDEL	1	470	0.2%	No
LINC00661		19p13.12	AMP	1	470	0.2%	No
RASSF8		12p12.1	HOMDEL	1	470	0.2%	No
SHE		1q21.3	AMP	3	470	0.6%	No
PPP1R3C		10q23.32	HOMDEL	1	470	0.2%	No
LCE3A		1q21.3	AMP	4	470	0.9%	No
INF2		14q32.33	AMP	1	470	0.2%	No
GORASP1		3p22.2	AMP	1	470	0.2%	No
HDX		Xq21.1	HOMDEL	3	470	0.6%	No
C4A		6p21.33	HOMDEL	1	470	0.2%	No
LRIG2		1p13.2	AMP	1	470	0.2%	No
CHD2		15q26.1	AMP	2	470	0.4%	Yes
SECTM1		17q25.3	AMP	3	470	0.6%	No
RPL8		8q24.3	AMP	14	470	3.0%	No
FKBP1A-SDCBP2		20p13	HOMDEL	2	470	0.4%	No
EDEM1		3p26.1	HOMDEL	1	470	0.2%	No
ZNF492		19p12	HOMDEL	3	470	0.6%	No
PCSK1N		Xp11.23	HOMDEL	2	470	0.4%	No
RALGDS		9q34.13-q34.2	AMP	1	470	0.2%	Yes
TFF2		21q22.3	HOMDEL	1	470	0.2%	No
EHBP1L1		11q13.1	HOMDEL	2	470	0.4%	No
USPL1		13q12.3	AMP	18	470	3.8%	No
ZNF532		18q21.32	HOMDEL	10	470	2.1%	No
SLC7A13		8q21.3	AMP	11	470	2.3%	No
SNORD113-2		14q32.31	HOMDEL	1	470	0.2%	No
FAM227B		15q21.2	HOMDEL	1	470	0.2%	No
DISC1FP1		11q14.3	HOMDEL	2	470	0.4%	No
EIF3B		7p22.3	AMP	1	470	0.2%	No
LINC00461		5q14.3	HOMDEL	4	470	0.9%	No
STXBP1		9q34.11	HOMDEL	1	470	0.2%	No
DLX6		7q21.3	HOMDEL	1	470	0.2%	No
OGDH		7p13	AMP	1	470	0.2%	No
ZFHX4-AS1		8q21.13	AMP	12	470	2.6%	No
ZNF445		3p21.31	AMP	1	470	0.2%	No
SIRPB2		20p13	HOMDEL	2	470	0.4%	No
LCE2D		1q21.3	AMP	4	470	0.9%	No
FRG2B		10q26.3	HOMDEL	1	470	0.2%	No
KCNJ12		17p11.2	AMP	7	470	1.5%	No
TRAPPC2		Xp22.2	AMP	4	470	0.9%	No
MARVELD2		5q13.2	HOMDEL	3	470	0.6%	No
E2F2		1p36.12	HOMDEL	2	470	0.4%	No
ASRGL1		11q12.3	HOMDEL	2	470	0.4%	No
HCG23		6p21.32	AMP	2	470	0.4%	No
LINC03027		10p12.2	HOMDEL	1	470	0.2%	No
C1ORF94		1p35.1	HOMDEL	1	470	0.2%	No
EIF1		17q21.2	AMP	5	470	1.1%	No
RAB37		17q25.1	AMP	3	470	0.6%	No
FOXM1		12p13.33	AMP	10	470	2.1%	No
CDRT15P1		17p12	HOMDEL	6	470	1.3%	No
MINPP1		10q23.2	HOMDEL	4	470	0.9%	No
NYAP1		7q22.1	AMP	2	470	0.4%	No
RGS7		1q43	AMP	3	470	0.6%	No
EIF3A		10q26.11	AMP	1	470	0.2%	No
NME4		16p13.3	AMP	1	470	0.2%	No
UFSP2		4q35.1	HOMDEL	11	470	2.3%	No
ASCL5		1q32.1	AMP	3	470	0.6%	No
SPDYE3		7q22.1	AMP	2	470	0.4%	No
TRIM13		13q14.2	AMP	8	470	1.7%	No
PLD5		1q43	AMP	4	470	0.9%	No
RPL10		Xq28	AMP	2	470	0.4%	Yes
TSEN34		19q13.42	HOMDEL	1	470	0.2%	No
LCE3C		1q21.3	AMP	4	470	0.9%	No
CCR8		3p22.1	AMP	1	470	0.2%	No
ZNF630		Xp11.23	HOMDEL	2	470	0.4%	No
NALCN-AS1		13q32.3	HOMDEL	1	470	0.2%	No
MED24		17q21.1	AMP	10	470	2.1%	No
CBY3		5q35.3	AMP	1	470	0.2%	No
OTOAP1		16p12.2	HOMDEL	1	470	0.2%	No
FOXJ1		17q25.1	AMP	4	470	0.9%	No
RGS10		10q26.11	AMP	1	470	0.2%	No
LGALS7B		19q13.2	AMP	2	470	0.4%	No
PDE2A		11q13.4	HOMDEL	1	470	0.2%	No
VWA8-AS1		13q14.11	AMP	16	470	3.4%	No
ACKR2		3p22.1	AMP	1	470	0.2%	No
KCNJ10		1q23.2	AMP	3	470	0.6%	No
INPP5B		1p34.3	AMP	1	470	0.2%	No
NME2		17q21.33	AMP	4	470	0.9%	No
LCE3B		1q21.3	AMP	4	470	0.9%	No
CASP8AP2		6q15	AMP	1	470	0.2%	No
EXD2		14q24.1	HOMDEL	1	470	0.2%	No
IQSEC3		12p13.33	AMP	9	470	1.9%	No
SNORA80B		2p25.1	HOMDEL	1	470	0.2%	No
LAMA1		18p11.31	AMP	1	470	0.2%	No
CASP7		10q25.3	HOMDEL	3	470	0.6%	No
CST7		20p11.21	AMP	16	470	3.4%	No
MROH8		20q11.23	HOMDEL	1	470	0.2%	No
TOP1P2		22q11.23	HOMDEL	1	470	0.2%	No
EIF3C		16p11.2	AMP	2	470	0.4%	No
SCEL		13q22.3	AMP	7	470	1.5%	No
GLIS3-AS1		9p24.2	HOMDEL	2	470	0.4%	No
PRSS37		7q34	AMP	1	470	0.2%	No
CPM		12q15	AMP	1	470	0.2%	No
EDN1		6p24.1	HOMDEL	1	470	0.2%	No
LINC01193		15q11.2	HOMDEL	2	470	0.4%	No
CCR6		6q27	AMP	1	470	0.2%	No
NME1		17q21.33	AMP	4	470	0.9%	No
TPT1		13q14.13	HOMDEL	3	470	0.6%	No
SKP1P2		12p12.3	HOMDEL	1	470	0.2%	No
KCNJ9		1q23.2	AMP	3	470	0.6%	No
LAD1		1q32.1	AMP	3	470	0.6%	No
QSOX2		9q34.3	HOMDEL	2	470	0.4%	No
TRHR		8q23.1	AMP	13	470	2.8%	No
FCN2		9q34.3	HOMDEL	1	470	0.2%	No
LINC00443		13q33.3	HOMDEL	1	470	0.2%	No
DMBT1L1		10q26.13	AMP	1	470	0.2%	No
ZNF343		20p13	HOMDEL	1	470	0.2%	No
INPP5A		10q26.3	AMP	1	470	0.2%	No
RCBTB2		13q14.2	AMP	9	470	1.9%	No
RGS13		1q31.2	AMP	4	470	0.9%	No
GIPC3		19p13.3	HOMDEL	3	470	0.6%	No
PEX11B		1q21.1	AMP	5	470	1.1%	No
CCR7		17q21.2	AMP	11	470	2.3%	No
LCE3E		1q21.3	AMP	4	470	0.9%	No
L1CAM		Xq28	AMP	2	470	0.4%	No
TGFBI		5q31.1	HOMDEL	1	470	0.2%	No
TENT5C		1p12	HOMDEL	1	470	0.2%	Yes
DPP10		2q14.1	HOMDEL	1	470	0.2%	No
UBE2V1		20q13.13	AMP	36	470	7.7%	No
MAGI2		7q21.11	AMP	2	470	0.4%	No
BAZ2B		2q24.2	HOMDEL	2	470	0.4%	No
NSD2		4p16.3	AMP	1	470	0.2%	Yes
CIAO3		16p13.3	AMP	1	470	0.2%	No
CYB561D1		1p13.3	HOMDEL	3	470	0.6%	No
LINC00911		14q31.3	HOMDEL	1	470	0.2%	No
GALNT8		12p13.32	AMP	9	470	1.9%	No
SCARNA2		1q13.1	HOMDEL	5	470	1.1%	No
ZKSCAN5		7q22.1	AMP	2	470	0.4%	No
RGS16		1q25.3	AMP	4	470	0.9%	No
DYRK4		12p13.32	AMP	11	470	2.3%	No
ARHGEF16		1p36.32	HOMDEL	4	470	0.9%	No
PMS1		2q32.2	HOMDEL	1	470	0.2%	Yes
C16ORF95		16q24.2	HOMDEL	1	470	0.2%	No
AKAP4		Xp11.22	HOMDEL	2	470	0.4%	No
RPL15		3p24.2	AMP	1	470	0.2%	No
CTNNB1		3p22.1	AMP	1	470	0.2%	Yes
OR5H6		3q11.2	HOMDEL	1	470	0.2%	No
GABRE		Xq28	AMP	1	470	0.2%	No
DCC		18q21.2	HOMDEL	14	470	3.0%	No
PITPNM1		11q13.2	AMP	1	470	0.2%	No
GJA1		6q22.31	AMP	1	470	0.2%	No
CCT3		1q22	AMP	3	470	0.6%	No
FAM66C		12p13.31	AMP	1	470	0.2%	No
SERF1B		5q13.2	HOMDEL	3	470	0.6%	No
HCG25		6p21.32	AMP	2	470	0.4%	No
UBE2V2		8q11.21	AMP	9	470	1.9%	No
TUSC2		3p21.31	HOMDEL	2	470	0.4%	No
RAP1A		1p13.2	AMP	1	470	0.2%	No
NELFA		4p16.3	AMP	1	470	0.2%	No
KCNU1		8p11.23	AMP	5	470	1.1%	No
ZDHHC6		10q25.2	AMP	2	470	0.4%	No
SCGB3A2		5q32	HOMDEL	2	470	0.4%	No
APOH		17q24.2	HOMDEL	1	470	0.2%	No
CITED4		1p34.2	AMP	2	470	0.4%	No
NNT		5p12	AMP	3	470	0.6%	No
INS		11p15.5	AMP	10	470	2.1%	No
CCR4		3p22.3	AMP	1	470	0.2%	No
RHAG		6p12.3	AMP	4	470	0.9%	No
CBX4		17q25.3	AMP	5	470	1.1%	No
GLUD1P3		10q22.2	HOMDEL	1	470	0.2%	No
LINC00518		6p24.3	HOMDEL	1	470	0.2%	No
SPDYE2		7q22.1	AMP	3	470	0.6%	No
RPL17		18q21.1	AMP	1	470	0.2%	No
EDA		Xq13.1	HOMDEL	2	470	0.4%	No
TCF7		5q31.1	HOMDEL	2	470	0.4%	No
DOCK4		7q31.1	AMP	1	470	0.2%	No
TRIL		7p14.3	AMP	2	470	0.4%	No
ZNF705A		12p13.31	AMP	1	470	0.2%	No
SHANK3		22q13.33	HOMDEL	5	470	1.1%	No
CCDC186		10q25.3	HOMDEL	2	470	0.4%	No
TRIO		5p15.2	AMP	1	470	0.2%	No
NCF1		7q11.23	AMP	2	470	0.4%	No
SNORD114-10		14q32.31	HOMDEL	1	470	0.2%	No
TMEM210		9q34.3	HOMDEL	1	470	0.2%	No
CHAD		17q21.33	AMP	3	470	0.6%	No
CSAD		12q13.13	AMP	1	470	0.2%	No
CCR5		3p21.31	AMP	1	470	0.2%	No
GPANK1		6p21.33	HOMDEL	1	470	0.2%	No
EIF3H		8q23.3-q24.11	AMP	13	470	2.8%	No
POLI		18q21.2	HOMDEL	10	470	2.1%	No
NXT2		Xq23	AMP	1	470	0.2%	No
ZNF721		4p16.3	AMP	1	470	0.2%	No
PTPN23		3p21.31	AMP	1	470	0.2%	No
ATP6V0CP3		6p21.1	AMP	6	470	1.3%	No
TRPM1		15q13.3	HOMDEL	2	470	0.4%	No
SPRYD7		13q14.2	AMP	8	470	1.7%	No
CEMIP		15q25.1	AMP	1	470	0.2%	No
ACADVL		17p13.1	HOMDEL	9	470	1.9%	No
BTN2A3P		6p22.2	AMP	1	470	0.2%	No
MLLT1		19p13.3	HOMDEL	3	470	0.6%	Yes
SH3GL1		19p13.3	HOMDEL	3	470	0.6%	Yes
ZNF232		17p13.2	HOMDEL	7	470	1.5%	No
FAM86B3P		8p23.1	HOMDEL	29	470	6.2%	No
LINC00488		3q13.13	HOMDEL	1	470	0.2%	No
LSAMP		3q13.31	HOMDEL	4	470	0.9%	No
PTGER4P2-CDK2AP2P2		9q13	HOMDEL	1	470	0.2%	No
PCBP2-OT1		12q13.13	AMP	1	470	0.2%	No
LANCL2		7p11.2	AMP	4	470	0.9%	No
PRAME		22q11.22	AMP	1	470	0.2%	No
RTBDN		19p13.13	HOMDEL	3	470	0.6%	No
SCML1		Xp22.13	HOMDEL	2	470	0.4%	No
SDHC		1q23.3	AMP	4	470	0.9%	Yes
DEFA11P		8p23.1	HOMDEL	29	470	6.2%	No
MOAP1		14q32.12	HOMDEL	1	470	0.2%	No
NDUFB2		7q34	AMP	1	470	0.2%	No
PSG10P		19q13.2	AMP	1	470	0.2%	No
LINC00690		3p24.3	AMP	1	470	0.2%	No
TTYH1		19q13.42	AMP	1	470	0.2%	No
POTEB		15q11.2	AMP	1	470	0.2%	No
NOCT		4q31.1	HOMDEL	1	470	0.2%	No
GAK		4p16.3	HOMDEL	1	470	0.2%	No
MMD		17q22	AMP	1	470	0.2%	No
FRMD8		11q13.1	HOMDEL	2	470	0.4%	No
PEX12		17q12	AMP	4	470	0.9%	No
RBM12		20q11.22	HOMDEL	1	470	0.2%	No
CTDNEP1		17p13.1	HOMDEL	8	470	1.7%	No
CDH1		16q22.1	HOMDEL	1	470	0.2%	Yes
TMEM258		11q12.2	HOMDEL	2	470	0.4%	No
LINC02912		8q24.21	AMP	21	470	4.5%	No
SAMHD1		20q11.23	HOMDEL	1	470	0.2%	Yes
DEFB108B		11q13.4	HOMDEL	1	470	0.2%	No
C5ORF60		5q35.3	AMP	1	470	0.2%	No
EPB41L4A-DT		5q22.2	HOMDEL	11	470	2.3%	No
C2CD4D		1q21.3	AMP	4	470	0.9%	No
SLC25A30		13q14.13	HOMDEL	3	470	0.6%	No
ZNF815P		7p22.1	AMP	1	470	0.2%	No
UTRN		6q24.2	HOMDEL	1	470	0.2%	No
NLRP3		1q44	AMP	3	470	0.6%	No
ASCC3		6q16.3	HOMDEL	1	470	0.2%	No
TMEM240		1p36.33	HOMDEL	4	470	0.9%	No
SOCS3-DT		17q25.3	AMP	5	470	1.1%	No
SLC6A20		3p21.31	AMP	1	470	0.2%	No
VANGL2		1q23.2	AMP	3	470	0.6%	No
CLYBL		13q32.3	HOMDEL	1	470	0.2%	No
GAMT		19p13.3	HOMDEL	3	470	0.6%	No
MANBAL		20q11.23	HOMDEL	1	470	0.2%	No
RAB11B-AS1		19p13.2	HOMDEL	3	470	0.6%	No
KCNG2		18q23	HOMDEL	10	470	2.1%	No
POTEKP		2q21.1	AMP	1	470	0.2%	No
GUCY2EP		11q13.5	AMP	1	470	0.2%	No
PGLS		19p13.11	HOMDEL	3	470	0.6%	No
MS4A5		11q12.2	HOMDEL	1	470	0.2%	No
PAIP2		5q31.2	HOMDEL	1	470	0.2%	No
LINC00676		13q34	HOMDEL	1	470	0.2%	No
TNPO3		7q32.1	AMP	1	470	0.2%	No
LINC02418		12q24.33	AMP	1	470	0.2%	No
PGBD3		10q11	HOMDEL	1	470	0.2%	No
GTF2F2		13q14.12-q14.13	HOMDEL	3	470	0.6%	No
SLC20A2		8p11.21	HOMDEL	1	470	0.2%	No
PSMC3IP		17q21.2	AMP	3	470	0.6%	No
MYCBP		1p34.3	AMP	2	470	0.4%	No
SPEN		1p36.21-p36.13	HOMDEL	2	470	0.4%	Yes
SPSB1		1p36.22	HOMDEL	4	470	0.9%	No
BCR		22q11.23	HOMDEL	2	470	0.4%	Yes
HS6ST2		Xq26.2	HOMDEL	2	470	0.4%	No
IGHMBP2		11q13.3	AMP	1	470	0.2%	No
CUBN		10p13	HOMDEL	1	470	0.2%	No
RBFOX1		16p13.3	AMP	2	470	0.4%	No
DAOA-AS1		13q33.2	HOMDEL	1	470	0.2%	No
NDUFS7		19p13.3	HOMDEL	3	470	0.6%	No
PTCSC3		14q13.3	HOMDEL	1	470	0.2%	No
MBD1		18q21.1	HOMDEL	4	470	0.9%	No
PAK2		3q29	AMP	1	470	0.2%	No
NUP133-DT		1q42.13	AMP	3	470	0.6%	No
LTK		15q15.1	HOMDEL	2	470	0.4%	Yes
NDUFAB1		16p12.2	AMP	1	470	0.2%	No
NOP2		12p13.31	AMP	3	470	0.6%	No
B3GAT1-DT		11q25	HOMDEL	2	470	0.4%	No
ATRNL1		10q25.3	AMP	2	470	0.4%	No
RGS22		8q22.2	AMP	12	470	2.6%	No
RYR1		19q13.2	AMP	2	470	0.4%	No
PLPPR2		19p13.2	HOMDEL	3	470	0.6%	No
FOXO1		13q14.11	AMP	17	470	3.6%	Yes
HAR1B		20q13.33	AMP	38	470	8.1%	No
USF2		19q13.12	HOMDEL	1	470	0.2%	No
MZF1		19q13.43	AMP	1	470	0.2%	No
PAK3		Xq23	AMP	1	470	0.2%	Yes
PF4		4q13.3	AMP	1	470	0.2%	No
SPINK14		5q32	HOMDEL	2	470	0.4%	No
NODAL		10q22.1	AMP	1	470	0.2%	No
SP110		2q37.1	HOMDEL	1	470	0.2%	No
HCG14		6p22.1	AMP	2	470	0.4%	No
XPO7		8p21.3	HOMDEL	26	470	5.5%	No
C8G		9q34.3	HOMDEL	1	470	0.2%	No
CXXC4		4q24	HOMDEL	1	470	0.2%	No
SPATA31A7		9q12	AMP	2	470	0.4%	No
SUSD1		9q31.3-q32	AMP	1	470	0.2%	No
SUSD5		3p22.3	AMP	1	470	0.2%	No
MUC16		19p13.2	HOMDEL	3	470	0.6%	No
SIGIRR		11p15.5	HOMDEL	1	470	0.2%	No
GAGE12G		Xp11.23	HOMDEL	2	470	0.4%	No
KRTAP1-4		17q21.2	AMP	6	470	1.3%	No
TVP23C-CDRT4		17p12	HOMDEL	6	470	1.3%	No
KRT24		17q21.2	AMP	7	470	1.5%	No
RYR2		1q43	AMP	3	470	0.6%	No
DUXA		19q13.43	AMP	1	470	0.2%	No
LMOD1		1q32.1	AMP	3	470	0.6%	No
SLC45A4		8q24.3	AMP	15	470	3.2%	No
ZNF304		19q13.43	AMP	1	470	0.2%	No
DLGAP1-AS5		18p11.31	AMP	1	470	0.2%	No
SERPINA6		14q32.13	HOMDEL	1	470	0.2%	No
BCHE		3q26.1	HOMDEL	1	470	0.2%	No
ASMTL-AS1		Xp22.33 and Yp11.32	AMP	3	470	0.6%	No
WNT5B		12p13.33	HOMDEL	1	470	0.2%	No
LINC00408		13q12.11	HOMDEL	1	470	0.2%	No
SPOCK1		5q31.2	HOMDEL	1	470	0.2%	No
GAB3		Xq28	AMP	2	470	0.4%	No
GK		Xp21.2	HOMDEL	2	470	0.4%	No
ARCN1		11q23.3	AMP	1	470	0.2%	No
NDUFA9		12p13.3	AMP	10	470	2.1%	No
LINC00307		21q22.11	HOMDEL	1	470	0.2%	No
RRN3P2		16p11.2	HOMDEL	1	470	0.2%	No
MYO16		13q33.3	HOMDEL	1	470	0.2%	No
LCE2C		1q21.3	AMP	4	470	0.9%	No
CHD4		12p13.31	AMP	3	470	0.6%	Yes
PTBP3		9q32	AMP	1	470	0.2%	No
CLIP2		7q11.23	AMP	2	470	0.4%	No
MTG2		20q13.33	AMP	36	470	7.7%	No
BCL9L		11q23.3	AMP	1	470	0.2%	Yes
HOXA11-AS		7p15.2	AMP	2	470	0.4%	No
CAMKK1		17p13.2	HOMDEL	7	470	1.5%	No
PTCHD4		6p12.3	AMP	2	470	0.4%	No
SEC13		3p25.3	AMP	1	470	0.2%	No
OSBPL3		7p15.3	AMP	2	470	0.4%	No
RPL7A		9q34.2	AMP	1	470	0.2%	No
RUNDC1		17q21.31	AMP	2	470	0.4%	No
ADGRG6		6q24.2	AMP	2	470	0.4%	No
USP31		16p12.2	AMP	1	470	0.2%	No
SHROOM4		Xp11.22	AMP	1	470	0.2%	No
OR10A4		11p15.4	HOMDEL	1	470	0.2%	No
IRS2		13q34	AMP	16	470	3.4%	Yes
MIR205HG		1q32.2	AMP	4	470	0.9%	No
NMT1		17q21.31	AMP	2	470	0.4%	No
OGN		9q22.31	AMP	1	470	0.2%	No
AKR1C4		10p15.1	AMP	2	470	0.4%	No
CTTNBP2NL		1p13.2	AMP	1	470	0.2%	No
SEC14L1		17q25.2-q25.3	AMP	3	470	0.6%	No
LAT2		7q11.23	AMP	2	470	0.4%	No
TOLLIP		11p15.5	HOMDEL	1	470	0.2%	No
ANKRD19P		9q22.31	AMP	1	470	0.2%	No
SDC4P		22q12.2	HOMDEL	1	470	0.2%	No
ZNF575		19q13.31	AMP	1	470	0.2%	No
FOXS1		20q11.21	AMP	47	470	10.0%	No
ALOX5AP		13q12.3	AMP	18	470	3.8%	No
OC90		8q24.22	HOMDEL	1	470	0.2%	No
ARRDC1		9q34.3	HOMDEL	1	470	0.2%	No
VWA2		10q25.3	HOMDEL	1	470	0.2%	No
HAR1A		20q13.33	AMP	38	470	8.1%	No
RGMB		5q15	HOMDEL	5	470	1.1%	No
IFNA7		9p21.3	HOMDEL	1	470	0.2%	No
C15ORF32		15q26.1	AMP	2	470	0.4%	No
MARK2P9		10q23.33	HOMDEL	1	470	0.2%	No
EMC4		15q14	HOMDEL	1	470	0.2%	No
MIR3936HG		5q31.1	HOMDEL	2	470	0.4%	No
LINC00997		7p14.3	AMP	3	470	0.6%	No
GPCPD1		20p12.3	AMP	3	470	0.6%	No
GAS6-AS1		13q34	HOMDEL	1	470	0.2%	No
BCLAF3		Xp22.12	AMP	3	470	0.6%	No
TMOD4		1q21.3	AMP	4	470	0.9%	No
C10ORF71		10q11.23	HOMDEL	2	470	0.4%	No
IL4		5q31.1	HOMDEL	2	470	0.4%	No
TMEM179		14q32.33	AMP	1	470	0.2%	No
ARF4		3p14.3	HOMDEL	2	470	0.4%	No
MYOCD-AS1		17p12	HOMDEL	6	470	1.3%	No
CR2		1q32.2	AMP	4	470	0.9%	No
C1ORF56		1q21.3	AMP	4	470	0.9%	No
ALG8		11q14.1	AMP	1	470	0.2%	No
ADH1B		4q23	HOMDEL	1	470	0.2%	No
SSBP2		5q14.1	HOMDEL	1	470	0.2%	No
EIF2AK1		7p22.1	AMP	1	470	0.2%	No
WIPI1		17q24.2	AMP	6	470	1.3%	No
HNF4A-AS1		20q13.12	AMP	45	470	9.6%	No
ZNF687		1q21.3	AMP	4	470	0.9%	No
RAB3IL1		11q12.2-q12.3	HOMDEL	2	470	0.4%	No
ARF1		1q42.13	AMP	3	470	0.6%	No
CDX4		Xq13.2	HOMDEL	2	470	0.4%	No
LINC00548		13q14.11	AMP	17	470	3.6%	No
SCGN		6p22.2	AMP	1	470	0.2%	No
SAMHD1		20q11.23	AMP	41	470	8.7%	Yes
GARS1-DT		7p14.3	AMP	3	470	0.6%	No
FGD4		12p11.21	AMP	1	470	0.2%	No
SERP2		13q14.11	AMP	15	470	3.2%	Yes
GGNBP1		6p21.31	AMP	2	470	0.4%	No
CABP2		11q13.2	HOMDEL	1	470	0.2%	No
ZC2HC1A		8q21.13	AMP	12	470	2.6%	No
LYRM9		17q11.2	AMP	5	470	1.1%	No
PTGER3		1p31.1	HOMDEL	1	470	0.2%	No
H4C3		6p22.2	HOMDEL	1	470	0.2%	No
SNAP25-AS1		20p12.2	HOMDEL	1	470	0.2%	No
UCKL1		20q13.33	AMP	39	470	8.3%	No
MYCT1		6q25.2	AMP	2	470	0.4%	No
ITPR1		3p26.1	HOMDEL	1	470	0.2%	No
CACYBP		1q25.1	AMP	4	470	0.9%	No
SUSD4		1q41	AMP	3	470	0.6%	No
EBF4		20p13	AMP	2	470	0.4%	No
MARCKSL1		1p35.1	HOMDEL	1	470	0.2%	No
PPM1H		12q14.1-q14.2	AMP	1	470	0.2%	No
IFNA8		9p21.3	HOMDEL	3	470	0.6%	No
NUP62CL		Xq22.3	AMP	1	470	0.2%	No
CRABP1		15q25.1	AMP	1	470	0.2%	No
ATG4D		19p13.2	AMP	1	470	0.2%	No
DNPH1		6p21.1	AMP	6	470	1.3%	No
STPG3-AS1		9q34.3	AMP	1	470	0.2%	No
ZNF644		1p22.2	HOMDEL	1	470	0.2%	No
ABHD17B		9q21.13	AMP	1	470	0.2%	No
SLCO1C1		12p12.2	HOMDEL	2	470	0.4%	No
PLN		6q22.31	HOMDEL	1	470	0.2%	No
MAPK11		22q13.33	HOMDEL	5	470	1.1%	No
SNX25		4q35.1	HOMDEL	11	470	2.3%	No
OTUD3		1p36.13	HOMDEL	2	470	0.4%	No
SPDEF		6p21.31	AMP	2	470	0.4%	No
NSL1		1q32.3	AMP	4	470	0.9%	No
FAM240A		3p21.31	AMP	1	470	0.2%	No
DBF4B		17q21.31	AMP	3	470	0.6%	No
TMEM43		3p25.1	AMP	1	470	0.2%	No
ROS1		6q22.1	HOMDEL	2	470	0.4%	Yes
TMEM170A		16q23.1	HOMDEL	1	470	0.2%	No
ADIG		20q11.23	AMP	39	470	8.3%	No
LINC02082		3q26.2	HOMDEL	1	470	0.2%	No
CRYZ		1p31.1	HOMDEL	1	470	0.2%	No
LINC00547		13q13.3	AMP	16	470	3.4%	No
ITGAV		2q32.1	HOMDEL	4	470	0.9%	No
GPR139		16p12.3	AMP	1	470	0.2%	No
HGH1		8q24.3	AMP	14	470	3.0%	No
IPCEF1		6q25.2	AMP	2	470	0.4%	No
ARL4D		17q21.31	AMP	2	470	0.4%	No
GPR68		14q32.11	HOMDEL	2	470	0.4%	No
ADCY7		16q12.1	AMP	3	470	0.6%	No
RFNG		17q25.3	HOMDEL	1	470	0.2%	No
LSM4		19p13.11	AMP	1	470	0.2%	No
PDZD4		Xq28	AMP	2	470	0.4%	No
GNMT		6p21.1	AMP	5	470	1.1%	No
GPCPD1		20p12.3	HOMDEL	1	470	0.2%	No
B3GALT6		1p36.33	HOMDEL	4	470	0.9%	No
RPL17-C18ORF32		18q21.1	HOMDEL	1	470	0.2%	No
TRAF3IP1		2q37.3	HOMDEL	1	470	0.2%	No
CDIN1		15q14	HOMDEL	1	470	0.2%	No
SNHG7		9q34.3	AMP	1	470	0.2%	No
SERTM1		13q13.3	AMP	16	470	3.4%	No
CYP4F22		19p13.12	AMP	1	470	0.2%	No
PLA2G2F		1p36.12	HOMDEL	2	470	0.4%	No
PLA2G2D		1p36.12	HOMDEL	2	470	0.4%	No
AIDA		1q41	HOMDEL	1	470	0.2%	No
REREP3		15q11.2	AMP	1	470	0.2%	No
ADCY8		8q24.22	AMP	13	470	2.8%	No
CPSF1		8q24.3	AMP	14	470	3.0%	No
TMEM14B		6p24.2	HOMDEL	1	470	0.2%	No
CIRBP		19p13.3	HOMDEL	3	470	0.6%	No
PROP1		5q35.3	HOMDEL	1	470	0.2%	No
TFB1M		6q25.3	AMP	2	470	0.4%	No
ZNF302		19q13.11	AMP	3	470	0.6%	No
ARRDC2		19p13.11	AMP	1	470	0.2%	No
SNORD116-5		15q11.2	HOMDEL	2	470	0.4%	No
SLC30A7		1p21.2	HOMDEL	1	470	0.2%	No
PRRG3		Xq28	AMP	1	470	0.2%	No
PRPF8		17p13.3	AMP	2	470	0.4%	Yes
LSS		21q22.3	HOMDEL	3	470	0.6%	No
RAD54L2		3p21.2	HOMDEL	2	470	0.4%	No
TMEM70		8q21.11	AMP	10	470	2.1%	No
RPL10L		14q21.2	HOMDEL	2	470	0.4%	No
PHF20L1		8q24.22	AMP	14	470	3.0%	No
SMOX		20p13	HOMDEL	1	470	0.2%	No
NPAP1		15q11.2	HOMDEL	2	470	0.4%	No
ZNF341-AS1		20q11.22	AMP	43	470	9.1%	No
MYL11		16p11.2	AMP	3	470	0.6%	No
CXCL17		19q13.2	AMP	1	470	0.2%	No
SPIRE1		18p11.21	HOMDEL	1	470	0.2%	No
S1PR5		19p13.2	AMP	1	470	0.2%	No
STK38L		12p11.23	HOMDEL	1	470	0.2%	No
GPR162		12p13	AMP	3	470	0.6%	No
TEX15		8p12	HOMDEL	20	470	4.3%	No
PVALEF		17q25.3	HOMDEL	1	470	0.2%	No
CHCHD1		10q22.2	HOMDEL	1	470	0.2%	No
LRRC37BP1		17q11.2	AMP	4	470	0.9%	No
SIRT5		6p23	HOMDEL	1	470	0.2%	No
ASPSCR1		17q25.3	AMP	4	470	0.9%	Yes
HCG11		6p22.2	AMP	1	470	0.2%	No
GRM7-AS3		3p26.1	AMP	1	470	0.2%	No
ITGA1		5q11.2	HOMDEL	2	470	0.4%	No
ERN2		16p12.2	AMP	1	470	0.2%	No
SSR4P1		21q22.3	HOMDEL	2	470	0.4%	No
ZNF215		11p15.4	HOMDEL	1	470	0.2%	No
COL4A4		2q36.3	HOMDEL	1	470	0.2%	No
FBXW4		10q24.32	HOMDEL	1	470	0.2%	No
GDAP2		1p12	AMP	1	470	0.2%	No
CT55		Xq26.3	AMP	1	470	0.2%	No
EPSTI1		13q14.11	HOMDEL	1	470	0.2%	No
SS18L1		20q13.33	AMP	36	470	7.7%	Yes
PLD4		14q32.33	HOMDEL	1	470	0.2%	No
MESP2		15q26.1	AMP	2	470	0.4%	No
CCDC154		16p13.3	HOMDEL	2	470	0.4%	No
DNAJC4		11q13.1	HOMDEL	1	470	0.2%	No
PHTF1		1p13.2	HOMDEL	3	470	0.6%	No
PSMD6-AS2		3p14.1	HOMDEL	1	470	0.2%	No
GSTP1		11q13.2	HOMDEL	1	470	0.2%	No
PRC1-AS1		15q26.1	AMP	1	470	0.2%	No
H3C4		6p22.2	HOMDEL	1	470	0.2%	Yes
SCAMP1-AS1		5q14.1	HOMDEL	1	470	0.2%	No
ADCYAP1		18p11.32	AMP	1	470	0.2%	No
TLX1		10q24.31	HOMDEL	1	470	0.2%	Yes
TRA2A		7p15.3	AMP	2	470	0.4%	No
RAMAC		15q25.2	AMP	1	470	0.2%	No
SLN		11q22.3	HOMDEL	2	470	0.4%	No
GOLGA2P7		15q25.2	AMP	1	470	0.2%	No
METTL9		16p12.2	AMP	1	470	0.2%	No
TRMT6		20p12.3	HOMDEL	1	470	0.2%	No
KHDRBS2		6q11.1	AMP	1	470	0.2%	No
MLF1-DT		3q25.32	AMP	1	470	0.2%	No
GPR88		1p21.2	HOMDEL	1	470	0.2%	No
DCTN5		16p12.2	HOMDEL	3	470	0.6%	No
C14ORF180		14q32.33	AMP	1	470	0.2%	No
TBC1D22A		22q13.31	HOMDEL	1	470	0.2%	No
MPV17L2		19p13.11	HOMDEL	3	470	0.6%	No
KCTD8		4p13	HOMDEL	2	470	0.4%	No
EBI3		19p13.3	HOMDEL	3	470	0.6%	No
NHLRC3		13q13.3	AMP	16	470	3.4%	No
CDCP1		3p21.31	HOMDEL	1	470	0.2%	No
CT47A11		Xq24	AMP	1	470	0.2%	No
C8ORF44		8q13.1	AMP	11	470	2.3%	No
PRKX		Xp22.33	HOMDEL	5	470	1.1%	No
PRKCZ		1p36.33	HOMDEL	4	470	0.9%	No
FNDC7		1p13.3	HOMDEL	3	470	0.6%	No
ADCYAP1R1		7p14.3	AMP	2	470	0.4%	No
APH1A		1q21.2	AMP	4	470	0.9%	Yes
S100A9		1q21.3	AMP	4	470	0.9%	No
PIGX		3q29	AMP	1	470	0.2%	No
WFIKKN1		16p13.3	AMP	1	470	0.2%	No
KRTAP12-1		21q22.3	HOMDEL	2	470	0.4%	No
RESF1		12p11.21	AMP	1	470	0.2%	No
ZCWPW1		7q22.1	AMP	2	470	0.4%	No
RTCA-AS1		1p21.2	HOMDEL	1	470	0.2%	No
ENC1		5q13.3	HOMDEL	2	470	0.4%	No
TACC3		4p16.3	AMP	1	470	0.2%	No
RTTN		18q22.2	HOMDEL	10	470	2.1%	No
CDKN3		14q22.2	HOMDEL	1	470	0.2%	No
MYO19		17q12	AMP	6	470	1.3%	No
PPWD1		5q12.3	HOMDEL	3	470	0.6%	No
ATM		11q22.3	HOMDEL	2	470	0.4%	Yes
CNOT4		7q33	AMP	1	470	0.2%	No
OR6B2		2q37.3	HOMDEL	1	470	0.2%	No
OPHN1		Xq12	AMP	1	470	0.2%	No
SLCO1B1		12p12.1	AMP	3	470	0.6%	No
CPNE8		12q12	HOMDEL	1	470	0.2%	No
COG5		7q22.3	AMP	1	470	0.2%	No
TMED11P		4p16.3	AMP	1	470	0.2%	No
ZNF823		19p13.2	HOMDEL	3	470	0.6%	No
PRDM5		4q27	HOMDEL	3	470	0.6%	No
TCAF1		7q35	AMP	2	470	0.4%	No
EDF1		9q34.3	HOMDEL	1	470	0.2%	No
MCTP1		5q15	HOMDEL	7	470	1.5%	No
TRIM15		6p22.1	AMP	2	470	0.4%	No
LINC02579		2p14	AMP	1	470	0.2%	No
P4HA2		5q31.1	HOMDEL	1	470	0.2%	No
MRPS15		1p34.3	HOMDEL	1	470	0.2%	No
SHANK2-AS1		11q13.4	HOMDEL	1	470	0.2%	No
ATAD5		17q11.2	HOMDEL	1	470	0.2%	No
KCNQ2		20q13.33	AMP	38	470	8.1%	No
CPTP		1p36.33	HOMDEL	4	470	0.9%	No
ATF6B		6p21.3	AMP	2	470	0.4%	No
CHML		1q43	AMP	3	470	0.6%	No
ANXA9		1q21.3	AMP	4	470	0.9%	No
LGR5		12q21.1	AMP	1	470	0.2%	Yes
PORCN		Xp11.23	HOMDEL	2	470	0.4%	No
TNFRSF11B		8q24.12	AMP	16	470	3.4%	No
LINC00905		19p13.12	HOMDEL	3	470	0.6%	No
ZNHIT1		7q22.1	AMP	3	470	0.6%	No
NME6		3p21.31	AMP	1	470	0.2%	No
FSTL5		4q32.2	HOMDEL	3	470	0.6%	No
CHRNB1		17p13.1	HOMDEL	8	470	1.7%	No
GALR1		18q23	AMP	1	470	0.2%	No
ERCC6L2-AS1		9q22.32	AMP	1	470	0.2%	No
FLT1		13q12.3	AMP	28	470	6.0%	Yes
ASAP1-IT2		8q24.21	AMP	13	470	2.8%	No
GPR174		Xq21.1	HOMDEL	2	470	0.4%	No
LINC01704		1q23.1	AMP	3	470	0.6%	No
FAM83C-AS1		20q11.22	AMP	39	470	8.3%	No
CLSTN3		12p13.31	AMP	3	470	0.6%	No
MYZAP		15q21.3	HOMDEL	1	470	0.2%	No
FAM230I		22q11.23	HOMDEL	2	470	0.4%	No
ALDH1A2		15q21.3	HOMDEL	1	470	0.2%	No
LRRC72		7p21.1	AMP	2	470	0.4%	No
GALNT5		2q24.1	HOMDEL	1	470	0.2%	No
FAM174A		5q21.1	HOMDEL	7	470	1.5%	No
LCE1F		1q21.3	AMP	4	470	0.9%	No
PDX1		13q12.2	AMP	31	470	6.6%	No
PMP22		17p12	HOMDEL	6	470	1.3%	No
LINC02115		5q21.2	HOMDEL	8	470	1.7%	No
BLZF1		1q24.2	AMP	4	470	0.9%	No
OR5D18		11q12.1	AMP	1	470	0.2%	No
SBSN		19q13.12	AMP	1	470	0.2%	No
TRAPPC2B		19q13.43	AMP	1	470	0.2%	No
SLC9C1		3q13.2	HOMDEL	1	470	0.2%	No
PIBF1		13q21.33-q22.1	AMP	13	470	2.8%	No
TPTE		21p11.2	HOMDEL	6	470	1.3%	No
USP17L25		4p16.1	HOMDEL	2	470	0.4%	No
KIRREL3		11q24.2	HOMDEL	2	470	0.4%	No
GALK1		17q25.1	AMP	4	470	0.9%	No
LINC02908		9q34.3	HOMDEL	1	470	0.2%	No
PHACTR2		6q24.2	AMP	2	470	0.4%	No
MRPL42P5		15q15.1	HOMDEL	2	470	0.4%	No
DNASE1L3		3p14.3	HOMDEL	2	470	0.4%	No
LINC00525		7p12.3	AMP	1	470	0.2%	No
TSNAX-DISC1		1q42.2	HOMDEL	1	470	0.2%	No
NEK1		4q33	HOMDEL	4	470	0.9%	No
REEP5		5q22.2	HOMDEL	12	470	2.6%	No
CNPY2		12q13.3	AMP	1	470	0.2%	No
TMEM204		16p13.3	HOMDEL	2	470	0.4%	No
CDK5		7q36.1	HOMDEL	1	470	0.2%	No
MCFD2		2p21	HOMDEL	2	470	0.4%	No
MRAP2		6q14.2	HOMDEL	1	470	0.2%	No
LRAT		4q32.1	HOMDEL	2	470	0.4%	No
PPIH		1p34.2	AMP	2	470	0.4%	No
NXF1		11q12.3	HOMDEL	2	470	0.4%	No
BNIPL		1q21.3	AMP	4	470	0.9%	No
SLC35G4		18p11.21	AMP	2	470	0.4%	No
MACROD2-IT1		20p12.1	AMP	4	470	0.9%	No
PHKA2		Xp22.13	HOMDEL	2	470	0.4%	No
SLC7A3		Xq13.1	HOMDEL	2	470	0.4%	No
GDA		9q21.13	AMP	1	470	0.2%	No
NRADDP		3p21.31	HOMDEL	2	470	0.4%	No
CCDC3		10p13	AMP	1	470	0.2%	No
OR4D6		11q12.1	HOMDEL	1	470	0.2%	No
MIR503HG		Xq26.3	AMP	1	470	0.2%	No
C1ORF100		1q44	AMP	3	470	0.6%	No
ANKRD26P1		16q11.2	AMP	3	470	0.6%	No
LCE2A		1q21.3	AMP	4	470	0.9%	No
B3GNT3		19p13.11	AMP	1	470	0.2%	No
MBTPS2		Xp22.12	AMP	3	470	0.6%	No
NBPF1		1p36.13	HOMDEL	2	470	0.4%	No
KCNN3		1q21.3	AMP	3	470	0.6%	No
PPP1R32		11q12.2	HOMDEL	2	470	0.4%	No
STX7		6q23.2	AMP	1	470	0.2%	No
FGF2		4q28.1	HOMDEL	4	470	0.9%	No
OR5D14		11q11	AMP	1	470	0.2%	No
NELFCD		20q13.32	AMP	40	470	8.5%	No
CLNK		4p16.1	HOMDEL	1	470	0.2%	No
NPR3		5p13.3	HOMDEL	1	470	0.2%	No
LINC02215		5q23.1	HOMDEL	6	470	1.3%	No
TRAF4		17q11.2	AMP	5	470	1.1%	No
CLDN10		13q32.1	HOMDEL	1	470	0.2%	No
BHLHA15		7q21.3	AMP	2	470	0.4%	No
GAS5-AS1		1q25.1	AMP	5	470	1.1%	No
PGK1		Xq21.1	HOMDEL	3	470	0.6%	No
GEMIN8		Xp22.2	AMP	4	470	0.9%	No
CBLL2		Xp22.11	HOMDEL	2	470	0.4%	No
SYNJ1		21q22.11	HOMDEL	2	470	0.4%	No
SDE2		1q42.12	AMP	3	470	0.6%	No
MARCHF8		10q11.21-q11.22	HOMDEL	1	470	0.2%	No
MPZL2		11q23.3	AMP	1	470	0.2%	No
OR5L1		11q12.1	AMP	1	470	0.2%	No
GREM1-AS1		15q13.3	HOMDEL	1	470	0.2%	No
SNHG16		17q25.1	AMP	3	470	0.6%	No
PHF20		20q11.22-q11.23	AMP	45	470	9.6%	No
CHST15		10q26.13	AMP	1	470	0.2%	No
IRGM		5q33.1	HOMDEL	1	470	0.2%	No
MIR133A1HG		18q11.2	AMP	1	470	0.2%	No
DNAAF3		19q13.42	AMP	1	470	0.2%	No
RERGL		12p12.3	HOMDEL	1	470	0.2%	No
GPRC6A		6q22.1	HOMDEL	1	470	0.2%	No
MFSD5		12q13.13	AMP	1	470	0.2%	No
MTRF1		13q14.11	AMP	18	470	3.8%	No
HMG20B		19p13.3	HOMDEL	3	470	0.6%	No
STEAP1B-AS1		7p15.3	AMP	2	470	0.4%	No
KREMEN2		16p13.3	HOMDEL	1	470	0.2%	No
SSH3		11q13.2	HOMDEL	1	470	0.2%	No
NUDT11		Xp11.22	AMP	1	470	0.2%	No
C22ORF39		22q11.21	HOMDEL	1	470	0.2%	No
CRYBB2P1		22q11.2-q12.1	HOMDEL	1	470	0.2%	No
TTPAL		20q13.12	AMP	45	470	9.6%	No
KCNN1		19p13.11	AMP	1	470	0.2%	No
UBR5		8q22.3	AMP	14	470	3.0%	Yes
ALOX12P2		17p13.1	HOMDEL	8	470	1.7%	No
EIF2AK4		15q15.1	HOMDEL	2	470	0.4%	No
PSMD7-DT		16q23.1	HOMDEL	1	470	0.2%	No
SOGA1		20q11.23	AMP	42	470	8.9%	No
KCNMB2		3q26.32	HOMDEL	1	470	0.2%	No
FAM167A		8p23.1	AMP	1	470	0.2%	No
ENOX2		Xq26.1	HOMDEL	1	470	0.2%	No
ORAI1		12q24.31	HOMDEL	1	470	0.2%	No
CYBB		Xp21.1-p11.4	HOMDEL	2	470	0.4%	No
GAK		4p16.3	AMP	1	470	0.2%	No
LINC02582		18q22.3	AMP	2	470	0.4%	No
ATP5F1A		18q21.1	HOMDEL	3	470	0.6%	No
DISP1		1q41	AMP	3	470	0.6%	No
BRCC3		Xq28	AMP	2	470	0.4%	No
ANKLE1		19p13.11	AMP	1	470	0.2%	No
MRPL45P2		17q21.32	AMP	2	470	0.4%	No
CTAGE7P		10q26.3	AMP	1	470	0.2%	No
RPS23		5q14.2	HOMDEL	1	470	0.2%	No
CRABP2		1q23.1	AMP	3	470	0.6%	No
ETS2		21q22.2	HOMDEL	3	470	0.6%	No
MORC3		21q22.12	HOMDEL	1	470	0.2%	No
LINC01548		21q22.11	HOMDEL	1	470	0.2%	No
SSMEM1		7q32.2	AMP	1	470	0.2%	No
EIF1AX-AS1		Xp22.12	HOMDEL	2	470	0.4%	No
DEFA4		8p23.1	HOMDEL	30	470	6.4%	No
PCGF3		4p16.3	AMP	1	470	0.2%	No
TLDC2		20q11.23	AMP	41	470	8.7%	No
H3-5		12p11.21	AMP	1	470	0.2%	Yes
MTDH		8q22.1	AMP	10	470	2.1%	No
MAMDC2-AS1		9q21.12	AMP	2	470	0.4%	No
CRHBP		5q13.3	HOMDEL	2	470	0.4%	No
LINC02894		8q22.1	AMP	10	470	2.1%	No
CCDC159		19p13.2	HOMDEL	3	470	0.6%	No
TYSND1		10q22.1	HOMDEL	2	470	0.4%	No
PADI6		1p36.13	HOMDEL	2	470	0.4%	No
PHF5A		22q13.2	AMP	1	470	0.2%	No
CNGA2		Xq28	HOMDEL	2	470	0.4%	No
CD248		11q13.2	HOMDEL	2	470	0.4%	No
NF1		17q11.2	HOMDEL	2	470	0.4%	Yes
DCP1A		3p21.1	HOMDEL	2	470	0.4%	No
CHIT1		1q32.1	AMP	4	470	0.9%	No
SPATA31D5P		9q21.32	AMP	1	470	0.2%	No
S100A6		1q21.3	AMP	4	470	0.9%	No
RPL21		13q12.2	AMP	28	470	6.0%	No
UBP1		3p22.3	AMP	1	470	0.2%	No
RNF150		4q31.21	HOMDEL	1	470	0.2%	No
ZDHHC15		Xq13.3	HOMDEL	2	470	0.4%	No
CEP170P1		4q26	HOMDEL	1	470	0.2%	No
OR4C6		11q11	AMP	1	470	0.2%	No
LINC-ROR		18q21.31	HOMDEL	10	470	2.1%	No
SEC14L5		16p13.3	HOMDEL	1	470	0.2%	No
PGGHG		11p15.5	HOMDEL	1	470	0.2%	No
SNX14		6q14.3	HOMDEL	1	470	0.2%	No
TRABD		22q13.33	HOMDEL	5	470	1.1%	No
FLNA		Xq28	AMP	2	470	0.4%	No
TRIP11		14q32.12	HOMDEL	1	470	0.2%	Yes
RIF1		2q23.3	HOMDEL	2	470	0.4%	No
GRK1		13q34	AMP	17	470	3.6%	No
VAMP4		1q24.3	AMP	4	470	0.9%	No
C6ORF226		6p21.1	AMP	5	470	1.1%	No
THG1L		5q33.3	HOMDEL	1	470	0.2%	No
FER1L6-AS1		8q24.13	AMP	17	470	3.6%	No
A1BG		19q13.43	AMP	1	470	0.2%	No
GZF1		20p11.21	AMP	11	470	2.3%	No
LINC01013		6q23.2	AMP	1	470	0.2%	No
TMEM115		3p21.31	HOMDEL	2	470	0.4%	No
CHKA		11q13.2	AMP	1	470	0.2%	No
ROR1		1p31.3	HOMDEL	1	470	0.2%	No
SEC24D		4q26	AMP	1	470	0.2%	No
S100A7		1q21.3	AMP	4	470	0.9%	No
DYNAP		18q21.2	HOMDEL	11	470	2.3%	No
HOMER3		19p13.11	HOMDEL	3	470	0.6%	No
UNC5B		10q22.1	AMP	1	470	0.2%	No
UBTF		17q21.31	AMP	2	470	0.4%	No
RAPSN		11p11.2	AMP	1	470	0.2%	No
VDAC1		5q31.1	HOMDEL	2	470	0.4%	No
WNT7A		3p25.1	AMP	1	470	0.2%	No
TFAP2A		6p24.3	HOMDEL	1	470	0.2%	No
MYO1E		15q22.2	HOMDEL	4	470	0.9%	No
CHEK2		22q12.1	HOMDEL	3	470	0.6%	Yes
TUBGCP5		15q11.2	AMP	1	470	0.2%	No
L3MBTL4		18p11.31	HOMDEL	4	470	0.9%	No
ZNF530		19q13.43	AMP	1	470	0.2%	No
MOSMO		16p12.2	HOMDEL	1	470	0.2%	No
ZNF101		19p13.11	HOMDEL	3	470	0.6%	No
SHROOM1		5q31.1	HOMDEL	2	470	0.4%	No
METRNL		17q25.3	AMP	3	470	0.6%	No
ESRRA		11q13.1	HOMDEL	1	470	0.2%	No
TMEM151B		6p21.1	AMP	5	470	1.1%	No
CC2D2B		10q24.1	HOMDEL	1	470	0.2%	No
LINC01254		18p11.22	AMP	2	470	0.4%	No
CHI3L1		1q32.1	AMP	4	470	0.9%	No
S100A8		1q21.3	AMP	4	470	0.9%	No
MED26		19p13.11	HOMDEL	3	470	0.6%	No
EIF3E		8q23.1	AMP	15	470	3.2%	Yes
ZNF705B		8p23.1	HOMDEL	29	470	6.2%	No
STXBP5		6q24.3	AMP	2	470	0.4%	No
LCE1B		1q21.3	AMP	4	470	0.9%	No
BIVM		13q33.1	HOMDEL	1	470	0.2%	No
RELCH		18q21.33	HOMDEL	10	470	2.1%	No
OVOL1		11q13.1	HOMDEL	2	470	0.4%	No
POLL		10q24.32	HOMDEL	1	470	0.2%	No
KLRC4-KLRK1		12p13.2	HOMDEL	2	470	0.4%	No
SPAG17		1p12	AMP	1	470	0.2%	No
RARA		17q21.2	AMP	12	470	2.6%	Yes
VTCN1		1p13.1-p12	HOMDEL	2	470	0.4%	Yes
ZNF682		19p12	HOMDEL	3	470	0.6%	No
STX11		6q24.2	AMP	2	470	0.4%	No
ZFPM1		16q24.2	HOMDEL	3	470	0.6%	No
TNNT3		11p15.5	HOMDEL	1	470	0.2%	No
LCE1A		1q21.3	AMP	4	470	0.9%	No
RPL23A		17q11.2	AMP	5	470	1.1%	No
CHODL		21q21.1	HOMDEL	5	470	1.1%	No
CD47		3q13.12	HOMDEL	2	470	0.4%	No
CHI3L2		1p13.2	AMP	1	470	0.2%	No
KCNMA1		10q22.3	AMP	4	470	0.9%	No
POM121L2		6p22.1	HOMDEL	2	470	0.4%	No
PRAMEF4		1p36.21	HOMDEL	3	470	0.6%	No
INSRR		1q23.1	AMP	3	470	0.6%	No
TEX101		19q13.31	AMP	1	470	0.2%	No
CCDC57		17q25.3	HOMDEL	1	470	0.2%	No
HS3ST1		4p15.33	HOMDEL	1	470	0.2%	No
HSD3BP4		1p12	HOMDEL	2	470	0.4%	No
OR4S2		11q11	AMP	1	470	0.2%	No
NBPF11		1q21.2	AMP	5	470	1.1%	No
RARB		3p24.2	AMP	1	470	0.2%	No
ZNF670		1q44	AMP	3	470	0.6%	No
XAGE1A		Xp11.22	AMP	3	470	0.6%	No
SCARNA18		5q14.2	HOMDEL	2	470	0.4%	No
HPS4		22q12.1	HOMDEL	1	470	0.2%	No
ZBED2		3q13.13	HOMDEL	1	470	0.2%	No
SEC16B		1q25.2	AMP	4	470	0.9%	No
NOS2		17q11.2	AMP	6	470	1.3%	No
STX16		20q13.32	AMP	40	470	8.5%	No
RIT2		18q12.3	AMP	2	470	0.4%	No
RESF1		12p11.21	HOMDEL	1	470	0.2%	No
AKR1B15		7q33	AMP	1	470	0.2%	No
PVRIG2P		7q22.1	AMP	2	470	0.4%	No
CEMIP2		9q21.13	AMP	1	470	0.2%	No
LCE1D		1q21.3	AMP	4	470	0.9%	No
CHGB		20p12.3	AMP	1	470	0.2%	No
CABLES1		18q11.2	HOMDEL	1	470	0.2%	No
FLG		1q21.3	AMP	4	470	0.9%	No
RARG		12q13.13	AMP	1	470	0.2%	No
LINC01005		7q11.21	AMP	1	470	0.2%	No
FAM187B		19q13.12	AMP	2	470	0.4%	No
DNASE1L2		16p13.3	HOMDEL	1	470	0.2%	No
MARK3		14q32.32-q32.33	HOMDEL	1	470	0.2%	No
OMP		11q13.5	AMP	1	470	0.2%	No
ELFN1		7p22.3	AMP	1	470	0.2%	No
TPT1-AS1		13q14.13	AMP	15	470	3.2%	No
RING1		6p21.32	AMP	2	470	0.4%	No
BECN1		17q21.31	AMP	2	470	0.4%	No
CCN4		8q24.22	HOMDEL	1	470	0.2%	No
GLUD1P2		10q11.22	HOMDEL	1	470	0.2%	No
NONO		Xq13.1	AMP	1	470	0.2%	Yes
LCE1C		1q21.3	AMP	4	470	0.9%	No
KCNK2		1q41	AMP	4	470	0.9%	No
OMG		17q11.2	AMP	3	470	0.6%	No
ERMN		2q24.1	HOMDEL	1	470	0.2%	No
IFT140		16p13.3	AMP	1	470	0.2%	No
UCHL3		13q22.2	AMP	6	470	1.3%	No
DEPDC5		22q12.2-q12.3	HOMDEL	1	470	0.2%	No
MACO1		1p36.11	HOMDEL	1	470	0.2%	No
KCNH7-AS1		2q24.2	HOMDEL	1	470	0.2%	No
SYNPO		5q33.1	HOMDEL	1	470	0.2%	No
MVB12A		19p13.11	AMP	1	470	0.2%	No
PGAP3		17q12	AMP	18	470	3.8%	No
OR5A1		11q12.1	HOMDEL	1	470	0.2%	No
GTPBP3		19p13.11	AMP	1	470	0.2%	No
ZNF496		1q44	AMP	3	470	0.6%	No
ZNF608		5q23.2	HOMDEL	2	470	0.4%	No
DDX39B		6p21.33	HOMDEL	1	470	0.2%	No
PIR		Xp22.2	AMP	2	470	0.4%	No
RAB39A		11q22.3	HOMDEL	2	470	0.4%	No
RAMP2-AS1		17q21.2	AMP	2	470	0.4%	No
RIT1		1q22	AMP	3	470	0.6%	Yes
NUP107-DT		12q15	AMP	1	470	0.2%	No
LINC02292		14q32.13	HOMDEL	1	470	0.2%	No
TENT5D		Xq21.1	HOMDEL	2	470	0.4%	No
ASCC1		10q22.1	HOMDEL	1	470	0.2%	No
SMPX		Xp22.12	AMP	3	470	0.6%	No
CR1		1q32.2	AMP	4	470	0.9%	No
SOX6		11p15.2	HOMDEL	2	470	0.4%	No
TFF3		21q22.3	HOMDEL	1	470	0.2%	No
SMG1P3		16p12.2	AMP	1	470	0.2%	No
SLC36A2		5q33.1	HOMDEL	1	470	0.2%	No
HCCAT5		16q22.3	HOMDEL	1	470	0.2%	No
TMEM267		5p12	AMP	3	470	0.6%	No
ZNF536		19q12	AMP	2	470	0.4%	No
CATSPER1		11q13.1	HOMDEL	2	470	0.4%	No
ACAT1		11q22.3	HOMDEL	2	470	0.4%	No
OR6S1		14q11.2	HOMDEL	1	470	0.2%	No
GPT2		16q11.2	AMP	3	470	0.6%	No
ASB5		4q34.2	HOMDEL	6	470	1.3%	No
DCANP1		5q31.1	HOMDEL	1	470	0.2%	No
STX5		11q12.3	HOMDEL	2	470	0.4%	No
KCNK1		1q42.2	AMP	3	470	0.6%	No
KLF14		7q32.2	AMP	1	470	0.2%	No
INSM1		20p11.23	AMP	7	470	1.5%	No
GINS1		20p11.21	HOMDEL	1	470	0.2%	No
CSTL1		20p11.21	AMP	11	470	2.3%	No
ZNF519		18p11.21	AMP	2	470	0.4%	No
RLBP1		15q26.1	AMP	2	470	0.4%	No
H2AC1		6p22.2	AMP	1	470	0.2%	No
AFDN-DT		6q27	AMP	1	470	0.2%	No
USP27X		Xp11.23	HOMDEL	2	470	0.4%	No
CR1L		1q32.2	AMP	4	470	0.9%	No
LCE1E		1q21.3	AMP	4	470	0.9%	No
DDB1		11q12.2	HOMDEL	2	470	0.4%	No
STARD4		5q22.1	HOMDEL	12	470	2.6%	No
CLVS2		6q22.31	AMP	1	470	0.2%	No
TRO		Xp11.21	AMP	1	470	0.2%	No
ZC3H11A		1q32.1	AMP	4	470	0.9%	No
LINC00940		12p13.33	AMP	10	470	2.1%	No
TMEM168		7q31.1	AMP	1	470	0.2%	No
LRRC63		13q14.13	AMP	16	470	3.4%	No
SERPINA11		14q32.13	HOMDEL	1	470	0.2%	No
ZNF248		10p11.21	AMP	1	470	0.2%	No
RLF		1p34.2	AMP	2	470	0.4%	No
ARFIP1		4q31.3	HOMDEL	3	470	0.6%	No
DAGLA		11q12.2	HOMDEL	2	470	0.4%	No
LINC00240		6p22.2	AMP	1	470	0.2%	No
KMT2E		7q22.3	AMP	2	470	0.4%	No
DEFB107A		8p23.1	HOMDEL	29	470	6.2%	No
SGK3		8q13.1	AMP	11	470	2.3%	No
SATL1		Xq21.1	HOMDEL	3	470	0.6%	No
UNC13A		19p13.11	HOMDEL	3	470	0.6%	No
SLC12A5		20q13.12	AMP	41	470	8.7%	No
SCN8A		12q13.13	HOMDEL	2	470	0.4%	No
SAR1B		5q31.1	HOMDEL	3	470	0.6%	No
CTIF		18q21.1	HOMDEL	4	470	0.9%	No
CCDC144CP		17p11.2	HOMDEL	4	470	0.9%	No
ADGRG2		Xp22.13	HOMDEL	2	470	0.4%	No
NAT1		8p22	AMP	1	470	0.2%	No
CACNA2D1-AS1		7q21.11	AMP	3	470	0.6%	No
PRKN		6q26	AMP	2	470	0.4%	Yes
BOLA2		16p11.2	AMP	2	470	0.4%	No
PDZD11		Xq13.1	HOMDEL	2	470	0.4%	No
WDR87BP		19q13.13	AMP	1	470	0.2%	No
HSPB7		1p36.13	HOMDEL	2	470	0.4%	No
SIRT1		10q21.3	AMP	2	470	0.4%	No
ZCCHC9		5q14.1	HOMDEL	1	470	0.2%	No
ZNF90		19p12	HOMDEL	3	470	0.6%	No
DNAAF9		20p13	AMP	2	470	0.4%	No
ESCO1		18q11.2	AMP	1	470	0.2%	No
SETBP1		18q12.3	AMP	1	470	0.2%	Yes
INTS1		7p22.3	AMP	1	470	0.2%	No
TTC5		14q11.2	HOMDEL	1	470	0.2%	No
MITF		3p13	HOMDEL	3	470	0.6%	Yes
OR51S1		11p15.4	AMP	1	470	0.2%	No
ELOA-AS1		1p36.11	HOMDEL	2	470	0.4%	No
MYDGF		19p13.3	AMP	1	470	0.2%	No
DPP9		19p13.3	HOMDEL	3	470	0.6%	No
ABL1		9q34.12	HOMDEL	2	470	0.4%	Yes
ACSS2		20q11.22	AMP	41	470	8.7%	No
LILRA4		19q13.42	AMP	1	470	0.2%	No
C1QTNF9		13q12.12	AMP	21	470	4.5%	No
ZFPM2		8q23	AMP	13	470	2.8%	No
MBL2		10q21.1	HOMDEL	1	470	0.2%	No
CHKB-CPT1B		22q13.33	HOMDEL	5	470	1.1%	No
ZNF599		19q13.11	AMP	3	470	0.6%	No
S100A1		1q21.3	AMP	4	470	0.9%	No
TMEM248		7q11.21	AMP	2	470	0.4%	No
PDCD6		5p15.33	HOMDEL	2	470	0.4%	No
TEX264		3p21.2	HOMDEL	2	470	0.4%	No
PDP1		8q22.1	AMP	10	470	2.1%	No
TBC1D9		4q31.21	HOMDEL	1	470	0.2%	No
ENOX1		13q14.11	AMP	15	470	3.2%	No
FBXL15		10q24.32	HOMDEL	1	470	0.2%	No
RHBDD3		22q12.2	HOMDEL	1	470	0.2%	No
LINC02724		11q13.1	AMP	1	470	0.2%	No
LSP1		11p15.5	HOMDEL	1	470	0.2%	No
MMADHC		2q23.2	HOMDEL	1	470	0.2%	No
ZKSCAN2		16p12.1	AMP	2	470	0.4%	No
ARF5		7q32.1	AMP	1	470	0.2%	No
ZNF236		18q23	HOMDEL	9	470	1.9%	No
ZNF100		19p13.1	HOMDEL	3	470	0.6%	No
USP17L1		8p23.1	AMP	1	470	0.2%	No
POTEF		2q21.1	AMP	1	470	0.2%	No
THSD1		13q14.3	AMP	8	470	1.7%	No
NPVF		7p15.3	HOMDEL	1	470	0.2%	No
OR8I2		11q12.1	AMP	1	470	0.2%	No
ATP10D		4p12	AMP	1	470	0.2%	No
ARHGAP11A		15q13.3	HOMDEL	1	470	0.2%	No
TMCO5B		15q13.3	HOMDEL	1	470	0.2%	No
BRF2		8p11.23	HOMDEL	8	470	1.7%	No
PDGFC		4q32.1	HOMDEL	3	470	0.6%	No
H3P6		2q31.1	AMP	3	470	0.6%	Yes
PAWR		12q21.2	AMP	1	470	0.2%	No
ARF6		14q21.3	AMP	1	470	0.2%	No
HPF1		4q33	AMP	1	470	0.2%	No
NDUFC2		11q14.1	AMP	1	470	0.2%	No
SP140L		2q37.1	AMP	1	470	0.2%	No
ANKRD65		1p36.33	HOMDEL	4	470	0.9%	No
CPXM1		20p13	AMP	2	470	0.4%	No
MSS51		10q22.2	AMP	3	470	0.6%	No
ANGPTL8		19p13.2	AMP	1	470	0.2%	No
NXNL1		19p13.11	AMP	1	470	0.2%	No
KDM6A		Xp11.3	HOMDEL	2	470	0.4%	Yes
S100A2		1q21.3	AMP	4	470	0.9%	No
ARHGEF34P		7q35	AMP	1	470	0.2%	No
GPR34		Xp11.4	HOMDEL	2	470	0.4%	No
ZNF385A		12q13.13	AMP	1	470	0.2%	No
RNU6ATAC		9q34.2	HOMDEL	1	470	0.2%	No
LINC01554		5q15	HOMDEL	5	470	1.1%	No
SERPINA3		14q32.13	HOMDEL	1	470	0.2%	No
MS4A6A		11q12.2	HOMDEL	1	470	0.2%	No
GPR152		11q13.2	AMP	1	470	0.2%	No
CHMP2A		19q13.43	AMP	1	470	0.2%	No
GPATCH3		1p36.11	HOMDEL	1	470	0.2%	No
GGACT		13q32.3	HOMDEL	1	470	0.2%	No
PSMG3-AS1		7p22.3	AMP	1	470	0.2%	No
IFITM10		11p15.5	AMP	1	470	0.2%	No
PAX1		20p11.22	AMP	7	470	1.5%	No
SPINK6		5q32	HOMDEL	2	470	0.4%	No
ARG1		6q23.2	AMP	1	470	0.2%	No
PLS3-AS1		Xq23	AMP	1	470	0.2%	No
LRBA		4q31.3	HOMDEL	1	470	0.2%	No
DNTTIP1		20q13.12	AMP	41	470	8.7%	No
KCNH4		17q21.2	AMP	3	470	0.6%	No
CFAP70		10q22.2	AMP	2	470	0.4%	No
IL9		5q31.1	HOMDEL	1	470	0.2%	No
TTC33		5p13.1	AMP	3	470	0.6%	No
CMAS		12p12.1	AMP	1	470	0.2%	No
TRIM16L		17p11.2	HOMDEL	4	470	0.9%	No
PRMT6		1p13.3	HOMDEL	2	470	0.4%	No
S100A3		1q21.3	AMP	4	470	0.9%	No
MECR		1p35.3	HOMDEL	1	470	0.2%	No
C14ORF180		14q32.33	HOMDEL	1	470	0.2%	No
GAPT		5q11.2	HOMDEL	2	470	0.4%	No
BAHCC1		17q25.3	AMP	6	470	1.3%	No
CENPB		20p13	HOMDEL	1	470	0.2%	No
STRIP2		7q32.1	AMP	1	470	0.2%	No
DOC2GP		11q13.2	AMP	1	470	0.2%	No
TNFRSF21		6p12.3	AMP	2	470	0.4%	No
CDC42SE2		5q31.1	HOMDEL	1	470	0.2%	No
PNCK		Xq28	AMP	2	470	0.4%	No
UPK3A		22q13.31	HOMDEL	1	470	0.2%	No
ZXDA		Xp11.21	HOMDEL	1	470	0.2%	No
CNOT3		19q13.42	AMP	1	470	0.2%	Yes
AQP4-AS1		18q11.2	HOMDEL	3	470	0.6%	No
CRB1		1q31.3	AMP	4	470	0.9%	No
GUCY1A2		11q22.3	HOMDEL	2	470	0.4%	No
LINC00654		20p12.3	HOMDEL	1	470	0.2%	No
C4B		6p21.33	HOMDEL	1	470	0.2%	No
ZC4H2		Xq11.2	AMP	1	470	0.2%	No
CD79B		17q23.3	HOMDEL	1	470	0.2%	Yes
WNT3		17q21.31-q21.32	AMP	2	470	0.4%	No
UBXN7		3q29	AMP	1	470	0.2%	No
PACRG-AS1		6q26	AMP	1	470	0.2%	No
S100A4		1q21.3	AMP	4	470	0.9%	No
RPL18A		19p13.11	AMP	1	470	0.2%	No
SLC47A2		17p11.2	AMP	2	470	0.4%	No
CBX8		17q25.3	AMP	5	470	1.1%	No
WDR48		3p22.2	AMP	1	470	0.2%	No
FLNC		7q32.1	AMP	1	470	0.2%	No
AFF1		4q21.3-q22.1	HOMDEL	1	470	0.2%	Yes
PLCZ1		12p12.3	AMP	2	470	0.4%	No
SLITRK1		13q31.1	AMP	4	470	0.9%	No
H1-10-AS1		3q21.3	AMP	1	470	0.2%	No
MAP10		1q42.2	HOMDEL	1	470	0.2%	No
CFAP20DC		3p14.2	HOMDEL	2	470	0.4%	No
BBS9		7p14.3	AMP	3	470	0.6%	No
BCO1		16q23.2	HOMDEL	1	470	0.2%	No
ZNRF3		22q12.1	HOMDEL	2	470	0.4%	Yes
METTL14		4q26	HOMDEL	1	470	0.2%	No
NDUFB9		8q24.13	AMP	17	470	3.6%	No
CNOT2		12q15	AMP	1	470	0.2%	No
LY6G6D		6p21.33	AMP	2	470	0.4%	No
LINC03016		7p21.3	AMP	3	470	0.6%	No
PEF1		1p35.2	HOMDEL	1	470	0.2%	No
WDTC1		1p36.11	HOMDEL	2	470	0.4%	No
RNF114		20q13.13	AMP	38	470	8.1%	No
CHST6		16q23.1	HOMDEL	1	470	0.2%	No
S100A5		1q21.3	AMP	4	470	0.9%	No
KLHL25		15q25.3	AMP	1	470	0.2%	No
RPL19		17q12	AMP	12	470	2.6%	No
ALKBH7		19p13.3	HOMDEL	3	470	0.6%	No
RAP2A		13q32.1	AMP	7	470	1.5%	No
POM121L1P		22q11.22	AMP	1	470	0.2%	No
LINC00905		19p13.12	AMP	1	470	0.2%	No
HHATL		3p22.1	AMP	1	470	0.2%	No
FLOT2		17q11.2	AMP	5	470	1.1%	No
IQANK1		8q24.3	AMP	14	470	3.0%	No
DUX4L5		4q35.2	HOMDEL	11	470	2.3%	No
PAX4		7q32.1	AMP	1	470	0.2%	No
TAFA3		1p13.2	AMP	1	470	0.2%	No
IRAG2		12p12.1	HOMDEL	1	470	0.2%	No
SPP2		2q37.1	HOMDEL	1	470	0.2%	No
SIT1		9p13.3	AMP	1	470	0.2%	No
SF1		11q13.1	HOMDEL	1	470	0.2%	No
AGPAT5		8p23.1	HOMDEL	31	470	6.6%	No
ALOX15		17p13.2	HOMDEL	7	470	1.5%	No
GALNT2		1q42.13	AMP	3	470	0.6%	No
LINC01477		18q12.3	HOMDEL	6	470	1.3%	No
RBIS		8q21.2	AMP	10	470	2.1%	No
SNORA11D		Xp11.22	HOMDEL	2	470	0.4%	No
SRRD		22q12.1	HOMDEL	1	470	0.2%	No
RNF167		17p13.2	HOMDEL	7	470	1.5%	No
IL10RB		21q22.11	HOMDEL	1	470	0.2%	No
H3C3		6p22.2	HOMDEL	1	470	0.2%	Yes
SLC35G5		8p23.1	AMP	1	470	0.2%	No
PELO		5q11.2	HOMDEL	2	470	0.4%	No
MTHFD1L		6q25.1	AMP	2	470	0.4%	No
LYRM9		17q11.2	HOMDEL	1	470	0.2%	No
TRIM72		16p11.2	AMP	3	470	0.6%	No
WARS2		1p12	HOMDEL	2	470	0.4%	No
PREX1		20q13.13	AMP	37	470	7.9%	No
TRIM39-RPP21		6p22.1	AMP	2	470	0.4%	No
RHOA		3p21.31	AMP	1	470	0.2%	Yes
PTH1R		3p21.31	HOMDEL	2	470	0.4%	No
VAT1		17q21.31	AMP	2	470	0.4%	No
TAS2R39		7q34	AMP	1	470	0.2%	No
CRH		8q13.1	AMP	12	470	2.6%	No
NPM3		10q24.32	AMP	1	470	0.2%	No
KCTD4		13q14.12-q14.13	HOMDEL	2	470	0.4%	No
DPH5-DT		1p21.2	HOMDEL	1	470	0.2%	No
CRIP1		14q32.33	HOMDEL	2	470	0.4%	No
RIMBP2		12q24.33	AMP	1	470	0.2%	No
FLRT3		20p12.1	HOMDEL	4	470	0.9%	No
TIMM13		19p13.3	HOMDEL	3	470	0.6%	No
C1QTNF9B		13q12.12	AMP	21	470	4.5%	No
RHOC		1p13.2	AMP	1	470	0.2%	No
SLC13A4		7q33	AMP	2	470	0.4%	No
TBC1D10B		16p11.2	AMP	3	470	0.6%	No
TRPC4AP		20q11.22	AMP	41	470	8.7%	No
ARL14EPL		5q23.1	HOMDEL	6	470	1.3%	No
LINC01723		20p12.1	HOMDEL	1	470	0.2%	No
LINC02911		16q12.1	AMP	3	470	0.6%	No
OLFML2B		1q23.3	AMP	4	470	0.9%	No
METTL16		17p13.3	AMP	2	470	0.4%	No
IHO1		3p21.31	AMP	1	470	0.2%	No
COMMD8		4p12	AMP	1	470	0.2%	No
VWA1		1p36.33	HOMDEL	4	470	0.9%	No
ZNF689		16p11.2	AMP	6	470	1.3%	No
CYP4V2		4q35.1-q35.2	AMP	1	470	0.2%	No
TLCD2		17p13.3	AMP	2	470	0.4%	No
CNGA2		Xq28	AMP	1	470	0.2%	No
RAD51-AS1		15q15.1	HOMDEL	3	470	0.6%	No
RASA4CP		7p13	AMP	1	470	0.2%	No
ABI3		17q21.32	AMP	3	470	0.6%	No
IFFO1		12p13.31	AMP	3	470	0.6%	No
LINC00410		13q31.3	AMP	7	470	1.5%	No
SPECC1L		22q11.23	HOMDEL	1	470	0.2%	No
RALGAPA1P1		9q31.2	HOMDEL	1	470	0.2%	No
TAS2R41		7q35	AMP	1	470	0.2%	No
JAK3		19p13.11	HOMDEL	3	470	0.6%	Yes
KCNT1		9q34.3	AMP	1	470	0.2%	No
PLIN2		9p22.1	AMP	1	470	0.2%	No
CDR2L		17q25.1	AMP	3	470	0.6%	No
SMG8		17q22	AMP	5	470	1.1%	No
F11-AS1		4q35.2	AMP	1	470	0.2%	No
C16ORF74		16q24.1	HOMDEL	1	470	0.2%	No
CRTAP		3p22.3	AMP	1	470	0.2%	No
CEP19		3q29	AMP	1	470	0.2%	No
ELOA2		18q21.1	AMP	2	470	0.4%	No
BICRAL		6p21.1	AMP	6	470	1.3%	No
NUP85		17q25.1	AMP	3	470	0.6%	No
BHLHE22-AS1		8q12.3	AMP	11	470	2.3%	No
PURPL		5p14.1	AMP	2	470	0.4%	No
CLEC17A		19p13.12	HOMDEL	4	470	0.9%	No
MSLN		16p13.3	HOMDEL	3	470	0.6%	No
SPATA48		7p12.2	AMP	2	470	0.4%	No
H4C8		6p22.2	HOMDEL	1	470	0.2%	No
CCDC28A		6q24.1	AMP	2	470	0.4%	No
FAHD1		16p13.3	HOMDEL	1	470	0.2%	No
DNAAF11		8q24.22	AMP	14	470	3.0%	No
CEBPA-DT		19q13.11	AMP	4	470	0.9%	No
CFB		6p21.33	HOMDEL	1	470	0.2%	No
TMEM181		6q25.3	AMP	2	470	0.4%	No
KLF2		19p13.11	HOMDEL	3	470	0.6%	Yes
LINS1		15q26.3	AMP	2	470	0.4%	No
TAS2R40		7q34	AMP	1	470	0.2%	No
FAM83A		8q24.13	AMP	16	470	3.4%	No
COL5A1		9q34.3	HOMDEL	2	470	0.4%	No
ZNF860		3p24.1	AMP	1	470	0.2%	No
C2CD3		11q13.4	AMP	2	470	0.4%	No
ARMC10		7q22.1	AMP	3	470	0.6%	No
LINC00588		8q12.1	AMP	10	470	2.1%	No
PRICKLE2-AS1		3p14.1	HOMDEL	1	470	0.2%	No
LRRTM4		2p12	HOMDEL	6	470	1.3%	No
CARM1		19p13.2	AMP	1	470	0.2%	Yes
ACKR3		2q37.3	HOMDEL	2	470	0.4%	Yes
RANBP3		19p13.3	HOMDEL	3	470	0.6%	No
LINC01446		7p12.1	AMP	2	470	0.4%	No
CARM1		19p13.2	HOMDEL	3	470	0.6%	Yes
GPR31		6q27	HOMDEL	1	470	0.2%	No
DEFB126		20p13	HOMDEL	2	470	0.4%	No
RAB1B		11q13.2	HOMDEL	2	470	0.4%	No
TIMM17B		Xp11.23	HOMDEL	2	470	0.4%	No
POFUT1		20q11.21	AMP	49	470	10.4%	No
HTATSF1		Xq26.3	AMP	1	470	0.2%	No
CD200R1L		3q13.2	HOMDEL	1	470	0.2%	No
TGIF2LX		Xq21.31	HOMDEL	3	470	0.6%	No
RCAN2		6p12.3	AMP	2	470	0.4%	No
OBP2A		9q34.3	AMP	1	470	0.2%	No
FBXO15		18q22.3	AMP	1	470	0.2%	No
CLRN3		10q26.2	AMP	1	470	0.2%	No
TMC3		15q25.1	AMP	1	470	0.2%	No
SWT1		1q25.3	AMP	4	470	0.9%	No
C16ORF87		16q11.2	AMP	3	470	0.6%	No
TMEM158		3p21.31	AMP	1	470	0.2%	No
COPZ2		17q21.32	AMP	2	470	0.4%	No
LRRC23		12p13.31	AMP	3	470	0.6%	No
UPK3B		7q11.23	AMP	2	470	0.4%	No
NCOA2		8q13.3	AMP	10	470	2.1%	Yes
LINC01727		20p11.22	AMP	6	470	1.3%	No
GSDMA		17q21.1	AMP	10	470	2.1%	No
CCDC12		3p21.31	HOMDEL	2	470	0.4%	No
C1ORF109		1p34.3	AMP	1	470	0.2%	No
EIF3K		19q13.2	AMP	2	470	0.4%	No
KCNT2		1q31.3	AMP	4	470	0.9%	No
PILRA		7q22.1	AMP	2	470	0.4%	No
MSLN		16p13.3	AMP	1	470	0.2%	No
NIPSNAP1		22q12.2	HOMDEL	1	470	0.2%	No
CCER2		19q13.2	AMP	2	470	0.4%	No
FGD4		12p11.21	HOMDEL	1	470	0.2%	No
NDUFAF3		3p21.31	HOMDEL	2	470	0.4%	No
PCBD1		10q22.1	AMP	1	470	0.2%	No
GSX1		13q12.2	AMP	30	470	6.4%	No
CUEDC1		17q22	AMP	3	470	0.6%	No
LINC01851		2p12	HOMDEL	1	470	0.2%	No
FBXO8		4q34.1	AMP	1	470	0.2%	No
LINC02902		7p12.3	AMP	1	470	0.2%	No
DIS3L2		2q37.1	HOMDEL	1	470	0.2%	No
IL3		5q31.1	HOMDEL	1	470	0.2%	Yes
PRODH		22q11.21	HOMDEL	1	470	0.2%	No
DLGAP2-AS1		8p23.3	HOMDEL	32	470	6.8%	No
NPPC		2q37.1	HOMDEL	1	470	0.2%	No
UQCR11		19p13.3	HOMDEL	3	470	0.6%	No
FBXO47		17q12	AMP	11	470	2.3%	No
COX7B2		4p12	AMP	1	470	0.2%	No
CLUH		17p13.3	HOMDEL	6	470	1.3%	No
CNOT10		3p22.3	AMP	1	470	0.2%	No
FAM120C		Xp11.22	AMP	1	470	0.2%	No
PACSIN1		6p21.3	AMP	2	470	0.4%	No
RASGRP1		15q14	HOMDEL	2	470	0.4%	No
ZNF625-ZNF20		19p13.2	HOMDEL	3	470	0.6%	No
HLA-DMA		6p21.32	HOMDEL	1	470	0.2%	No
CLDN6		16p13.3	HOMDEL	1	470	0.2%	No
ENOX2		Xq26.1	AMP	1	470	0.2%	No
LINC02874		12q13.13	HOMDEL	1	470	0.2%	No
MTHFD1L		6q25.1	HOMDEL	1	470	0.2%	No
SLC47A2		17p11.2	HOMDEL	3	470	0.6%	No
TAAR9		6q23.2	HOMDEL	1	470	0.2%	No
UNC13B		9p13.3	AMP	1	470	0.2%	No
MOXD1		6q23.2	AMP	1	470	0.2%	No
HFM1		1p22.2	HOMDEL	1	470	0.2%	No
ITPK1		14q32.12	HOMDEL	1	470	0.2%	No
FAM83D		20q11.23	HOMDEL	1	470	0.2%	No
SLC35G5		8p23.1	HOMDEL	27	470	5.7%	No
ODR4		1q31.1	AMP	4	470	0.9%	No
MRPL40		22q11.21	HOMDEL	1	470	0.2%	No
DZANK1		20p11.23	AMP	8	470	1.7%	No
ZFAND5		9q21.13	HOMDEL	1	470	0.2%	No
MIR22HG		17p13.3	AMP	2	470	0.4%	No
CDH12		5p14.3	HOMDEL	2	470	0.4%	No
NBR2		17q21.31	AMP	2	470	0.4%	No
RBM43		2q23.3	HOMDEL	2	470	0.4%	No
OR4F16		1p36.33	HOMDEL	4	470	0.9%	No
PCBP2		12q13.13	AMP	1	470	0.2%	No
FAM151B		5q14.1	HOMDEL	1	470	0.2%	No
DYNLRB1		20q11.22	AMP	44	470	9.4%	No
ATP6V1E2		2p21	HOMDEL	2	470	0.4%	No
CNOT8		5q33.2	HOMDEL	1	470	0.2%	No
GABARAP		17p13.1	HOMDEL	8	470	1.7%	No
FMR1		Xq27.3	AMP	2	470	0.4%	No
RPS4X		Xq13.1	HOMDEL	2	470	0.4%	No
LINC00462		13q14.2	HOMDEL	1	470	0.2%	No
NAA60		16p13.3	HOMDEL	1	470	0.2%	No
PIRT		17p12	HOMDEL	7	470	1.5%	No
LDHB		12p12.1	HOMDEL	1	470	0.2%	No
RGS18		1q31.2	AMP	4	470	0.9%	No
ITPRIP		10q25.1	HOMDEL	3	470	0.6%	No
EOLA1-DT		Xq28	HOMDEL	1	470	0.2%	No
ITGAE		17p13.2	HOMDEL	7	470	1.5%	No
MCM8		20p12.3	HOMDEL	1	470	0.2%	No
IRF6		1q32.2	AMP	3	470	0.6%	No
VCX2		Xp22.31	AMP	3	470	0.6%	No
CNP		17q21.2	AMP	3	470	0.6%	No
CDH3		16q22.1	AMP	1	470	0.2%	No
STK24		13q32.2	AMP	8	470	1.7%	No
CCDC110		4q35.1	HOMDEL	11	470	2.3%	No
SLC35B1		17q21.33	AMP	3	470	0.6%	No
IQCF2		3p21.2	HOMDEL	2	470	0.4%	No
PLA2R1		2q23-q24	HOMDEL	1	470	0.2%	No
HK1		10q22.1	HOMDEL	1	470	0.2%	No
NRAS		1p13.2	HOMDEL	3	470	0.6%	Yes
PHKA1		Xq13.1	HOMDEL	2	470	0.4%	No
IL17RB		3p21.1	HOMDEL	2	470	0.4%	No
FRMPD4		Xp22.2	AMP	2	470	0.4%	No
AATK		17q25.3	AMP	6	470	1.3%	No
PLEKHA8		7p14.3	AMP	3	470	0.6%	No
LHX4		1q25.2	AMP	4	470	0.9%	No
ZNF503		10q22.2	AMP	3	470	0.6%	No
NKX2-1-AS1		14q13.3	HOMDEL	1	470	0.2%	No
LINC02208		5q23.1	HOMDEL	6	470	1.3%	No
CDH4		20q13.33	AMP	36	470	7.7%	No
CHRNA2		8p21.2	AMP	1	470	0.2%	No
SH3KBP1		Xp22.12	HOMDEL	3	470	0.6%	No
IRF5		7q32.1	AMP	1	470	0.2%	No
SNORA5A		7p13	AMP	2	470	0.4%	No
FAM43B		1p36.12	HOMDEL	2	470	0.4%	No
ZNG1F		9p11.2	HOMDEL	1	470	0.2%	No
FAM167A-AS1		8p23.1	AMP	1	470	0.2%	No
RERE		1p36.23	HOMDEL	4	470	0.9%	No
MICU1		10q22.1	AMP	3	470	0.6%	No
RAPGEF6		5q31.1	HOMDEL	2	470	0.4%	No
LRRC9		14q23.1	HOMDEL	1	470	0.2%	No
MTIF3		13q12.2	AMP	28	470	6.0%	No
LRRC17		7q22.1	AMP	3	470	0.6%	No
GALNT17		7q11.22	AMP	2	470	0.4%	No
GOLT1A		1q32.1	AMP	4	470	0.9%	No
HOTAIR		12q13.13	AMP	1	470	0.2%	No
FMO5		1q21.1	AMP	5	470	1.1%	No
SERPINB5		18q21.33	HOMDEL	9	470	1.9%	No
SNORD116-15		15q11.2	HOMDEL	2	470	0.4%	No
PRPF19		11q12.2	AMP	1	470	0.2%	No
EFCAB6-AS1		22q13.2	HOMDEL	1	470	0.2%	No
HOTTIP		7p15.2	AMP	2	470	0.4%	No
TGM4		3p21.31	HOMDEL	1	470	0.2%	No
PRRC2B		9q34.13	AMP	1	470	0.2%	No
ZNF697		1p12	AMP	2	470	0.4%	No
LIX1L		1q21.1	AMP	5	470	1.1%	No
CTNND1		11q12.1	HOMDEL	2	470	0.4%	No
TSPAN2		1p13.2	AMP	1	470	0.2%	No
PRPF40A		2q23.3	HOMDEL	2	470	0.4%	No
ZMYM6		1p34.3	HOMDEL	1	470	0.2%	No
TRIM33		1p13.2	HOMDEL	3	470	0.6%	Yes
MTG1		10q26.3	AMP	1	470	0.2%	No
CRK		17p13.3	AMP	2	470	0.4%	No
IRF4		6p25.3	AMP	1	470	0.2%	Yes
FHL5		6q16.1	HOMDEL	1	470	0.2%	No
IRX1		5p15.33	AMP	2	470	0.4%	No
LINC00208		8p23.1	AMP	1	470	0.2%	No
SERP2		13q14.11	HOMDEL	2	470	0.4%	Yes
AHCTF1		1q44	AMP	4	470	0.9%	No
BRICD5		16p13.3	HOMDEL	1	470	0.2%	No
NUTM2D		10q23.2	HOMDEL	3	470	0.6%	No
LINC01496		Xp11.22	HOMDEL	2	470	0.4%	No
CACNG3		16p12.1	AMP	1	470	0.2%	No
TSFM		12q14.1	AMP	1	470	0.2%	No
GAPDH		12p13.31	AMP	3	470	0.6%	No
PRRG1		Xp21.1	HOMDEL	2	470	0.4%	No
FMOD		1q32.1	AMP	4	470	0.9%	No
UBE2S		19q13.42	AMP	1	470	0.2%	No
MS4A15		11q12.2	HOMDEL	1	470	0.2%	No
ILKAP		2q37.3	HOMDEL	1	470	0.2%	No
ATPAF2		17p11.2	HOMDEL	4	470	0.9%	No
SPSB2		12p13.31	AMP	3	470	0.6%	No
VCX3A		Xp22.31	AMP	3	470	0.6%	No
LINC01546		Xp22.33	HOMDEL	5	470	1.1%	No
TEDC1		14q32.33	HOMDEL	2	470	0.4%	No
ANKRD30B		18p11.21	AMP	2	470	0.4%	No
TRIM10		6p22.1	AMP	2	470	0.4%	No
KRTAP5-2		11p15.5	HOMDEL	1	470	0.2%	No
CTTN		11q13.3	HOMDEL	1	470	0.2%	No
SHISA2		13q12.13	AMP	22	470	4.7%	No
MYOC		1q24.3	HOMDEL	1	470	0.2%	No
PPM1B		2p21	HOMDEL	2	470	0.4%	No
SPATA9		5q15	HOMDEL	5	470	1.1%	No
FSCN3		7q32.1	AMP	1	470	0.2%	No
APRT		16q24.3	HOMDEL	3	470	0.6%	No
PER3P1		7p21.3	AMP	1	470	0.2%	No
CRIP1		14q32.33	AMP	1	470	0.2%	No
LYST		1q42.3	AMP	3	470	0.6%	No
PIGO		9p13.3	AMP	1	470	0.2%	No
IRF2		4q35.1	AMP	1	470	0.2%	Yes
MIR31HG		9p21.3	AMP	1	470	0.2%	No
MAPK15		8q24.3	AMP	14	470	3.0%	No
SCGB2B3P		19q13.11	HOMDEL	1	470	0.2%	No
ZNF117		7q11.21	AMP	1	470	0.2%	No
MYH13		17p13.1	HOMDEL	7	470	1.5%	No
STK4-DT		20q13.12	AMP	42	470	8.9%	No
RHOV		15q15.1	HOMDEL	2	470	0.4%	No
PABPN1L		16q24.3	HOMDEL	3	470	0.6%	No
ZNF594		17p13.2	HOMDEL	7	470	1.5%	No
BCAR1		16q23.1	HOMDEL	1	470	0.2%	No
CRIP2		14q32.33	AMP	1	470	0.2%	No
MAMDC4		9q34.3	AMP	1	470	0.2%	No
CNN1		19p13.2	AMP	1	470	0.2%	No
ZC3H12C		11q22.3	HOMDEL	2	470	0.4%	No
PCSK1		5q15	HOMDEL	5	470	1.1%	No
NOP14		4p16.3	HOMDEL	1	470	0.2%	No
KRT76		12q13.13	AMP	1	470	0.2%	No
CHRM3		1q43	AMP	3	470	0.6%	No
OR1D4		17p13.3	HOMDEL	6	470	1.3%	No
USP17L30		4p16.1	HOMDEL	2	470	0.4%	No
SSX6P		Xp11.23	HOMDEL	2	470	0.4%	No
PPIF		10q22.3	AMP	6	470	1.3%	No
DCAF7		17q23.3	AMP	7	470	1.5%	No
BDH2		4q24	HOMDEL	2	470	0.4%	No
SNORA59A		1p36.21	HOMDEL	3	470	0.6%	No
ADAP2		17q11.2	HOMDEL	1	470	0.2%	No
NR4A2		2q22-q23	HOMDEL	1	470	0.2%	No
CTSF		11q13.2	HOMDEL	1	470	0.2%	No
RGS7BP		5q12.3	HOMDEL	3	470	0.6%	No
LINC01278		Xq11.1	HOMDEL	2	470	0.4%	No
PPP1R16A		8q24.3	AMP	14	470	3.0%	No
EXTL3		8p21.1	HOMDEL	25	470	5.3%	No
LINC00628		1q32.1	AMP	4	470	0.9%	No
NLRP7		19q13.42	AMP	1	470	0.2%	No
PRAMEF9		1p36.21	HOMDEL	3	470	0.6%	No
CNMD		13q14.3	HOMDEL	1	470	0.2%	No
CRHR1		17q21.31	AMP	2	470	0.4%	No
AP3S2		15q26.1	AMP	2	470	0.4%	No
SMG1P5		16p11.2	AMP	2	470	0.4%	No
CTDSP2		12q14.1	AMP	1	470	0.2%	No
ARSI		5q32	HOMDEL	1	470	0.2%	No
KLHL36		16q24.1	HOMDEL	1	470	0.2%	No
LCK		1p35.2	HOMDEL	1	470	0.2%	Yes
HSPB3		5q11.2	HOMDEL	2	470	0.4%	No
ABCB8		7q36.1	HOMDEL	1	470	0.2%	No
SYNC		1p35.1	HOMDEL	1	470	0.2%	No
MIR210HG		11p15.5	HOMDEL	1	470	0.2%	No
SNORD116-2		15q11.2	HOMDEL	2	470	0.4%	No
GPHA2		11q13.1	HOMDEL	2	470	0.4%	No
AQP9		15q21.3	HOMDEL	1	470	0.2%	No
LINC01733		20p11.1	HOMDEL	1	470	0.2%	No
LINC00839		10q11.21	AMP	1	470	0.2%	No
ASIC3		7q36.1	HOMDEL	1	470	0.2%	No
OBP2A		9q34.3	HOMDEL	1	470	0.2%	No
SMIM15		5q12.1	HOMDEL	3	470	0.6%	No
SERPINA9		14q32.13	HOMDEL	1	470	0.2%	No
GEMIN8		Xp22.2	HOMDEL	2	470	0.4%	No
CRHR2		7p14.3	AMP	2	470	0.4%	No
PDCD6-DT		5p15.33	HOMDEL	2	470	0.4%	No
SNPH		20p13	AMP	2	470	0.4%	No
RGSL1		1q25.3	AMP	4	470	0.9%	No
RPL30		8q22.2	AMP	10	470	2.1%	No
DEPTOR		8q24.12	AMP	15	470	3.2%	No
INTS6-AS1		13q14.3	AMP	8	470	1.7%	No
MYOZ1		10q22.2	AMP	2	470	0.4%	No
ARRDC5		19p13.3	HOMDEL	3	470	0.6%	No
NRDE2		14q32.11	HOMDEL	1	470	0.2%	No
LRRC37A		17q21.31	AMP	2	470	0.4%	No
OSBPL11		3q21.2	HOMDEL	1	470	0.2%	No
IDO2		8p11.21	HOMDEL	7	470	1.5%	No
LINC02653		10q23.31	HOMDEL	1	470	0.2%	No
FMO3		1q24.3	AMP	4	470	0.9%	No
NDUFA11		19p13.3	HOMDEL	3	470	0.6%	No
IL17B		5q32	HOMDEL	1	470	0.2%	No
RMRP		9p13.3	AMP	1	470	0.2%	No
BHLHE40		3p26.1	AMP	1	470	0.2%	No
SH2D5		1p36.12	HOMDEL	2	470	0.4%	No
NDUFS5		1p34.3	AMP	2	470	0.4%	No
TMEM144		4q32.1	HOMDEL	3	470	0.6%	No
KLHL22		22q11.21	HOMDEL	1	470	0.2%	No
EPG5		18q12.3-q21.1	HOMDEL	2	470	0.4%	No
C17ORF99		17q25.3	AMP	5	470	1.1%	No
POM121		7q11.23	AMP	3	470	0.6%	No
SNORD117		6p21.33	HOMDEL	1	470	0.2%	No
GOLIM4		3q26.2	HOMDEL	1	470	0.2%	No
FGF12		3q28-q29	HOMDEL	2	470	0.4%	Yes
RB1		13q14.2	AMP	11	470	2.3%	Yes
CENPBD2P		19q13.43	AMP	1	470	0.2%	No
LINC02905		8p23.1	AMP	1	470	0.2%	No
FMO4		1q24.3	AMP	4	470	0.9%	No
OR6B3		2q37.3	HOMDEL	1	470	0.2%	No
ACOT12		5q14.1	HOMDEL	1	470	0.2%	No
EVI2B		17q11.2	HOMDEL	1	470	0.2%	No
H2BC12		6p22.1	HOMDEL	2	470	0.4%	Yes
FMR1-AS1		Xq27.3	AMP	2	470	0.4%	No
LRRC24		8q24.3	AMP	14	470	3.0%	No
IREB2		15q25.1	AMP	1	470	0.2%	No
RPL28		19q13.42	AMP	1	470	0.2%	No
P2RY8		Xp22.33 and Yp11.3	HOMDEL	5	470	1.1%	Yes
TRPC4		13q13.3	AMP	16	470	3.4%	No
TBATA		10q22.1	AMP	1	470	0.2%	No
SCGB1A1		11q12.3	AMP	1	470	0.2%	No
ZSCAN12		6p22.1	AMP	2	470	0.4%	No
VGLL2		6q22.1	HOMDEL	2	470	0.4%	No
FGB		4q31.3	HOMDEL	2	470	0.4%	No
TRMU		22q13.31	HOMDEL	1	470	0.2%	No
FMO1		1q24.3	AMP	4	470	0.9%	No
WDR6		3p21.31	HOMDEL	2	470	0.4%	No
DZANK1		20p11.23	HOMDEL	1	470	0.2%	No
SLC13A5		17p13.1	HOMDEL	8	470	1.7%	No
NDUFV1		11q13.2	AMP	1	470	0.2%	No
INTS11		1p36.33	HOMDEL	4	470	0.9%	No
AK8		9q34.13	AMP	1	470	0.2%	No
CCN3		8q24.12	AMP	15	470	3.2%	No
KRT37		17q21.2	AMP	5	470	1.1%	No
ARRDC4		15q26.2	AMP	2	470	0.4%	No
CHRM2		7q33	AMP	2	470	0.4%	No
VDAC2		10q22.2	HOMDEL	1	470	0.2%	No
ARL11		13q14.2	AMP	9	470	1.9%	No
P2RY2		11q13.4	HOMDEL	1	470	0.2%	No
TRPC5		Xq23	AMP	1	470	0.2%	No
OSBPL2		20q13.33	AMP	37	470	7.9%	No
KDM5A		12p13.33	AMP	9	470	1.9%	Yes
ARMCX6		Xq22.1	HOMDEL	1	470	0.2%	No
ZNF490		19p13.2-p13.13	HOMDEL	3	470	0.6%	No
NDUFAF6		8q22.1	AMP	10	470	2.1%	No
LINC01532		19q12	AMP	2	470	0.4%	No
FMO2		1q24.3	AMP	4	470	0.9%	No
KLF3-AS1		4p14	HOMDEL	1	470	0.2%	No
NDUFS3		11p11.2	AMP	1	470	0.2%	No
NOTCH4		6p21.32	AMP	2	470	0.4%	Yes
OPRM1		6q25.2	AMP	2	470	0.4%	No
KRT38		17q21.2	AMP	5	470	1.1%	No
LINC00923		15q26.2	AMP	2	470	0.4%	No
WIZ		19p13.12	AMP	1	470	0.2%	No
KIF18B		17q21.31	AMP	2	470	0.4%	No
IRAK2		3p25.3	AMP	1	470	0.2%	No
CNGA1		4p12	AMP	1	470	0.2%	No
DICER1-AS1		14q32.13	HOMDEL	1	470	0.2%	No
OVGP1		1p13.2	HOMDEL	3	470	0.6%	No
TBKBP1		17q21.32	AMP	2	470	0.4%	No
TRPC6		11q22.1	AMP	1	470	0.2%	No
NR3C2		4q31	HOMDEL	2	470	0.4%	No
VPS18		15q15.1	HOMDEL	2	470	0.4%	No
GATA6		18q11.2	HOMDEL	2	470	0.4%	Yes
ARL8B		3p26.1	HOMDEL	1	470	0.2%	No
STAG3L2		7q11.23	AMP	2	470	0.4%	No
PPP4R3C		Xp21.3	HOMDEL	2	470	0.4%	No
ZNRD2-DT		11q13.1	HOMDEL	2	470	0.4%	No
COG2		1q42.2	HOMDEL	1	470	0.2%	No
SNORD114-21		14q32.31	HOMDEL	1	470	0.2%	No
ST7L		1p13.2	HOMDEL	4	470	0.9%	No
MAP3K11		11q13.1	HOMDEL	2	470	0.4%	No
MCC		5q22.2	HOMDEL	13	470	2.8%	No
NOTCH3		19p13.12	AMP	2	470	0.4%	Yes
OPRL1		20q13.33	AMP	39	470	8.3%	No
TCAP		17q12	AMP	15	470	3.2%	No
COG7		16p12.2	AMP	1	470	0.2%	No
SPDYE7P		7q11.23	AMP	2	470	0.4%	No
RBBP5		1q32.1	AMP	4	470	0.9%	No
PAGE3		Xp11.21	HOMDEL	1	470	0.2%	No
TMEM199		17q11.2	AMP	5	470	1.1%	No
KCNS2		8q22.2	AMP	11	470	2.3%	No
NDUFS2		1q23.3	AMP	4	470	0.9%	No
NOTCH2		1p12	AMP	6	470	1.3%	Yes
STARD8		Xq13.1	AMP	1	470	0.2%	No
SMG7		1q25.3	AMP	4	470	0.9%	No
SPINK9		5q32	HOMDEL	2	470	0.4%	No
SPATA6L		9p24.2-p24.1	HOMDEL	2	470	0.4%	No
LARS2-AS1		3p21.31	AMP	1	470	0.2%	No
HDGFL2		19p13.3	AMP	1	470	0.2%	No
NCBP3		17p13.2	HOMDEL	7	470	1.5%	No
SNORD114-28		14q32.31	HOMDEL	1	470	0.2%	No
OPRK1		8q11.23	AMP	10	470	2.1%	No
ALOX12-AS1		17p13.1	HOMDEL	8	470	1.7%	No
MSH5		6p21.33	HOMDEL	1	470	0.2%	No
RPRD1A		18q12.2	HOMDEL	2	470	0.4%	No
CBLN2		18q22.3	HOMDEL	9	470	1.9%	No
PDE6H		12p12.3	HOMDEL	2	470	0.4%	No
KRT36		17q21.2	AMP	5	470	1.1%	No
ABRACL		6q24.1	AMP	2	470	0.4%	No
NPY		7p15.3	AMP	2	470	0.4%	No
TAS2R43		12p13.2	HOMDEL	1	470	0.2%	No
KCNS1		20q13.12	AMP	43	470	9.1%	No
FLT3		13q12.2	AMP	31	470	6.6%	Yes
PPP1R14D		15q15.1	HOMDEL	2	470	0.4%	No
STRIP1		1p13.3	HOMDEL	3	470	0.6%	No
TRPS1		8q23.3	AMP	16	470	3.4%	No
AQP10		1q21.3	AMP	3	470	0.6%	No
CDH22		20q13.12	AMP	40	470	8.5%	No
MIR22HG		17p13.3	HOMDEL	6	470	1.3%	No
ZNF431		19p12	HOMDEL	3	470	0.6%	No
KMT2B		19q13.12	AMP	1	470	0.2%	Yes
LYSMD3		5q14.3	HOMDEL	5	470	1.1%	No
KLHL17		1p36.33	HOMDEL	4	470	0.9%	No
SFI1		22q12.2	HOMDEL	1	470	0.2%	No
IRAK1		Xq28	AMP	2	470	0.4%	No
CHN2		7p14.3	AMP	3	470	0.6%	No
NOTCH1		9q34.3	AMP	2	470	0.4%	Yes
BOD1L2		18q21.31	HOMDEL	10	470	2.1%	No
UGT1A9		2q37.1	HOMDEL	1	470	0.2%	No
TRMT9B		8p22	HOMDEL	26	470	5.5%	No
LINC00260		1q32.1	AMP	4	470	0.9%	No
RTKN2		10q21.2	AMP	1	470	0.2%	No
LINC00502		10q23.31	HOMDEL	1	470	0.2%	No
OR5A2		11q12.1	HOMDEL	2	470	0.4%	No
SLC25A21		14q13.3	AMP	1	470	0.2%	No
SLC24A4		14q32.12	HOMDEL	2	470	0.4%	No
RASGRF2-AS1		5q14.1	HOMDEL	1	470	0.2%	No
MAGEC1		Xq27.2	HOMDEL	2	470	0.4%	No
LCN6		9q34.3	AMP	1	470	0.2%	No
UBE2MP1		16p11.2	AMP	3	470	0.6%	No
KCNQ3		8q24.22	AMP	13	470	2.8%	No
SLC35F2		11q22.3	HOMDEL	2	470	0.4%	No
IPW		15q11.2	AMP	1	470	0.2%	No
ATP11C		Xq27.1	HOMDEL	2	470	0.4%	No
TMC8		17q25.3	AMP	5	470	1.1%	No
TYW1B		7q11.22-q11.23	AMP	2	470	0.4%	No
TEKT4P2		21p11.2	HOMDEL	6	470	1.3%	No
AOC1		7q36.1	HOMDEL	1	470	0.2%	No
LTBP4		19q13.2	AMP	2	470	0.4%	No
LZTS1-AS1		8p21.3	HOMDEL	28	470	6.0%	No
FBXO5		6q25.2	AMP	2	470	0.4%	No
ZCWPW2		3p24.1	AMP	1	470	0.2%	No
LINC00210		1q41	AMP	3	470	0.6%	No
S100A10		1q21.3	AMP	4	470	0.9%	No
KIAA1143		3p21.31	AMP	1	470	0.2%	No
LDOC1		Xq27.1	AMP	1	470	0.2%	No
GPR157		1p36.22	HOMDEL	4	470	0.9%	No
PAX9		14q13.3	AMP	1	470	0.2%	No
RBM14-RBM4		11q13.2	HOMDEL	1	470	0.2%	No
PDZD2		5p13.3	HOMDEL	1	470	0.2%	No
RRP15		1q41	HOMDEL	1	470	0.2%	No
HEXD		17q25.3	HOMDEL	1	470	0.2%	No
MAL2		8q24.12	AMP	15	470	3.2%	No
S100A11		1q21.3	AMP	4	470	0.9%	No
ARRDC2		19p13.11	HOMDEL	3	470	0.6%	No
PRRG3		Xq28	HOMDEL	2	470	0.4%	No
EEIG2		1p13.3	HOMDEL	4	470	0.9%	No
SMARCC1		3p21.31	HOMDEL	3	470	0.6%	No
HSPA12B		20p13	AMP	2	470	0.4%	No
AMIGO3		3p21.31	HOMDEL	2	470	0.4%	No
SUMO4		6q25.1	AMP	2	470	0.4%	No
CBLB		3q13.11	HOMDEL	1	470	0.2%	Yes
GPR162		12p13	HOMDEL	1	470	0.2%	No
SCARNA13		14q32.12	HOMDEL	1	470	0.2%	No
HSPBP1		19q13.42	AMP	1	470	0.2%	No
CTNNBL1		20q11.23	AMP	38	470	8.1%	No
CTXN1		19p13.2	HOMDEL	4	470	0.9%	No
DUX4L3		4q35.2	HOMDEL	11	470	2.3%	No
ZNF732		4p16.3	HOMDEL	1	470	0.2%	No
FBXO38-DT		5q32	HOMDEL	3	470	0.6%	No
WNT11		11q13.5	AMP	1	470	0.2%	No
C1QTNF3-AMACR		5p13.2	AMP	3	470	0.6%	No
COL26A1		7q22.1	AMP	3	470	0.6%	No
SLIT3		5q34-q35.1	HOMDEL	1	470	0.2%	No
ANTKMT		16p13.3	AMP	1	470	0.2%	No
S100A12		1q21.3	AMP	4	470	0.9%	No
LINC01070		13q34	AMP	16	470	3.4%	No
PDZRN3		3p13	HOMDEL	1	470	0.2%	No
IL27		16p12.1-p11.2	HOMDEL	1	470	0.2%	No
FLJ44635		Xq13.1	HOMDEL	2	470	0.4%	No
SMG1P7		16q22.1	AMP	1	470	0.2%	No
NEGR1-IT1		1p31.1	HOMDEL	1	470	0.2%	No
PFN1P2		1p11.2	AMP	5	470	1.1%	No
KAT14		20p11.23	AMP	8	470	1.7%	No
SYTL4		Xq22.1	HOMDEL	1	470	0.2%	No
BEND3P3		10q22.3	AMP	7	470	1.5%	No
CLBA1		14q32.33	HOMDEL	1	470	0.2%	No
ARHGAP4		Xq28	AMP	2	470	0.4%	No
LINC01653		1q41	AMP	3	470	0.6%	No
WNT2B		1p13.2	AMP	1	470	0.2%	No
LY96		8q21.11	AMP	10	470	2.1%	No
KCTD2		17q25.1	AMP	3	470	0.6%	No
TUSC8		13q14.11	AMP	15	470	3.2%	No
S100A13		1q21.3	AMP	4	470	0.9%	No
GATAD2B		1q21.3	AMP	4	470	0.9%	No
SLC39A12		10p12.33	HOMDEL	1	470	0.2%	No
MMP10		11q22.2	HOMDEL	1	470	0.2%	No
WDR17		4q34.2	AMP	1	470	0.2%	No
ZNF91		19p12	HOMDEL	3	470	0.6%	No
PBXIP1		1q21.3	AMP	3	470	0.6%	No
YWHAEP7		17q12	AMP	9	470	1.9%	No
CYP4F35P		18p11.21	AMP	2	470	0.4%	No
IFNA5		9p21.3	HOMDEL	2	470	0.4%	No
AMDHD2		16p13.3	HOMDEL	1	470	0.2%	No
IFT22		7q22.1	AMP	3	470	0.6%	No
ZNF556		19p13.3	HOMDEL	3	470	0.6%	No
SYCE1		10q26.3	HOMDEL	1	470	0.2%	No
XPNPEP1		10q25.1	HOMDEL	1	470	0.2%	No
PLD3		19q13.2	AMP	2	470	0.4%	No
DDX31		9q34.13	AMP	1	470	0.2%	No
WNT9A		1q42.13	AMP	3	470	0.6%	No
SCRIB		8q24.3	AMP	14	470	3.0%	No
ZBTB39		12q13.3	AMP	1	470	0.2%	No
TMEM237		2q33.1	HOMDEL	1	470	0.2%	No
TRIML1		4q35.2	AMP	1	470	0.2%	No
GATD1-DT		11p15.5	HOMDEL	1	470	0.2%	No
ZNF653		19p13.2	HOMDEL	3	470	0.6%	No
PEA15		1q23.2	AMP	3	470	0.6%	No
NCOR1P1		20p11.1	HOMDEL	1	470	0.2%	No
CCDC179		11p14.3	AMP	1	470	0.2%	No
HES2		1p36.31	HOMDEL	5	470	1.1%	No
SLC12A2-DT		5q23.3	AMP	1	470	0.2%	No
LRPAP1		4p16.3	HOMDEL	1	470	0.2%	No
PRAG1		8p23.1	HOMDEL	29	470	6.2%	No
PBX1		1q23.3	AMP	4	470	0.9%	Yes
LINC00380		13q31.3	AMP	8	470	1.7%	No
ITSN1		21q22.11	HOMDEL	1	470	0.2%	No
ARHGAP6		Xp22.2	AMP	2	470	0.4%	No
AGBL1-AS1		15q25.3	AMP	1	470	0.2%	No
NDUFV2		18p11.22	AMP	1	470	0.2%	No
CDK6-AS1		7q21.2	AMP	3	470	0.6%	No
TM4SF19-DYNLT2B		3q29	AMP	1	470	0.2%	No
SUZ12		17q11.2	AMP	3	470	0.6%	Yes
UCP2		11q13.4	AMP	1	470	0.2%	No
SLC46A1		17q11.2	AMP	5	470	1.1%	No
WNT9B		17q21.32	AMP	3	470	0.6%	No
FUNDC2		Xq28	AMP	2	470	0.4%	No
LINC00999		10p11.1	HOMDEL	1	470	0.2%	No
GOLGA7		8p11.21	HOMDEL	3	470	0.6%	No
KRTAP2-2		17q21.2	AMP	6	470	1.3%	No
MROH6		8q24.3	AMP	14	470	3.0%	No
LINC00841		10q11.21	HOMDEL	1	470	0.2%	No
CISD3		17q12	AMP	9	470	1.9%	No
DDRGK1		20p13	AMP	2	470	0.4%	No
TTI2		8p12	AMP	1	470	0.2%	No
GRID2IP		7p22.1	AMP	2	470	0.4%	No
ZNF529		19q13.12	HOMDEL	1	470	0.2%	No
PPP6R3		11q13	HOMDEL	1	470	0.2%	No
LINC02112		5p15.31-p15.2	HOMDEL	1	470	0.2%	No
[truncated: 18,727 more rows]
