# Supplementary material for: Targeting HDAC2-Mediated Immune Regulation to Overcome Therapeutic Resistance in Mutant Colorectal Cancer
Source: Cancers (Basel). 2023 Mar 24;15(7):1960. doi: 10.3390/cancers15071960 (PMC10093005; doi:10.3390/cancers15071960)
Supplement: Supplementary file 1 [file cancers-15-01960-s001.zip › cancers-2165166-supplementary/Table S4 CNA genes in the 122 CRC samples with alterations in HDAC2, CIITA, and B2M.xlsx]

## Sheet: CNA genes in 122 HDAC2_CIITA an
Gene	Gistic(Q-value)	Cytoband	CNA	Profiled Samples	#	Freq	Is Cancer Gene (source: OncoKB)
SNAPC4		9q34.3	AMP	2	122	1.6%	No
TLL2		10q24.1	HOMDEL	3	122	2.5%	Yes
LINC02225		5q11.2	HOMDEL	1	122	0.8%	No
SNORA29		6q25.3	AMP	1	122	0.8%	No
MPST		22q12.3	AMP	1	122	0.8%	No
GPHN		14q23.3	HOMDEL	2	122	1.6%	Yes
LINC02901		6q25.3	AMP	1	122	0.8%	No
CCNB3		Xp11.22	AMP	1	122	0.8%	Yes
UPF3B		Xq24	HOMDEL	1	122	0.8%	No
SV2B		15q26.1	HOMDEL	1	122	0.8%	No
POLB		8p11.21	AMP	4	122	3.3%	No
DOCK4-AS1		7q31.1	HOMDEL	1	122	0.8%	No
NAT2		8p22	HOMDEL	4	122	3.3%	No
CT47A11		Xq24	HOMDEL	1	122	0.8%	No
GAGE12G		Xp11.23	AMP	1	122	0.8%	No
ALDOC		17q11.2	AMP	1	122	0.8%	No
PSMB1		6q27	AMP	1	122	0.8%	No
SNORA29		6q25.3	HOMDEL	1	122	0.8%	No
HMGA1		6p21.31	AMP	1	122	0.8%	Yes
OXR1		8q23.1	AMP	4	122	3.3%	No
WDR24		16p13.3	AMP	1	122	0.8%	No
SNORD116-29		15q11.2	HOMDEL	4	122	3.3%	No
WDFY3-AS2		4q21.23	HOMDEL	1	122	0.8%	No
GRSF1		4q13.3	AMP	1	122	0.8%	No
IGSF22		11p15.1	AMP	1	122	0.8%	No
SPATA13-AS1		13q12.12	HOMDEL	1	122	0.8%	No
ALX3		1p13.3	HOMDEL	1	122	0.8%	No
LINC01227		16q23.2	HOMDEL	1	122	0.8%	No
SNORA30		16p11.2	AMP	1	122	0.8%	No
MT1A		16q13	AMP	1	122	0.8%	No
DPF3		14q24.2	HOMDEL	1	122	0.8%	No
PTCD1		7q22.1	AMP	1	122	0.8%	No
LINC01543		18q11.2	AMP	1	122	0.8%	No
MIR9-3HG		15q26.1	HOMDEL	1	122	0.8%	No
NSMF		9q34.3	HOMDEL	1	122	0.8%	No
PRKDC		8q11.21	HOMDEL	1	122	0.8%	Yes
CCL3L1		17q12 alternate reference locus	HOMDEL	1	122	0.8%	No
GAGE12D		Xp11.23	AMP	1	122	0.8%	No
MIR3945HG		4q35.1	HOMDEL	3	122	2.5%	No
CIB1		15q26.1	HOMDEL	1	122	0.8%	No
AQP7		9p13.3	AMP	1	122	0.8%	No
RNY4		7q36.1	HOMDEL	1	122	0.8%	No
RCCD1		15q26.1	AMP	1	122	0.8%	No
TENT5D		Xq21.1	AMP	1	122	0.8%	No
ANKRD20A19P		13q12.12	AMP	5	122	4.1%	No
LINC02901		6q25.3	HOMDEL	1	122	0.8%	No
POT1		7q31.33	HOMDEL	1	122	0.8%	Yes
PIERCE1		9q34.3	AMP	2	122	1.6%	No
SSX1		Xp11.23	AMP	1	122	0.8%	Yes
MRPS2		9q34.3	AMP	2	122	1.6%	No
SACS		13q12.12	HOMDEL	1	122	0.8%	No
PWAR5		15q11.2	HOMDEL	4	122	3.3%	No
RSL1D1		16p13.13	AMP	1	122	0.8%	No
GSX2		4q12	AMP	1	122	0.8%	No
GTF2H2C_2		5q13.2 alternate reference locus	HOMDEL	1	122	0.8%	No
RNF217-AS1		6q22.31	AMP	1	122	0.8%	Yes
ZNF512B		20q13.33	AMP	4	122	3.3%	No
H1-1		6p22.2	AMP	1	122	0.8%	No
HMGCS1		5p12	AMP	1	122	0.8%	No
FAM200B		4p15.32	AMP	1	122	0.8%	No
NAF1		4q32.2	HOMDEL	1	122	0.8%	No
CLGN		4q31.1	HOMDEL	1	122	0.8%	No
CCDC183		9q34.3	AMP	2	122	1.6%	No
MPP1		Xq28	AMP	1	122	0.8%	No
RMDN1		8q21.3	AMP	4	122	3.3%	No
SMIM26		20p11.23	HOMDEL	1	122	0.8%	No
TMEM131L		4q31.3	HOMDEL	1	122	0.8%	No
LINC00293		8q11.1	AMP	2	122	1.6%	No
MSX1		4p16.2	AMP	1	122	0.8%	No
TRIM16		17p12	HOMDEL	1	122	0.8%	No
FOXF1		16q24.1	HOMDEL	1	122	0.8%	Yes
NBPF9		1q21.2	HOMDEL	1	122	0.8%	No
ZNF521		18q11.2	AMP	1	122	0.8%	Yes
CPNE8		12q12	AMP	1	122	0.8%	No
GRPR		Xp22.2	AMP	1	122	0.8%	No
ADA		20q13.12	AMP	4	122	3.3%	No
HECTD2		10q23.32	HOMDEL	2	122	1.6%	No
ZNF576		19q13.31	AMP	1	122	0.8%	No
TP63		3q28	HOMDEL	1	122	0.8%	Yes
APTX		9p21.1	AMP	1	122	0.8%	No
F11-AS1		4q35.2	HOMDEL	3	122	2.5%	No
FBXL20		17q12	AMP	1	122	0.8%	No
SSX2		Xp11.22	AMP	1	122	0.8%	Yes
PCOLCE-AS1		7q22.1	AMP	1	122	0.8%	No
GLIPR1		12q21.2	HOMDEL	1	122	0.8%	No
KRTAP3-1		17q21.2	AMP	1	122	0.8%	No
CATSPERG		19q13.2	AMP	2	122	1.6%	No
TSPAN11		12p11.21	AMP	1	122	0.8%	No
ABCC6		16p13.11	AMP	1	122	0.8%	No
MVD		16q24.2	HOMDEL	1	122	0.8%	No
SSX8P		Xp11.22	AMP	1	122	0.8%	No
ANAPC2		9q34.3	AMP	2	122	1.6%	No
KRTAP5-3		11p15.5	HOMDEL	1	122	0.8%	No
LCNL1		9q34.3	HOMDEL	1	122	0.8%	No
CHSY1		15q26.3	HOMDEL	1	122	0.8%	No
SMIM2-IT1		13q14.11	HOMDEL	1	122	0.8%	No
SMIM30		7q31.1	HOMDEL	1	122	0.8%	No
EPM2A		6q24.3	AMP	1	122	0.8%	No
CNGB3		8q21.3	AMP	4	122	3.3%	No
FAM76B		11q21	HOMDEL	1	122	0.8%	No
LINC01882		18p11.21	AMP	1	122	0.8%	No
CDK6		7q21.2	HOMDEL	1	122	0.8%	Yes
SCOC-AS1		4q31.1	HOMDEL	1	122	0.8%	No
HMGN4		6p22.2	AMP	1	122	0.8%	No
GTSF1L		20q13.12	AMP	4	122	3.3%	No
SSX5		Xp11.23	AMP	1	122	0.8%	No
MMP27		11q22.2	HOMDEL	1	122	0.8%	No
NUMBL		19q13.2	AMP	2	122	1.6%	No
KRTAP1-5		17q21.2	AMP	1	122	0.8%	No
LRRC4C		11p12	HOMDEL	1	122	0.8%	No
SEPTIN14		7p11.2	HOMDEL	1	122	0.8%	No
RASGEF1A		10q11.21	AMP	1	122	0.8%	Yes
ARAF		Xp11.3	AMP	1	122	0.8%	Yes
TRIM38		6p22.2	AMP	1	122	0.8%	No
TIMM23B		10q11.23	HOMDEL	1	122	0.8%	No
SMR3B		4q13.3	HOMDEL	1	122	0.8%	No
IKBKB		8p11.21	HOMDEL	1	122	0.8%	Yes
LYSMD2		15q21.2	HOMDEL	4	122	3.3%	No
C6ORF52		6p24.2	AMP	1	122	0.8%	No
PAM		5q21.1	HOMDEL	4	122	3.3%	No
TMEM255A		Xq24	HOMDEL	1	122	0.8%	No
PAN3-AS1		13q12.2	AMP	4	122	3.3%	No
APOBR		16p12.1	AMP	1	122	0.8%	No
ZNF488		10q11.22	HOMDEL	1	122	0.8%	No
SNORD116-17		15q11.2	HOMDEL	4	122	3.3%	No
PRR14L		22q12.2	HOMDEL	1	122	0.8%	No
CT47A12		Xq24	HOMDEL	1	122	0.8%	No
MSMB		10q11.22	HOMDEL	1	122	0.8%	No
ERLIN1		10q24.31	HOMDEL	3	122	2.5%	No
CCDC183-AS1		9q34.3	AMP	2	122	1.6%	No
SNRPA		19q13.2	AMP	2	122	1.6%	No
SSX4		Xp11.23	AMP	1	122	0.8%	Yes
SSX6P		Xp11.23	AMP	1	122	0.8%	No
FSIP2		2q32.1	HOMDEL	2	122	1.6%	No
SEMA3B-AS1		3p21.31	HOMDEL	1	122	0.8%	No
MTMR7		8p22	HOMDEL	4	122	3.3%	No
CCM2L		20q11.21	AMP	6	122	4.9%	No
CD99P1		Xp22.33 and Yp11.31	AMP	1	122	0.8%	No
CISH		3p21.2	HOMDEL	1	122	0.8%	No
LINC01777		1p36.32	HOMDEL	1	122	0.8%	No
POLH		6p21.1	AMP	1	122	0.8%	No
PPP1R18		6p21.33	AMP	1	122	0.8%	No
SEMA6A		5q23.1	HOMDEL	3	122	2.5%	No
ZNF540		19q13.13	AMP	1	122	0.8%	No
NBAS		2p24.3	HOMDEL	1	122	0.8%	No
HMGN5		Xq21.1	HOMDEL	1	122	0.8%	No
CXCL2		4q13.3	AMP	1	122	0.8%	No
LINC00923		15q26.2	HOMDEL	1	122	0.8%	No
GOLGA6L7		15q13.1	HOMDEL	5	122	4.1%	No
PFDN6		6p21.32	AMP	1	122	0.8%	No
LINC01189		9q13	AMP	1	122	0.8%	No
IFITM1		11p15.5	HOMDEL	2	122	1.6%	No
ZNF782		9q22.33	AMP	1	122	0.8%	No
CSN1S2BP		4q13.3	AMP	1	122	0.8%	No
SNORA26		4q12	AMP	1	122	0.8%	No
ESRP1		8q22.1	AMP	4	122	3.3%	No
SSX7		Xp11.22	AMP	1	122	0.8%	No
LINC02148		5q23.1	HOMDEL	3	122	2.5%	No
SECISBP2		9q22.2	AMP	1	122	0.8%	No
CXCL3		4q13.3	AMP	1	122	0.8%	No
ATP2A1-AS1		16p11.2	AMP	1	122	0.8%	No
NKX6-2		10q26.3	HOMDEL	1	122	0.8%	No
PPIAL4G		1q21.2	HOMDEL	1	122	0.8%	No
LSMEM1		7q31.1	AMP	1	122	0.8%	No
CELA3A		1p36.12	HOMDEL	1	122	0.8%	No
SNORD4B		17q11	AMP	1	122	0.8%	No
ANKRD18A		9p13.1	AMP	1	122	0.8%	No
SAMD10		20q13.33	AMP	4	122	3.3%	No
KRTAP5-6		11p15.5	HOMDEL	1	122	0.8%	No
HHEX		10q23.33	HOMDEL	2	122	1.6%	No
TRDN		6q22.31	AMP	1	122	0.8%	No
MAF		16q23.2	HOMDEL	1	122	0.8%	Yes
GJB6		13q12.11	HOMDEL	1	122	0.8%	No
FNDC1		6q25.3	HOMDEL	1	122	0.8%	No
GAGE2C		Xp11.23	AMP	1	122	0.8%	No
TRIP6		7q22.1	AMP	1	122	0.8%	No
LRIG2		1p13.2	HOMDEL	1	122	0.8%	No
TSSC4		11p15.5	HOMDEL	1	122	0.8%	No
MYO18B		22q12.1	AMP	1	122	0.8%	No
MFAP2		1p36.13	HOMDEL	1	122	0.8%	No
DLGAP2		8p23.3	HOMDEL	4	122	3.3%	No
MDN1		6q15	HOMDEL	1	122	0.8%	No
POMP		13q12.3	AMP	4	122	3.3%	No
LRTM2		12p13.33	AMP	2	122	1.6%	No
BCAS1		20q13.2	AMP	5	122	4.1%	No
ADAM30		1p12	HOMDEL	1	122	0.8%	No
SNORD102		13q12.2	AMP	6	122	4.9%	No
RALY-AS1		20q11.22	AMP	5	122	4.1%	No
SLC9A6		Xq26.3	AMP	1	122	0.8%	No
ERVFRD-1		6p24.2	AMP	1	122	0.8%	No
SCARA5		8p21.1	AMP	1	122	0.8%	No
BRCA2		13q13.1	HOMDEL	1	122	0.8%	Yes
ABHD16B		20q13.33	AMP	4	122	3.3%	No
HAUS7		Xq28	AMP	1	122	0.8%	No
LINC01620		20q13.12	AMP	4	122	3.3%	No
PDXDC1		16p13.11	AMP	1	122	0.8%	No
PSMA1		11p15.2	AMP	1	122	0.8%	No
COX4I2		20q11.21	AMP	5	122	4.1%	No
RNU6-53P		13q12.3	HOMDEL	3	122	2.5%	No
C8ORF48		8p22	HOMDEL	5	122	4.1%	No
NECAP2		1p36.13	HOMDEL	1	122	0.8%	No
TNFSF11		13q14	HOMDEL	1	122	0.8%	No
API5		11p12	AMP	1	122	0.8%	No
LINC00930		15q26.1	AMP	1	122	0.8%	No
RSRC1		3q25.32	HOMDEL	1	122	0.8%	No
MFFP3		Xp11.3	HOMDEL	1	122	0.8%	No
PLXNA3		Xq28	AMP	1	122	0.8%	No
MBTPS1		16q23.3-q24.1	HOMDEL	1	122	0.8%	No
C1QTNF6		22q12.3	AMP	1	122	0.8%	No
LINC02153		8p21.3	HOMDEL	4	122	3.3%	No
CELSR1		22q13.31	HOMDEL	1	122	0.8%	No
PNMA6A		Xq28	AMP	1	122	0.8%	No
SGTB		5q12.3	HOMDEL	1	122	0.8%	No
SRPX		Xp11.4	AMP	1	122	0.8%	No
AKAP11		13q14.11	HOMDEL	1	122	0.8%	No
RRAGD		6q15	HOMDEL	1	122	0.8%	No
TAF11		6p21.31	AMP	1	122	0.8%	No
C6ORF47		6p21.33	AMP	1	122	0.8%	No
FLOT1		6p21.33	AMP	1	122	0.8%	No
SLC26A4-AS1		7q22.3	AMP	1	122	0.8%	No
OLFM3		1p21.1	HOMDEL	2	122	1.6%	No
INO80E		16p11.2	AMP	1	122	0.8%	No
FEZF1-AS1		7q31.32	AMP	1	122	0.8%	No
SNORD116-4		15q11.2	HOMDEL	4	122	3.3%	No
KRTAP3-2		17q21.2	AMP	1	122	0.8%	No
LCN9		9q34.3	AMP	3	122	2.5%	No
TOX2		20q13.12	AMP	4	122	3.3%	No
THBS2		6q27	HOMDEL	2	122	1.6%	No
LARGE1		22q12.3	HOMDEL	3	122	2.5%	No
TOPORS		9p21.1	AMP	1	122	0.8%	No
LINC02209		8p12	AMP	1	122	0.8%	No
C19ORF33		19q13.2	AMP	2	122	1.6%	No
JRKL-AS1		11q21	HOMDEL	1	122	0.8%	No
LINC01950		5q21.3	HOMDEL	4	122	3.3%	No
LINC00311		16q24.1	HOMDEL	1	122	0.8%	No
BEND2		Xp22.13	AMP	1	122	0.8%	No
CACNA1C-AS1		12p13.33	AMP	2	122	1.6%	No
PRG4		1q31.1	AMP	1	122	0.8%	No
LACTB2		8q13.3	AMP	2	122	1.6%	No
TEX47		7q21.13	AMP	1	122	0.8%	No
SNORA71B		20q11.23	AMP	4	122	3.3%	No
CDKL2		4q21.1	HOMDEL	2	122	1.6%	No
CXORF38		Xp11.4	AMP	1	122	0.8%	No
SETD1A		16p11.2	AMP	1	122	0.8%	Yes
CNTN5		11q22.1	HOMDEL	2	122	1.6%	No
TTLL13		15q26.1	AMP	1	122	0.8%	No
PDS5B		13q13.1	AMP	1	122	0.8%	Yes
ZNF474		5q23.2	HOMDEL	3	122	2.5%	No
SNORA71A		20q11.23	AMP	4	122	3.3%	No
RPS18P9		6q25.1	HOMDEL	1	122	0.8%	No
SLC39A14		8p21.3	HOMDEL	4	122	3.3%	No
EEF1AKMT1		13q12.11	HOMDEL	1	122	0.8%	No
MAB21L1		13q13.3	HOMDEL	1	122	0.8%	No
TPRN		9q34.3	AMP	2	122	1.6%	No
SNORA72		8q22.2	AMP	5	122	4.1%	No
SEC23B		20p11.23	HOMDEL	1	122	0.8%	No
NKX6-3		8p11.21	AMP	4	122	3.3%	No
CYMP		1p13.3	AMP	1	122	0.8%	No
CCP110		16p12.3	AMP	1	122	0.8%	No
TRPC4		13q13.3	HOMDEL	1	122	0.8%	No
ABCA2		9q34.3	AMP	2	122	1.6%	No
LINC00928		15q26.1	HOMDEL	1	122	0.8%	No
GNAI2		3p21.31	HOMDEL	1	122	0.8%	No
ICE2		15q22.2	HOMDEL	1	122	0.8%	No
MCHR2-AS1		6q16.2-q16.3	HOMDEL	2	122	1.6%	No
DUSP14		17q12	HOMDEL	1	122	0.8%	No
SORBS2		4q35.1	HOMDEL	4	122	3.3%	No
INPP5E		9q34.3	AMP	2	122	1.6%	No
ADTRP		6p24.1	AMP	1	122	0.8%	No
CPB2-AS1		13q14.13	AMP	1	122	0.8%	No
ZSWIM3		20q13.12	AMP	4	122	3.3%	No
DMXL1		5q23.1	HOMDEL	3	122	2.5%	No
SSX3		Xp11.23	AMP	1	122	0.8%	No
HSD17B10		Xp11.22	AMP	1	122	0.8%	No
PRH1		12p13.2	AMP	1	122	0.8%	No
SLC25A5-AS1		Xq24	HOMDEL	1	122	0.8%	No
CUL5		11q22.3	HOMDEL	1	122	0.8%	No
CHIAP2		1p13.2	HOMDEL	1	122	0.8%	No
ZNF251		8q24.3	AMP	5	122	4.1%	No
ARPIN-AP3S2		15q26.1	HOMDEL	1	122	0.8%	No
PDHX		11p13	AMP	1	122	0.8%	No
UAP1L1		9q34.3	HOMDEL	1	122	0.8%	No
OTUD7A		15q13.3	HOMDEL	6	122	4.9%	No
USP17L19		4p16.1	AMP	1	122	0.8%	No
PRDM14		8q13.3	AMP	2	122	1.6%	Yes
GRHPR		9p13.2	AMP	1	122	0.8%	No
UXT		Xp11.23	AMP	1	122	0.8%	No
MDGA1		6p21.2	HOMDEL	1	122	0.8%	No
SSTR3		22q13.1	AMP	1	122	0.8%	No
DDX12P		12p13.31	AMP	1	122	0.8%	No
WFDC10A		20q13.12	AMP	4	122	3.3%	No
DNAAF4		15q21.3	HOMDEL	3	122	2.5%	No
NHLRC3		13q13.3	HOMDEL	1	122	0.8%	No
SNORD4A		17q11	AMP	1	122	0.8%	No
KMT5B		11q13.2	AMP	1	122	0.8%	No
LRIF1		1p13.3	HOMDEL	1	122	0.8%	No
SMG1		16p12.3	AMP	1	122	0.8%	Yes
ENPP6		4q35.1	HOMDEL	5	122	4.1%	No
RFX6		6q22.1	HOMDEL	1	122	0.8%	No
POLA1		Xp22.11-p21.3	AMP	1	122	0.8%	No
PRH2		12p13.2	AMP	1	122	0.8%	No
ABCB7		Xq13.3	AMP	1	122	0.8%	No
NUDT12		5q21.2	HOMDEL	4	122	3.3%	No
PSMA7		20q13.33	AMP	4	122	3.3%	No
LINC02171		4p16.3	AMP	1	122	0.8%	No
PPP1R3C		10q23.32	HOMDEL	2	122	1.6%	No
C4A		6p21.33	AMP	1	122	0.8%	No
CHD2		15q26.1	AMP	1	122	0.8%	Yes
RPL8		8q24.3	AMP	5	122	4.1%	No
EDEM1		3p26.1	HOMDEL	1	122	0.8%	No
NPIPB6		16p12.1	AMP	1	122	0.8%	No
LDLRAD4-AS1		18p11.21	AMP	1	122	0.8%	No
HYAL1		3p21.31	HOMDEL	1	122	0.8%	No
USPL1		13q12.3	AMP	2	122	1.6%	No
SLC7A13		8q21.3	AMP	4	122	3.3%	No
PTPN13		4q21.3	HOMDEL	1	122	0.8%	Yes
LAMB4		7q31.1	HOMDEL	1	122	0.8%	No
C8ORF34		8q13.2	AMP	3	122	2.5%	No
ABCF1		6p21.33	AMP	1	122	0.8%	No
FAM227B		15q21.2	HOMDEL	4	122	3.3%	No
DISC1FP1		11q14.3	HOMDEL	2	122	1.6%	No
FOXE1		9q22.33	AMP	1	122	0.8%	No
LINC00461		5q14.3	HOMDEL	1	122	0.8%	No
ZFHX4-AS1		8q21.13	AMP	2	122	1.6%	No
LRBA		4q31.3	AMP	1	122	0.8%	No
FRG2B		10q26.3	HOMDEL	1	122	0.8%	No
ABTB2		11p13	HOMDEL	1	122	0.8%	No
TRAPPC2		Xp22.2	AMP	1	122	0.8%	No
C4B		6p21.33	AMP	1	122	0.8%	No
C11ORF91		11p13	HOMDEL	1	122	0.8%	No
CORO2A		9q22.33	AMP	1	122	0.8%	No
MARVELD2		5q13.2	HOMDEL	1	122	0.8%	No
E2F2		1p36.12	HOMDEL	1	122	0.8%	No
HCG23		6p21.32	AMP	1	122	0.8%	No
VCX3B		Xp22.31	AMP	1	122	0.8%	No
FOXM1		12p13.33	AMP	2	122	1.6%	No
MINPP1		10q23.2	HOMDEL	4	122	3.3%	No
NYAP1		7q22.1	AMP	1	122	0.8%	No
CAVIN3		11p15.4	HOMDEL	1	122	0.8%	No
UFSP2		4q35.1	HOMDEL	3	122	2.5%	No
SPDYE3		7q22.1	AMP	1	122	0.8%	No
CDC5L		6p21.1	AMP	1	122	0.8%	No
POLR1E		9p13.2	AMP	1	122	0.8%	No
SUPT20H		13q13.3	HOMDEL	1	122	0.8%	No
ANKRD62		18p11.21	AMP	1	122	0.8%	No
KCNJ11		11p15.1	AMP	1	122	0.8%	No
RPL10		Xq28	AMP	1	122	0.8%	Yes
USP27X		Xp11.23	AMP	1	122	0.8%	No
PLEKHF2		8q22.1	AMP	4	122	3.3%	No
MED24		17q21.1	AMP	2	122	1.6%	No
WAKMAR2		6q23.3	AMP	1	122	0.8%	No
LCOR		10q24.1	HOMDEL	3	122	2.5%	No
USP48		1p36.12	HOMDEL	1	122	0.8%	No
EIF3D		22q12.3	AMP	1	122	0.8%	No
YBX3		12p13.2	AMP	1	122	0.8%	No
SRGAP2-AS1		1p11.2	HOMDEL	1	122	0.8%	No
LGALS7B		19q13.2	AMP	2	122	1.6%	No
CADPS2		7q31.32	HOMDEL	1	122	0.8%	No
CHD1		5q15-q21.1	AMP	1	122	0.8%	No
CHIC2		4q12	AMP	1	122	0.8%	Yes
PIGT		20q13.12	AMP	4	122	3.3%	No
TMEM132E-DT		17q12	HOMDEL	1	122	0.8%	No
WFS1		4p16.1	AMP	1	122	0.8%	No
IQSEC3		12p13.33	AMP	2	122	1.6%	No
CASP7		10q25.3	HOMDEL	1	122	0.8%	No
CST7		20p11.21	AMP	1	122	0.8%	No
RGS12		4p16.3	AMP	1	122	0.8%	No
EIF3C		16p11.2	AMP	1	122	0.8%	No
GLIS3-AS1		9p24.2	HOMDEL	1	122	0.8%	No
SNORA70		Xq28	AMP	1	122	0.8%	No
GRIA2		4q32.1	HOMDEL	1	122	0.8%	No
CAV1		7q31.2	AMP	1	122	0.8%	No
LINC01096		4p15.33	AMP	1	122	0.8%	No
LINC01193		15q11.2	HOMDEL	3	122	2.5%	No
CCR6		6q27	AMP	1	122	0.8%	No
TPT1		13q14.13	HOMDEL	1	122	0.8%	No
LGALS14		19q13.2	AMP	2	122	1.6%	No
TRHR		8q23.1	AMP	4	122	3.3%	No
NTRK3-AS1		15q25.3	HOMDEL	1	122	0.8%	No
PARP8		5q11.1	AMP	1	122	0.8%	No
LZTS2		10q24.31	HOMDEL	3	122	2.5%	No
CAPS2		12q21.1-q21.2	HOMDEL	1	122	0.8%	No
ZNF34		8q24.3	AMP	5	122	4.1%	No
LINC00417		13q11	AMP	1	122	0.8%	No
SYT8		11p15.5	HOMDEL	1	122	0.8%	No
CD44		11p13	HOMDEL	1	122	0.8%	No
CCR7		17q21.2	AMP	1	122	0.8%	No
JMJD1C		10q21.3	HOMDEL	2	122	1.6%	No
L1CAM		Xq28	AMP	1	122	0.8%	No
TCIM		8p11.21	AMP	4	122	3.3%	No
C16ORF54		16p11.2	AMP	1	122	0.8%	No
SEC61B		9q22.33	AMP	1	122	0.8%	No
DNAH3		16p12.3	AMP	1	122	0.8%	No
TENT5C		1p12	HOMDEL	1	122	0.8%	Yes
UBE2V1		20q13.13	AMP	3	122	2.5%	No
BAZ2B		2q24.2	HOMDEL	1	122	0.8%	No
NSD2		4p16.3	AMP	1	122	0.8%	Yes
CIAO3		16p13.3	AMP	1	122	0.8%	No
CYB561D1		1p13.3	HOMDEL	1	122	0.8%	No
LINC00911		14q31.3	HOMDEL	1	122	0.8%	No
CAV2		7q31.2	AMP	1	122	0.8%	No
ATP6V1H		8q11.23	AMP	2	122	1.6%	No
GALNT8		12p13.32	AMP	2	122	1.6%	No
TRIM56		7q22.1	AMP	1	122	0.8%	No
TKTL2		4q32.2	HOMDEL	1	122	0.8%	No
PTPRK		6q22.33	HOMDEL	1	122	0.8%	Yes
SCARNA2		1q13.1	HOMDEL	1	122	0.8%	No
KCNJ8		12p12.1	AMP	2	122	1.6%	No
CPZ		4p16.1	AMP	1	122	0.8%	No
ZKSCAN5		7q22.1	AMP	1	122	0.8%	No
GSAP		7q11.23	AMP	1	122	0.8%	No
PHAX		5q23.2	HOMDEL	2	122	1.6%	No
DYRK4		12p13.32	AMP	2	122	1.6%	No
LINC01625		6q24.1	AMP	1	122	0.8%	No
FOS		14q24.3	HOMDEL	1	122	0.8%	No
C16ORF95		16q24.2	HOMDEL	1	122	0.8%	No
PRNCR1		8q24.21	AMP	5	122	4.1%	No
EMC8		16q24.1	HOMDEL	1	122	0.8%	No
PSEN1		14q24.2	HOMDEL	1	122	0.8%	No
GABRE		Xq28	AMP	1	122	0.8%	No
GJA1		6q22.31	AMP	1	122	0.8%	No
FAM66C		12p13.31	AMP	1	122	0.8%	No
SERF1B		5q13.2	HOMDEL	1	122	0.8%	No
HCG25		6p21.32	AMP	1	122	0.8%	No
UBE2V2		8q11.21	AMP	2	122	1.6%	No
TUSC2		3p21.31	HOMDEL	1	122	0.8%	No
NELFA		4p16.3	AMP	1	122	0.8%	No
KCNU1		8p11.23	AMP	2	122	1.6%	No
FAM149A		4q35.1	HOMDEL	3	122	2.5%	No
ID3		1p36.12	HOMDEL	1	122	0.8%	Yes
NNT		5p12	AMP	1	122	0.8%	No
B9D2		19q13.2	AMP	1	122	0.8%	No
INS		11p15.5	AMP	3	122	2.5%	No
SPACA5		Xp11.23	AMP	1	122	0.8%	No
ING2		4q35.1	HOMDEL	5	122	4.1%	No
SPDYE2		7q22.1	AMP	1	122	0.8%	No
DOCK4		7q31.1	AMP	1	122	0.8%	No
ZNF705A		12p13.31	AMP	1	122	0.8%	No
SHANK3		22q13.33	HOMDEL	2	122	1.6%	No
CHD1		5q15-q21.1	HOMDEL	2	122	1.6%	No
CCDC186		10q25.3	HOMDEL	1	122	0.8%	No
TRIO		5p15.2	AMP	1	122	0.8%	No
SZRD1		1p36.13	HOMDEL	1	122	0.8%	No
PROK1		1p13.3	HOMDEL	1	122	0.8%	No
RBM15		1p13.3	HOMDEL	1	122	0.8%	Yes
TMEM210		9q34.3	HOMDEL	1	122	0.8%	No
CHST1		11p11.2	AMP	1	122	0.8%	No
AGPAT4		6q26	AMP	1	122	0.8%	No
PSG11		19q13.31	AMP	1	122	0.8%	No
EIF3H		8q23.3-q24.11	AMP	3	122	2.5%	No
BRSK2		11p15.5	HOMDEL	1	122	0.8%	No
AIRN		6q25.3	HOMDEL	1	122	0.8%	No
LATS1		6q25.1	AMP	1	122	0.8%	Yes
ZNF721		4p16.3	AMP	1	122	0.8%	No
PSMB1		6q27	HOMDEL	1	122	0.8%	No
LINC00423		13q13.1	AMP	1	122	0.8%	No
SERINC3		20q13.12	AMP	4	122	3.3%	No
HABP2		10q25.3	HOMDEL	2	122	1.6%	No
OGFR		20q13.33	AMP	4	122	3.3%	No
BCL2L10		15q21.2	HOMDEL	4	122	3.3%	No
ATP6V0CP3		6p21.1	AMP	2	122	1.6%	No
DNAAF4-CCPG1		15q21.3	HOMDEL	3	122	2.5%	No
RNF146		6q22.33	AMP	1	122	0.8%	No
TRPM1		15q13.3	HOMDEL	5	122	4.1%	No
BTN2A3P		6p22.2	AMP	1	122	0.8%	No
FAM86B3P		8p23.1	HOMDEL	4	122	3.3%	No
LSAMP		3q13.31	HOMDEL	2	122	1.6%	No
CSRP3		11p15.1	AMP	1	122	0.8%	No
HMGN3-AS1		6q14.1	HOMDEL	1	122	0.8%	No
ERV3-1		7q11.21	AMP	1	122	0.8%	No
HERC2		15q13.1	HOMDEL	5	122	4.1%	No
MYBPHL		1p13.3	HOMDEL	1	122	0.8%	No
INTS9		8p21.1	HOMDEL	2	122	1.6%	No
PARD6G		18q23	HOMDEL	1	122	0.8%	No
NRXN1		2p16.3	AMP	1	122	0.8%	No
DEFA11P		8p23.1	HOMDEL	4	122	3.3%	No
C6		5p13.1	AMP	1	122	0.8%	No
PSG10P		19q13.2	AMP	1	122	0.8%	No
UNC45B		17q12	HOMDEL	1	122	0.8%	No
ANXA2		15q22.2	HOMDEL	1	122	0.8%	No
LINC02912		8q24.21	AMP	6	122	4.9%	No
UGT2B11		4q13.2	HOMDEL	1	122	0.8%	No
EPB41L4A-DT		5q22.2	HOMDEL	4	122	3.3%	No
SLC25A30		13q14.13	HOMDEL	1	122	0.8%	No
TOMM34		20q13.12	AMP	4	122	3.3%	No
UTRN		6q24.2	HOMDEL	1	122	0.8%	No
SHPRH		6q24.3	AMP	1	122	0.8%	No
ASCC3		6q16.3	HOMDEL	2	122	1.6%	No
GPR50		Xq28	AMP	1	122	0.8%	No
TMEM217		6p21.2	HOMDEL	1	122	0.8%	No
SMIM10L1		12p13.2	AMP	1	122	0.8%	No
SNAPC3		9p22.3	AMP	2	122	1.6%	No
KCNG2		18q23	HOMDEL	1	122	0.8%	No
SYNRG		17q12	HOMDEL	1	122	0.8%	No
NUDT21		16q13	AMP	1	122	0.8%	No
DUSP9		Xq28	AMP	1	122	0.8%	Yes
MAP4K1		19q13.2	AMP	2	122	1.6%	No
LINC01007		7q22.1	AMP	1	122	0.8%	No
LINC01097		4p15.33	AMP	1	122	0.8%	No
LAMTOR5		1p13.3	HOMDEL	1	122	0.8%	No
PGBD3		10q11	HOMDEL	1	122	0.8%	No
GTF2F2		13q14.12-q14.13	HOMDEL	1	122	0.8%	No
SLC25A5		Xq24	HOMDEL	1	122	0.8%	No
GCM2		6p24.2	AMP	1	122	0.8%	No
RBFOX1		16p13.3	AMP	1	122	0.8%	No
ZPBP2		17q21.1	AMP	2	122	1.6%	No
DOCK8-AS1		9p24.3	AMP	4	122	3.3%	No
SNX22		15q22.31	HOMDEL	1	122	0.8%	No
MIPEP		13q12.12	HOMDEL	1	122	0.8%	No
ZNF781		19q13.12	AMP	1	122	0.8%	No
POGLUT3		11q22.3	HOMDEL	1	122	0.8%	No
SPAG17		1p12	HOMDEL	1	122	0.8%	No
LTK		15q15.1	HOMDEL	7	122	5.7%	Yes
NDUFAB1		16p12.2	AMP	1	122	0.8%	No
NOP2		12p13.31	AMP	2	122	1.6%	No
NDRG4		16q21	AMP	1	122	0.8%	No
ZNF800		7q31.33	HOMDEL	1	122	0.8%	No
RGS22		8q22.2	AMP	4	122	3.3%	No
LNX1-AS1		4q12	AMP	1	122	0.8%	No
RYR1		19q13.2	AMP	2	122	1.6%	No
CLN8		8p23.3	HOMDEL	4	122	3.3%	No
GSDMD		8q24.3	AMP	5	122	4.1%	No
HAR1B		20q13.33	AMP	4	122	3.3%	No
WWP1		8q21.3	AMP	4	122	3.3%	Yes
PF4		4q13.3	AMP	1	122	0.8%	No
XPO7		8p21.3	HOMDEL	4	122	3.3%	No
CYTL1		4p16.2	AMP	1	122	0.8%	No
SPATA31A7		9q12	AMP	1	122	0.8%	No
CENPVL1		Xp11.22	AMP	1	122	0.8%	No
SNORA36A		Xq28	AMP	1	122	0.8%	No
EHF		11p13	AMP	1	122	0.8%	No
SIGIRR		11p15.5	HOMDEL	2	122	1.6%	No
KRTAP1-4		17q21.2	AMP	1	122	0.8%	No
TVP23C-CDRT4		17p12	HOMDEL	1	122	0.8%	No
KRT24		17q21.2	AMP	1	122	0.8%	No
TMOD2		15q21.2	HOMDEL	4	122	3.3%	No
SLC45A4		8q24.3	AMP	5	122	4.1%	No
TTK		6q14.1	HOMDEL	1	122	0.8%	No
TMPRSS11D		4q13.2	HOMDEL	1	122	0.8%	No
LYPD5		19q13.31	AMP	2	122	1.6%	No
BCHE		3q26.1	HOMDEL	1	122	0.8%	No
ASMTL-AS1		Xp22.33 and Yp11.32	AMP	1	122	0.8%	No
LINC00408		13q12.11	HOMDEL	1	122	0.8%	No
GAB3		Xq28	AMP	1	122	0.8%	No
ASZ1		7q31.2	AMP	1	122	0.8%	No
PF4V1		4q13.3	AMP	1	122	0.8%	No
ZNF41		Xp11.3	AMP	1	122	0.8%	No
AFG3L1P		16q24.3	HOMDEL	1	122	0.8%	No
NDUFA9		12p13.3	AMP	2	122	1.6%	No
CCDC107		9p13.3	AMP	1	122	0.8%	No
PARD6G-AS1		18q23	HOMDEL	1	122	0.8%	No
IRAK1BP1		6q14.1	HOMDEL	1	122	0.8%	No
CHD4		12p13.31	AMP	2	122	1.6%	Yes
SRSF12		6q15	HOMDEL	1	122	0.8%	No
SERGEF		11p15.1	AMP	1	122	0.8%	No
MTG2		20q13.33	AMP	4	122	3.3%	No
LCMT1-AS2		16p12.1	AMP	2	122	1.6%	No
MED28		4p15.32	HOMDEL	1	122	0.8%	No
ADGRG6		6q24.2	AMP	1	122	0.8%	No
TNFRSF10C		8p21.3	HOMDEL	4	122	3.3%	No
USP31		16p12.2	AMP	1	122	0.8%	No
SHROOM4		Xp11.22	AMP	1	122	0.8%	No
FANCA		16q24.3	HOMDEL	1	122	0.8%	Yes
OGN		9q22.31	AMP	1	122	0.8%	No
CADM2-AS2		3p12.1	AMP	1	122	0.8%	No
AP4E1		15q21.2	HOMDEL	4	122	3.3%	No
NPIPB13		16p11.2	AMP	1	122	0.8%	No
VCP		9p13.3	HOMDEL	1	122	0.8%	No
TOLLIP		11p15.5	HOMDEL	1	122	0.8%	No
NEU3		11q13.4	AMP	1	122	0.8%	No
ANKRD19P		9q22.31	AMP	1	122	0.8%	No
CNEP1R1		16q12.1	AMP	1	122	0.8%	No
ZNF575		19q13.31	AMP	1	122	0.8%	No
FOXS1		20q11.21	AMP	5	122	4.1%	No
ALOX5AP		13q12.3	AMP	2	122	1.6%	No
CFP		Xp11.23	AMP	1	122	0.8%	No
COMMD9		11p13	HOMDEL	1	122	0.8%	No
VWA2		10q25.3	HOMDEL	1	122	0.8%	No
HAR1A		20q13.33	AMP	4	122	3.3%	No
RGMB		5q15	HOMDEL	2	122	1.6%	No
AREG		4q13.3	AMP	1	122	0.8%	No
C15ORF32		15q26.1	AMP	1	122	0.8%	No
MARK2P9		10q23.33	HOMDEL	2	122	1.6%	No
EMC4		15q14	HOMDEL	6	122	4.9%	No
ANKRD20A1		9q21.11	AMP	1	122	0.8%	No
DUX4L4		4q35.2	HOMDEL	3	122	2.5%	No
MIR3936HG		5q31.1	HOMDEL	1	122	0.8%	No
DGKG		3q27.2-q27.3	HOMDEL	1	122	0.8%	No
MAGEA4		Xq28	AMP	1	122	0.8%	No
SULT1B1		4q13.3	HOMDEL	1	122	0.8%	No
SNORA17B		9q34.3	AMP	2	122	1.6%	No
C8ORF33		8q24.3	AMP	5	122	4.1%	No
PAMR1		11p13	HOMDEL	1	122	0.8%	No
LPIN3		20q12	AMP	4	122	3.3%	No
BCLAF3		Xp22.12	AMP	1	122	0.8%	No
C10ORF71		10q11.23	HOMDEL	1	122	0.8%	No
IL4		5q31.1	HOMDEL	1	122	0.8%	No
ALG8		11q14.1	AMP	1	122	0.8%	No
CDHR1		10q23.1	HOMDEL	1	122	0.8%	No
HNF4A-AS1		20q13.12	AMP	4	122	3.3%	No
ZCCHC12		Xq24	HOMDEL	1	122	0.8%	No
GABRA5		15q12	HOMDEL	4	122	3.3%	No
ZFP41		8q24.3	AMP	5	122	4.1%	No
EHBP1-AS1		2p15	HOMDEL	1	122	0.8%	No
SCGN		6p22.2	AMP	1	122	0.8%	No
MAGEA3		Xq28	AMP	1	122	0.8%	No
SAMHD1		20q11.23	AMP	4	122	3.3%	Yes
FGD4		12p11.21	AMP	1	122	0.8%	No
THAP9-AS1		4q21.22	HOMDEL	1	122	0.8%	No
GGNBP1		6p21.31	AMP	1	122	0.8%	No
ZC2HC1A		8q21.13	AMP	3	122	2.5%	No
LYRM9		17q11.2	AMP	1	122	0.8%	No
LINC03020		8q13.3	AMP	2	122	1.6%	No
CCDC162P		6q21	HOMDEL	2	122	1.6%	No
PKIA		8q21.13	AMP	3	122	2.5%	No
OR7E14P		11p15.1	AMP	1	122	0.8%	No
WNT7B		22q13.31	HOMDEL	1	122	0.8%	No
UCKL1		20q13.33	AMP	4	122	3.3%	No
MYCT1		6q25.2	AMP	1	122	0.8%	No
HAS2		8q24.13	AMP	4	122	3.3%	No
OR4F13P		15q26.3	HOMDEL	1	122	0.8%	No
ITPR1		3p26.1	HOMDEL	1	122	0.8%	No
CACYBP		1q25.1	AMP	1	122	0.8%	No
MARCKSL1		1p35.1	HOMDEL	1	122	0.8%	No
OR2AT4		11q13.4	AMP	1	122	0.8%	No
PPEF2		4q21.1	HOMDEL	2	122	1.6%	No
GOT2		16q21	AMP	1	122	0.8%	No
DNPH1		6p21.1	AMP	1	122	0.8%	No
STPG3-AS1		9q34.3	AMP	2	122	1.6%	No
ZNF644		1p22.2	HOMDEL	1	122	0.8%	No
PPIAL4E		1q21.1	HOMDEL	1	122	0.8%	No
PLN		6q22.31	HOMDEL	1	122	0.8%	No
MAPK11		22q13.33	HOMDEL	2	122	1.6%	No
MAGEA2		Xq28	AMP	1	122	0.8%	No
ALKBH3		11p11.2	AMP	1	122	0.8%	No
SPINT3		20q13.12	AMP	4	122	3.3%	No
SNX25		4q35.1	HOMDEL	3	122	2.5%	No
DLD		7q31.1	AMP	1	122	0.8%	No
H3C13		1q21.2	HOMDEL	1	122	0.8%	Yes
SPDEF		6p21.31	AMP	1	122	0.8%	No
PRR34		22q13.31	HOMDEL	1	122	0.8%	No
PAX4		7q32.1	HOMDEL	1	122	0.8%	No
GSR		8p12	AMP	1	122	0.8%	No
WNK2		9q22.31	AMP	1	122	0.8%	No
ROS1		6q22.1	HOMDEL	1	122	0.8%	Yes
ADIG		20q11.23	AMP	4	122	3.3%	No
MET		7q31	AMP	1	122	0.8%	Yes
SLA		8q24.22	AMP	5	122	4.1%	No
GPR139		16p12.3	AMP	1	122	0.8%	No
AMBN		4q13.3	HOMDEL	1	122	0.8%	No
HGH1		8q24.3	AMP	5	122	4.1%	No
IPCEF1		6q25.2	AMP	1	122	0.8%	No
ZKSCAN8P1		6p22.1	AMP	1	122	0.8%	No
MAGEA1		Xq28	AMP	1	122	0.8%	No
MT1M		16q13	AMP	1	122	0.8%	No
FAM50A		Xq28	AMP	1	122	0.8%	No
SNORA46		16q21	AMP	1	122	0.8%	No
ADCY7		16q12.1	AMP	1	122	0.8%	No
TMEM170B		6p24.2	AMP	1	122	0.8%	No
CCL3		17q12	HOMDEL	1	122	0.8%	No
TRIM4		7q22.1	AMP	1	122	0.8%	No
MYO18A		17q11.2	AMP	1	122	0.8%	Yes
FRS3		6p21.1	AMP	2	122	1.6%	No
ZNF141		4p16.3	AMP	1	122	0.8%	No
ZNF516		18q23	HOMDEL	1	122	0.8%	No
PDZD4		Xq28	AMP	1	122	0.8%	No
MYORG		9p13.3	AMP	1	122	0.8%	No
GNMT		6p21.1	AMP	1	122	0.8%	No
WNK3		Xp11.22	AMP	1	122	0.8%	No
GPR6		6q21	HOMDEL	1	122	0.8%	No
PRRG4		11p13	AMP	1	122	0.8%	No
GSS		20q11.22	AMP	6	122	4.9%	No
CDIN1		15q14	HOMDEL	6	122	4.9%	No
SNHG7		9q34.3	AMP	2	122	1.6%	No
CYP2E1		10q26.3	HOMDEL	1	122	0.8%	No
LINC02685		11p11.2	AMP	1	122	0.8%	No
E2F1		20q11.22	AMP	5	122	4.1%	No
DKC1		Xq28	AMP	1	122	0.8%	No
MT1JP		16q13	AMP	1	122	0.8%	No
ADCY8		8q24.22	AMP	5	122	4.1%	No
CPSF1		8q24.3	AMP	5	122	4.1%	No
TFB1M		6q25.3	AMP	1	122	0.8%	No
POLR2J		7q22.1	AMP	1	122	0.8%	No
ZBTB11		3q12.3	AMP	1	122	0.8%	No
ZHX3		20q12	AMP	4	122	3.3%	No
SNORD116-5		15q11.2	HOMDEL	4	122	3.3%	No
SLC30A7		1p21.2	HOMDEL	1	122	0.8%	No
TMPRSS11GP		4q13.2	HOMDEL	1	122	0.8%	No
PRRG3		Xq28	AMP	1	122	0.8%	No
MEIS2		15q14	HOMDEL	6	122	4.9%	No
TRAF3IP2		6q21	HOMDEL	1	122	0.8%	No
PAXX		9q34.3	AMP	2	122	1.6%	No
KLHL2		4q32.3	HOMDEL	1	122	0.8%	No
RAD54L2		3p21.2	HOMDEL	1	122	0.8%	No
TMEM70		8q21.11	AMP	2	122	1.6%	No
SNORA38		6p21.33	AMP	1	122	0.8%	No
PHF20L1		8q24.22	AMP	5	122	4.1%	No
TNFRSF19		13q12.12	HOMDEL	1	122	0.8%	No
DSPP		4q22.1	HOMDEL	1	122	0.8%	No
NPAP1		15q11.2	HOMDEL	4	122	3.3%	No
ZNF341-AS1		20q11.22	AMP	5	122	4.1%	No
ADCY9		16p13.3	AMP	1	122	0.8%	No
MYL11		16p11.2	AMP	1	122	0.8%	No
CXCL17		19q13.2	AMP	1	122	0.8%	No
GPR162		12p13	AMP	1	122	0.8%	No
TEX15		8p12	HOMDEL	2	122	1.6%	No
GPKOW		Xp11.23	AMP	1	122	0.8%	No
PI4K2A		10q24.2	HOMDEL	3	122	2.5%	No
HMX1		4p16.1	AMP	1	122	0.8%	No
CYP2G1P		19q13.2	AMP	1	122	0.8%	No
LRRC37BP1		17q11.2	AMP	1	122	0.8%	No
GSPT1		16p13.13	AMP	1	122	0.8%	No
TMEM161B		5q14.3	HOMDEL	1	122	0.8%	No
G3BP2		4q21.1	HOMDEL	2	122	1.6%	No
PJVK		2q31.2	HOMDEL	1	122	0.8%	No
FAM47E-STBD1		4q21.1	HOMDEL	2	122	1.6%	No
C4ORF45		4q32.1	AMP	1	122	0.8%	No
HCG11		6p22.2	AMP	1	122	0.8%	No
ITGA1		5q11.2	HOMDEL	1	122	0.8%	No
ERN2		16p12.2	AMP	1	122	0.8%	No
GNRHR		4q13.2	HOMDEL	1	122	0.8%	No
SNORA71E		20q11.23	AMP	4	122	3.3%	No
PAX6		11p13	AMP	1	122	0.8%	No
FBXW4		10q24.32	HOMDEL	3	122	2.5%	No
SLC1A1		9p24.2	AMP	4	122	3.3%	No
CT55		Xq26.3	AMP	1	122	0.8%	No
MT1H		16q13	AMP	1	122	0.8%	No
EPSTI1		13q14.11	HOMDEL	1	122	0.8%	No
RHBDD3		22q12.2	AMP	1	122	0.8%	No
SS18L1		20q13.33	AMP	4	122	3.3%	Yes
ABCC1		16p13.11	AMP	1	122	0.8%	No
POPDC3		6q21	HOMDEL	1	122	0.8%	No
ESR1		6q25.1-q25.2	AMP	1	122	0.8%	Yes
DUSP5		10q25.2	HOMDEL	2	122	1.6%	No
DAB2		5p13.1	AMP	1	122	0.8%	No
PHTF1		1p13.2	HOMDEL	1	122	0.8%	No
PRC1-AS1		15q26.1	AMP	1	122	0.8%	No
LINC02740		11p12	HOMDEL	1	122	0.8%	No
ARSA		22q13.33	HOMDEL	2	122	1.6%	No
TLX1		10q24.31	HOMDEL	3	122	2.5%	Yes
RPEL1		10q24.33	HOMDEL	3	122	2.5%	No
LINC00583		9p23	AMP	3	122	2.5%	No
SLN		11q22.3	HOMDEL	1	122	0.8%	No
METTL9		16p12.2	AMP	1	122	0.8%	No
ZAR1L		13q13.1	HOMDEL	1	122	0.8%	No
HSF2		6q22.31	AMP	1	122	0.8%	No
CCSER1		4q22.1	HOMDEL	13	122	10.7%	No
GPR157		1p36.22	AMP	1	122	0.8%	No
SNORD115-48		15q11.2	HOMDEL	4	122	3.3%	No
SPATA6L		9p24.2-p24.1	AMP	4	122	3.3%	No
DRC7		16q21	AMP	1	122	0.8%	No
GPR88		1p21.2	HOMDEL	1	122	0.8%	No
SMC2		9q31.1	AMP	1	122	0.8%	No
TBC1D22A		22q13.31	HOMDEL	1	122	0.8%	No
SLC1A2		11p13	AMP	1	122	0.8%	Yes
RRN3		16p13.11	AMP	1	122	0.8%	No
WDPCP		2p15	HOMDEL	1	122	0.8%	No
CSTF3-DT		11p13	AMP	1	122	0.8%	No
DYNLT1		6q25.3	HOMDEL	1	122	0.8%	No
ZSWIM6		5q12.1	HOMDEL	1	122	0.8%	No
NHLRC3		13q13.3	AMP	1	122	0.8%	No
MT1G		16q13	AMP	1	122	0.8%	No
CCNE2		8q22.1	AMP	4	122	3.3%	No
LINC00574		6q27	HOMDEL	1	122	0.8%	No
MOB1B		4q13.3	HOMDEL	1	122	0.8%	No
C8ORF44		8q13.1	AMP	2	122	1.6%	No
LSM2		6p21.33	AMP	1	122	0.8%	No
PRKX		Xp22.33	HOMDEL	1	122	0.8%	No
DCTN2		12q13.3	HOMDEL	1	122	0.8%	No
FNDC7		1p13.3	HOMDEL	1	122	0.8%	No
SLC35B2		6p21.1	AMP	1	122	0.8%	No
ZNF674-AS1		Xp11.3	AMP	1	122	0.8%	No
DDX11-AS1		12p11.21	AMP	1	122	0.8%	No
TAF1D		11q21	HOMDEL	1	122	0.8%	No
SALL3		18q23	HOMDEL	1	122	0.8%	No
ARFIP1		4q31.3	AMP	1	122	0.8%	No
HSF1		8q24.3	AMP	5	122	4.1%	No
GOLGA1		9q33.3	AMP	1	122	0.8%	No
RESF1		12p11.21	AMP	1	122	0.8%	No
ZCWPW1		7q22.1	AMP	1	122	0.8%	No
RTCA-AS1		1p21.2	HOMDEL	1	122	0.8%	No
TACC3		4p16.3	AMP	1	122	0.8%	No
PPWD1		5q12.3	HOMDEL	1	122	0.8%	No
ATM		11q22.3	HOMDEL	2	122	1.6%	Yes
SLCO1B1		12p12.1	AMP	2	122	1.6%	No
COG5		7q22.3	AMP	1	122	0.8%	No
TMED11P		4p16.3	AMP	1	122	0.8%	No
MTMR6		13q12.13	HOMDEL	1	122	0.8%	No
TAP2		6p21.32	AMP	1	122	0.8%	Yes
DBNDD1		16q24.3	HOMDEL	1	122	0.8%	No
C12ORF71		12p11.23	AMP	1	122	0.8%	No
ADD1		4p16.3	AMP	1	122	0.8%	No
STATH		4q13.3	HOMDEL	1	122	0.8%	No
MCTP1		5q15	HOMDEL	2	122	1.6%	No
TRIM15		6p22.1	AMP	1	122	0.8%	No
P4HA2		5q31.1	HOMDEL	1	122	0.8%	No
XPO4		13q12.11	HOMDEL	1	122	0.8%	No
LINC01524		20q13.2	AMP	3	122	2.5%	No
ARRDC4		15q26.2	HOMDEL	1	122	0.8%	No
KCNQ2		20q13.33	AMP	4	122	3.3%	No
ATF6B		6p21.3	AMP	1	122	0.8%	No
LRRC3C		17q21.1	AMP	2	122	1.6%	No
GAGE2A		Xp11.23	AMP	1	122	0.8%	No
PPP2R1B		11q23.1	HOMDEL	1	122	0.8%	No
RLN2		9p24.1	AMP	4	122	3.3%	No
LINC00977		8q24.21	AMP	5	122	4.1%	No
TNFRSF11B		8q24.12	AMP	4	122	3.3%	No
TAPBP		6p21.32	AMP	1	122	0.8%	No
ZNHIT1		7q22.1	AMP	1	122	0.8%	No
CLEC4C		12p13.31	AMP	1	122	0.8%	No
FSTL5		4q32.2	HOMDEL	1	122	0.8%	No
FREM2		13q13.3	HOMDEL	1	122	0.8%	No
ERCC6L2-AS1		9q22.32	AMP	1	122	0.8%	No
FLT1		13q12.3	AMP	4	122	3.3%	Yes
ASAP1-IT2		8q24.21	AMP	5	122	4.1%	No
SYAP1		Xp22.2	AMP	1	122	0.8%	No
FAM83C-AS1		20q11.22	AMP	4	122	3.3%	No
CLSTN3		12p13.31	AMP	1	122	0.8%	No
MYZAP		15q21.3	HOMDEL	1	122	0.8%	No
NCOA6		20q11.22	AMP	6	122	4.9%	No
CDC6		17q21.2	AMP	2	122	1.6%	No
ACTL6A		3q26.33	HOMDEL	1	122	0.8%	No
ALDH1A2		15q21.3	HOMDEL	1	122	0.8%	No
NOP16		5q35.2	AMP	1	122	0.8%	No
GALNT5		2q24.1	HOMDEL	1	122	0.8%	No
FAM174A		5q21.1	HOMDEL	4	122	3.3%	No
PDX1		13q12.2	AMP	7	122	5.7%	No
PMP22		17p12	HOMDEL	1	122	0.8%	No
LINC02115		5q21.2	HOMDEL	4	122	3.3%	No
CMAHP		6p22.3	AMP	1	122	0.8%	No
SS18		18q11.2	AMP	1	122	0.8%	Yes
GRIA3		Xq25	HOMDEL	1	122	0.8%	No
LINC02904		8q24.3	AMP	5	122	4.1%	No
IL21R-AS1		16p12.1	AMP	1	122	0.8%	No
BNIP2		15q22.2	HOMDEL	1	122	0.8%	No
LINC02908		9q34.3	HOMDEL	1	122	0.8%	No
MIA		19q13.2	AMP	2	122	1.6%	No
TSPAN32		11p15.5	HOMDEL	1	122	0.8%	No
CMC2		16q23.2	HOMDEL	1	122	0.8%	No
MCTS1		Xq24	HOMDEL	1	122	0.8%	No
PHACTR2		6q24.2	AMP	1	122	0.8%	No
RALYL		8q21.2	AMP	3	122	2.5%	No
MRPL42P5		15q15.1	HOMDEL	6	122	4.9%	No
GNG3		11q12.3	HOMDEL	1	122	0.8%	No
ZCCHC10		5q31.1	HOMDEL	1	122	0.8%	No
PRKAA1		5p13.1	AMP	1	122	0.8%	No
LINC02052		3q27.3	HOMDEL	1	122	0.8%	No
GDF6		8q22.1	AMP	4	122	3.3%	No
NEK1		4q33	HOMDEL	1	122	0.8%	No
REEP5		5q22.2	HOMDEL	4	122	3.3%	No
LBX1		10q24.32	HOMDEL	3	122	2.5%	No
KCNN4		19q13.31	AMP	2	122	1.6%	No
SNORD115-1		15q11.2	HOMDEL	4	122	3.3%	No
LINC01752		20p12.2	AMP	1	122	0.8%	No
MRAP2		6q14.2	HOMDEL	1	122	0.8%	No
MAGEA10		Xq28	AMP	1	122	0.8%	No
LRAT		4q32.1	HOMDEL	1	122	0.8%	No
LY75-CD302		2q24.2	HOMDEL	1	122	0.8%	No
GRIN1		9q34.3	HOMDEL	1	122	0.8%	No
MARCHF3		5q23.2	AMP	1	122	0.8%	No
ADGRG4		Xq26.3	AMP	1	122	0.8%	No
SLC35G4		18p11.21	AMP	1	122	0.8%	No
BBOF1		14q24.3	HOMDEL	1	122	0.8%	No
PSMB8		6p21.32	AMP	1	122	0.8%	No
MIR503HG		Xq26.3	AMP	1	122	0.8%	No
LCN12		9q34.3	AMP	2	122	1.6%	No
KANK1		9p24.3	AMP	4	122	3.3%	No
MBTPS2		Xp22.12	AMP	1	122	0.8%	No
RTCB		22q12.3	AMP	1	122	0.8%	No
NBPF1		1p36.13	HOMDEL	1	122	0.8%	No
TSPYL2		Xp11.22	AMP	1	122	0.8%	No
STX7		6q23.2	AMP	1	122	0.8%	No
MAGEA9		Xq28	AMP	1	122	0.8%	No
IGF1R		15q26.3	HOMDEL	1	122	0.8%	Yes
STX1B		16p11.2	AMP	1	122	0.8%	No
NELFCD		20q13.32	AMP	4	122	3.3%	No
ALKBH8		11q22.3	HOMDEL	1	122	0.8%	No
RTL8B		Xq26.3	AMP	1	122	0.8%	No
LINC02215		5q23.1	HOMDEL	3	122	2.5%	No
TRAF4		17q11.2	AMP	1	122	0.8%	No
DPF1		19q13.2	AMP	2	122	1.6%	No
BHLHA15		7q21.3	AMP	1	122	0.8%	No
POLR2B		4q12	AMP	1	122	0.8%	No
GEMIN8		Xp22.2	AMP	1	122	0.8%	No
KCNV2		9p24.2	HOMDEL	1	122	0.8%	No
SCAF8		6q25.2	AMP	1	122	0.8%	No
RUNX2		6p21.1	AMP	1	122	0.8%	Yes
PCMT1		6q25.1	HOMDEL	1	122	0.8%	No
MAGEA8		Xq28	AMP	1	122	0.8%	No
RUNX1T1		8q21.3	AMP	4	122	3.3%	Yes
GREM1-AS1		15q13.3	HOMDEL	6	122	4.9%	No
SNORD61		Xq26.3	AMP	1	122	0.8%	No
PHF20		20q11.22-q11.23	AMP	4	122	3.3%	No
MIR133A1HG		18q11.2	AMP	1	122	0.8%	No
STBD1		4q21.1	HOMDEL	2	122	1.6%	No
NKRF		Xq24	HOMDEL	1	122	0.8%	No
CT45A3		Xq26.3	AMP	1	122	0.8%	No
GPRC6A		6q22.1	HOMDEL	1	122	0.8%	No
PSMB9		6p21.32	AMP	1	122	0.8%	No
POLR2C		16q21	AMP	1	122	0.8%	No
PUF60		8q24.3	AMP	5	122	4.1%	No
NUDT11		Xp11.22	AMP	1	122	0.8%	No
PPP1R3A		7q31.1	HOMDEL	1	122	0.8%	No
TTPAL		20q13.12	AMP	4	122	3.3%	No
ARHGAP19-SLIT1		10q24.1	HOMDEL	3	122	2.5%	No
TTC30A		2q31.2	HOMDEL	1	122	0.8%	No
UBR5		8q22.3	AMP	5	122	4.1%	Yes
ALOX12P2		17p13.1	HOMDEL	1	122	0.8%	No
EIF2AK4		15q15.1	HOMDEL	6	122	4.9%	No
SOGA1		20q11.23	AMP	4	122	3.3%	No
MAGEA6		Xq28	AMP	1	122	0.8%	No
CEP57L1		6q21	HOMDEL	2	122	1.6%	No
TBC1D3B		17q12	HOMDEL	1	122	0.8%	No
SNRPC		6p21.31	AMP	1	122	0.8%	No
C7		5p13.1	AMP	1	122	0.8%	No
AGAP1		2q37.2	HOMDEL	2	122	1.6%	No
PYCR3		8q24.3	AMP	5	122	4.1%	No
GAK		4p16.3	AMP	1	122	0.8%	No
TRIM35		8p21.2	HOMDEL	2	122	1.6%	No
DGKQ		4p16.3	AMP	1	122	0.8%	No
MKKS		20p12.2	AMP	1	122	0.8%	No
BRCC3		Xq28	AMP	1	122	0.8%	No
PRSS48		4q31.3	HOMDEL	1	122	0.8%	No
PSMA8		18q11.2	AMP	1	122	0.8%	No
MARCKS		6q21	HOMDEL	1	122	0.8%	No
DEFA4		8p23.1	HOMDEL	4	122	3.3%	No
MAGEA5P		Xq28	AMP	1	122	0.8%	No
PCGF3		4p16.3	AMP	1	122	0.8%	No
TLDC2		20q11.23	AMP	4	122	3.3%	No
H3-5		12p11.21	AMP	1	122	0.8%	Yes
DCLK1		13q13.3	HOMDEL	1	122	0.8%	No
MTDH		8q22.1	AMP	5	122	4.1%	No
LINC02894		8q22.1	AMP	4	122	3.3%	No
CCAR2		8p21.3	HOMDEL	4	122	3.3%	No
PERP		6q23.3	AMP	1	122	0.8%	No
CXORF51A		Xq27.3	AMP	1	122	0.8%	No
PSD		10q24.32	HOMDEL	3	122	2.5%	No
SLC35A3		1p21.2	HOMDEL	1	122	0.8%	No
TMEM64		8q21.3	AMP	4	122	3.3%	No
LINC01098		4q34.3	HOMDEL	1	122	0.8%	No
UGT2A3		4q13.2	HOMDEL	1	122	0.8%	No
RPL21		13q12.2	AMP	6	122	4.9%	No
RNF150		4q31.21	HOMDEL	1	122	0.8%	No
LNX1		4q12	AMP	1	122	0.8%	No
PGGHG		11p15.5	HOMDEL	2	122	1.6%	No
KRTAP1-1		17q21.2	AMP	1	122	0.8%	No
CHI3L2		1p13.2	HOMDEL	1	122	0.8%	No
SNX14		6q14.3	HOMDEL	1	122	0.8%	No
TRABD		22q13.33	HOMDEL	2	122	1.6%	No
PTS		11q23.1	HOMDEL	1	122	0.8%	No
DACT2		6q27	AMP	1	122	0.8%	No
FLNA		Xq28	AMP	1	122	0.8%	No
PAX5		9p13.2	AMP	1	122	0.8%	Yes
RABL6		9q34.3	AMP	2	122	1.6%	No
VWA8-AS1		13q14.11	HOMDEL	1	122	0.8%	No
RIF1		2q23.3	HOMDEL	1	122	0.8%	No
AGTR2		Xq23	HOMDEL	1	122	0.8%	No
FSTL5		4q32.2	AMP	1	122	0.8%	No
C6ORF226		6p21.1	AMP	2	122	1.6%	No
FAM245A		10q23.2	HOMDEL	3	122	2.5%	No
FER1L6-AS1		8q24.13	AMP	4	122	3.3%	No
LINC01013		6q23.2	AMP	1	122	0.8%	No
C8G		9q34.3	AMP	2	122	1.6%	No
TMEM115		3p21.31	HOMDEL	1	122	0.8%	No
CHKA		11q13.2	AMP	1	122	0.8%	No
VDAC1		5q31.1	HOMDEL	1	122	0.8%	No
MYO1E		15q22.2	HOMDEL	1	122	0.8%	No
ACTG1P4		1p21.1	HOMDEL	1	122	0.8%	No
TBC1D3F		17q12	HOMDEL	1	122	0.8%	No
CT47A4		Xq24	HOMDEL	1	122	0.8%	No
LINC01720		1q31.1-q31.2	HOMDEL	1	122	0.8%	No
NDUFB6		9p21.1	AMP	1	122	0.8%	No
BIRC2		11q22.2	HOMDEL	1	122	0.8%	No
SHROOM1		5q31.1	HOMDEL	1	122	0.8%	No
TMEM151B		6p21.1	AMP	1	122	0.8%	No
A2M		12p13.31	AMP	1	122	0.8%	No
TMEM52B		12p13.2	AMP	1	122	0.8%	No
FOXD4L3		9q21.11	AMP	1	122	0.8%	No
CC2D2B		10q24.1	HOMDEL	3	122	2.5%	No
LINC01254		18p11.22	AMP	1	122	0.8%	No
OSGIN2		8q21.3	AMP	4	122	3.3%	No
LCT-AS1		2q21.3	HOMDEL	1	122	0.8%	No
EIF3E		8q23.1	AMP	4	122	3.3%	Yes
ZNF705B		8p23.1	HOMDEL	4	122	3.3%	No
RNF6		13q12.13	HOMDEL	1	122	0.8%	No
STXBP5		6q24.3	AMP	1	122	0.8%	No
POTEA		8p11.1	AMP	4	122	3.3%	No
POLL		10q24.32	HOMDEL	3	122	2.5%	No
RARA		17q21.2	AMP	2	122	1.6%	Yes
ELFN2		22q13.1	AMP	1	122	0.8%	No
CT47A6		Xq24	HOMDEL	1	122	0.8%	No
PTCRA		6p21.1	AMP	1	122	0.8%	No
FREM2		13q13.3	AMP	1	122	0.8%	No
PNMA2		8p21.2	HOMDEL	2	122	1.6%	No
VTCN1		1p13.1-p12	HOMDEL	1	122	0.8%	Yes
RLN1		9p24.1	AMP	4	122	3.3%	No
EIF3IP1		7q31.1	HOMDEL	1	122	0.8%	No
STX11		6q24.2	AMP	1	122	0.8%	No
NHSL2		Xq13.1	HOMDEL	1	122	0.8%	No
TMEM145		19q13.2	AMP	1	122	0.8%	No
ZFPM1		16q24.2	HOMDEL	1	122	0.8%	No
TNNT3		11p15.5	HOMDEL	1	122	0.8%	No
A2MP1		12p13.31	AMP	1	122	0.8%	No
ODAPH		4q21.1	AMP	1	122	0.8%	No
C9		5p13.1	AMP	1	122	0.8%	No
RPL23A		17q11.2	AMP	1	122	0.8%	No
KRTAP1-3		17q21.2	AMP	1	122	0.8%	No
TEX101		19q13.31	AMP	1	122	0.8%	No
RB1		13q14.2	HOMDEL	2	122	1.6%	Yes
JCHAIN		4q13.3	AMP	1	122	0.8%	No
TTN		2q31.2	HOMDEL	1	122	0.8%	No
HSD3BP4		1p12	HOMDEL	1	122	0.8%	No
TAPT1-AS1		4p15.32	HOMDEL	1	122	0.8%	No
CLNK		4p16.1	AMP	1	122	0.8%	No
XAGE1A		Xp11.22	AMP	1	122	0.8%	No
RASSF6		4q13.3	HOMDEL	1	122	0.8%	No
PRR19		19q13.2	AMP	1	122	0.8%	No
MLANA		9p24.1	AMP	4	122	3.3%	No
MRPL46		15q25.3	HOMDEL	1	122	0.8%	No
EGLN2		19q13.2	AMP	1	122	0.8%	No
NOS2		17q11.2	AMP	1	122	0.8%	No
STX16		20q13.32	AMP	4	122	3.3%	No
APOL1		22q12.3	AMP	1	122	0.8%	No
LOC400863		21q22.11	AMP	1	122	0.8%	No
LATS2		13q12.11	AMP	5	122	4.1%	Yes
SH3KBP1		Xp22.12	AMP	1	122	0.8%	No
PVRIG2P		7q22.1	AMP	1	122	0.8%	No
ACTL10		20q11.22	AMP	5	122	4.1%	No
SELENOS		15q26.3	HOMDEL	1	122	0.8%	No
ADAM5		8p11.22	AMP	5	122	4.1%	No
ACAT2		6q25.3	AMP	1	122	0.8%	No
CBLN1		16q12.1	AMP	1	122	0.8%	No
PATJ		1p31.3	HOMDEL	1	122	0.8%	No
ZPLD1		3q12.3	AMP	1	122	0.8%	No
SETMAR		3p26.1	HOMDEL	2	122	1.6%	No
SYCE3		22q13.33	HOMDEL	2	122	1.6%	No
SRPK3		Xq28	HOMDEL	1	122	0.8%	No
GAGE6		Xp11.4-p11.2	AMP	1	122	0.8%	No
CFAP99		4p16.3	AMP	1	122	0.8%	No
RING1		6p21.32	AMP	1	122	0.8%	No
POP1		8q22.2	AMP	5	122	4.1%	No
CGA		6q14.3	HOMDEL	1	122	0.8%	No
GLUD1P2		10q11.22	HOMDEL	1	122	0.8%	No
UST-AS1		6q25.1	AMP	1	122	0.8%	No
FAM172A		5q15	HOMDEL	2	122	1.6%	No
FAM161B		14q24.3	HOMDEL	1	122	0.8%	No
ERMN		2q24.1	HOMDEL	1	122	0.8%	No
KHDC1L		6q13	HOMDEL	2	122	1.6%	No
UXT-AS1		Xp11.23	AMP	1	122	0.8%	No
CIBAR1-DT		8q22.1	AMP	5	122	4.1%	No
KCNH7-AS1		2q24.2	HOMDEL	1	122	0.8%	No
FSD1L		9q31.2	HOMDEL	1	122	0.8%	No
PGAP3		17q12	AMP	2	122	1.6%	No
TOP1MT		8q24.3	AMP	5	122	4.1%	No
GAGE7		Xp11.4-p11.2	AMP	1	122	0.8%	No
AEN		15q26.1	HOMDEL	1	122	0.8%	No
ZNF608		5q23.2	HOMDEL	2	122	1.6%	No
PIR		Xp22.2	AMP	1	122	0.8%	No
RAB39A		11q22.3	HOMDEL	1	122	0.8%	No
SLFN12L		17q12	HOMDEL	1	122	0.8%	No
SYNM		15q26.3	HOMDEL	1	122	0.8%	No
SYP-AS1		Xp11.23	AMP	1	122	0.8%	No
SLC25A51		9p13.2-p13.1	AMP	1	122	0.8%	No
SMPX		Xp22.12	AMP	1	122	0.8%	No
OLR1		12p13.2	AMP	1	122	0.8%	No
RBFOX2		22q12.3	AMP	1	122	0.8%	No
SMG1P3		16p12.2	AMP	1	122	0.8%	No
GAGE4		Xp11.4-p11.2	AMP	1	122	0.8%	No
TMEM14B		6p24.2	AMP	1	122	0.8%	No
TMEM267		5p12	AMP	1	122	0.8%	No
PHF3		6q12	HOMDEL	1	122	0.8%	No
NPIPB9		16p11.2	AMP	1	122	0.8%	No
TFEC		7q31.2	HOMDEL	1	122	0.8%	No
ACAT1		11q22.3	HOMDEL	1	122	0.8%	No
ZNF609		15q22.1	HOMDEL	1	122	0.8%	No
ASB5		4q34.2	HOMDEL	2	122	1.6%	No
MAP3K15		Xp22.12	AMP	1	122	0.8%	No
ZNF519		18p11.21	AMP	1	122	0.8%	No
RIPPLY2		6q14.2	HOMDEL	1	122	0.8%	No
H2AC1		6p22.2	AMP	1	122	0.8%	No
AFDN-DT		6q27	AMP	1	122	0.8%	No
NHS-AS1		Xp22.13	AMP	1	122	0.8%	No
STARD4		5q22.1	HOMDEL	2	122	1.6%	No
TAP1		6p21.32	AMP	1	122	0.8%	Yes
CLVS2		6q22.31	AMP	1	122	0.8%	No
SOX6		11p15.2	AMP	1	122	0.8%	No
TRO		Xp11.21	AMP	1	122	0.8%	No
GPR85		7q31.1	HOMDEL	1	122	0.8%	No
LINC00940		12p13.33	AMP	2	122	1.6%	No
TMEM168		7q31.1	AMP	1	122	0.8%	No
LRRC63		13q14.13	AMP	2	122	1.6%	No
MEPE		4q22.1	HOMDEL	1	122	0.8%	No
ZNF546		19q13.2	AMP	2	122	1.6%	No
EREG		4q13.3	HOMDEL	1	122	0.8%	No
GAGE5		Xp11.4-p11.2	AMP	1	122	0.8%	No
SEC14L2		22q12.2	AMP	1	122	0.8%	No
GALNT7		4q34.1	HOMDEL	1	122	0.8%	No
INSL4		9p24.1	AMP	4	122	3.3%	No
GRM8-AS1		7q31.33	HOMDEL	1	122	0.8%	No
ARFIP1		4q31.3	HOMDEL	1	122	0.8%	No
IGFBPL1		9p13.1	AMP	1	122	0.8%	No
LINC00240		6p22.2	AMP	1	122	0.8%	No
ABLIM1		10q25.3	HOMDEL	1	122	0.8%	No
MT1F		16q13	AMP	1	122	0.8%	No
KMT2E		7q22.3	AMP	1	122	0.8%	No
DEFB107A		8p23.1	HOMDEL	4	122	3.3%	No
MSANTD3-TMEFF1		9q31.1	AMP	1	122	0.8%	No
INS-IGF2		11p15.5	AMP	3	122	2.5%	No
MSL3		Xp22.2	AMP	1	122	0.8%	No
WASF3		13q12.13	AMP	6	122	4.9%	No
SGK3		8q13.1	AMP	2	122	1.6%	No
NRAD1		13q14.11	HOMDEL	1	122	0.8%	No
SLC12A5		20q13.12	AMP	4	122	3.3%	No
SYTL3		6q25.3	HOMDEL	1	122	0.8%	No
GOLGA7B-DT		10q24.2	HOMDEL	3	122	2.5%	No
AMY2B		1p21.1	HOMDEL	1	122	0.8%	No
SLC45A1		1p36.23	AMP	1	122	0.8%	No
LINC02483		4q21.1	AMP	1	122	0.8%	No
FAM99A		11p15.5	HOMDEL	1	122	0.8%	No
PRKN		6q26	AMP	1	122	0.8%	Yes
BOLA2		16p11.2	AMP	1	122	0.8%	No
GOLGA7B		10q24.2	HOMDEL	3	122	2.5%	No
WDR87BP		19q13.13	AMP	1	122	0.8%	No
ZFX-AS1		Xp22.11	AMP	1	122	0.8%	No
RYR3		15q13.3-q14	HOMDEL	6	122	4.9%	No
LINC00294		11p13	AMP	1	122	0.8%	No
PDILT		16p12.3	AMP	1	122	0.8%	No
TEX46		1p36.12	HOMDEL	1	122	0.8%	No
C11ORF58		11p15.2	AMP	1	122	0.8%	No
HSPB7		1p36.13	HOMDEL	2	122	1.6%	No
NOXA1		9q34.3	AMP	2	122	1.6%	No
PGR-AS1		11q22.1	HOMDEL	1	122	0.8%	No
RNF175		4q31.3	AMP	1	122	0.8%	No
SEZ6L		22q12.1	AMP	1	122	0.8%	No
C12ORF42		12q23.2	HOMDEL	1	122	0.8%	No
SNORD115-15		15q11.2	HOMDEL	4	122	3.3%	No
NAA80		3p21.31	HOMDEL	1	122	0.8%	No
TNFRSF17		16p13.13	AMP	1	122	0.8%	Yes
MT1E		16q13	AMP	1	122	0.8%	No
SNX29		16p13.13-p13.12	AMP	1	122	0.8%	Yes
GSK3A		19q13.2	AMP	1	122	0.8%	No
FANCG		9p13.3	HOMDEL	1	122	0.8%	Yes
HMOX1		22q12.3	AMP	1	122	0.8%	No
CH25H		10q23.31	HOMDEL	2	122	1.6%	No
ELOVL2-AS1		6p24.2	AMP	1	122	0.8%	No
PIM2		Xp11.23	AMP	1	122	0.8%	No
ACSS2		20q11.22	AMP	6	122	4.9%	No
NRG1-IT3		8p12	AMP	1	122	0.8%	No
C1QTNF9		13q12.12	AMP	4	122	3.3%	No
ZFPM2		8q23	AMP	4	122	3.3%	No
CHKB-CPT1B		22q13.33	HOMDEL	2	122	1.6%	No
NBPF11		1q21.2	HOMDEL	1	122	0.8%	No
USP17L26		4p16.1	AMP	1	122	0.8%	No
ENHO		9p13.3	HOMDEL	1	122	0.8%	No
PDP1		8q22.1	AMP	5	122	4.1%	No
TBC1D9		4q31.21	HOMDEL	1	122	0.8%	No
SENP7		3q12.3	AMP	1	122	0.8%	No
FBXL15		10q24.32	HOMDEL	3	122	2.5%	No
PARN		16p13.12	AMP	1	122	0.8%	No
LSP1		11p15.5	HOMDEL	1	122	0.8%	No
MMADHC		2q23.2	HOMDEL	1	122	0.8%	No
ZKSCAN2		16p12.1	AMP	2	122	1.6%	No
SMG9		19q13.31	AMP	2	122	1.6%	No
ZNF236		18q23	HOMDEL	1	122	0.8%	No
INSL6		9p24.1	AMP	4	122	3.3%	No
SEPTIN1		16p11.2	AMP	1	122	0.8%	No
SHARPIN		8q24.3	AMP	5	122	4.1%	No
MRPL18		6q25.3	HOMDEL	1	122	0.8%	No
ARHGAP20		11q22.3-q23.1	HOMDEL	1	122	0.8%	No
RSF1		11q14.1	HOMDEL	1	122	0.8%	No
ARHGAP11A		15q13.3	HOMDEL	6	122	4.9%	No
CT47A7		Xq24	HOMDEL	1	122	0.8%	No
TMCO5B		15q13.3	HOMDEL	6	122	4.9%	No
BRF2		8p11.23	HOMDEL	1	122	0.8%	No
BPIFB3		20q11.21	AMP	5	122	4.1%	No
MTHFD2L		4q13.3	AMP	1	122	0.8%	No
PDGFC		4q32.1	HOMDEL	1	122	0.8%	No
FAM110B		8q12.1	AMP	2	122	1.6%	No
HPF1		4q33	AMP	1	122	0.8%	No
ANXA2P1		4q31.3	HOMDEL	1	122	0.8%	No
NDUFC2		11q14.1	AMP	1	122	0.8%	No
HSD17B3		9q22.32	AMP	1	122	0.8%	No
VN1R10P		6p22.1	AMP	1	122	0.8%	No
SLC35D2		9q22.32	AMP	1	122	0.8%	No
KDM6A		Xp11.3	HOMDEL	1	122	0.8%	Yes
PATL2		15q21.1	HOMDEL	10	122	8.2%	No
AP3M2		8p11.21	AMP	4	122	3.3%	No
TMED10		14q24.3	HOMDEL	1	122	0.8%	No
GPR34		Xp11.4	HOMDEL	1	122	0.8%	No
MT1B		16q13	AMP	1	122	0.8%	No
LINC01554		5q15	HOMDEL	2	122	1.6%	No
SNORD121B		9p13.3	HOMDEL	1	122	0.8%	No
LDLRAD3		11p13	HOMDEL	1	122	0.8%	No
EEF2KMT		16p13.3	AMP	1	122	0.8%	No
ANKRD63		15q15.1	HOMDEL	6	122	4.9%	No
ADRM1		20q13.33	AMP	4	122	3.3%	No
ARG1		6q23.2	AMP	1	122	0.8%	No
NBPF10		1q21.1	HOMDEL	1	122	0.8%	No
LRBA		4q31.3	HOMDEL	2	122	1.6%	No
DNTTIP1		20q13.12	AMP	4	122	3.3%	No
OR9G4		11q12.1	HOMDEL	1	122	0.8%	No
VLDLR-AS1		9p24.2	HOMDEL	1	122	0.8%	No
TTC33		5p13.1	AMP	1	122	0.8%	No
CMAS		12p12.1	AMP	2	122	1.6%	No
WNT2		7q31.2	AMP	1	122	0.8%	No
TMPRSS11B		4q13.2	HOMDEL	1	122	0.8%	No
STARD3		17q11-q12	AMP	2	122	1.6%	No
PRMT6		1p13.3	HOMDEL	1	122	0.8%	No
CPLX1		4p16.3	AMP	1	122	0.8%	No
SLC25A6		Xp22.32 and Yp11.3	HOMDEL	1	122	0.8%	No
LDB3		10q23.2	HOMDEL	3	122	2.5%	No
PDE4DIP		1q21.2	HOMDEL	1	122	0.8%	Yes
GAPT		5q11.2	HOMDEL	1	122	0.8%	No
DOC2GP		11q13.2	AMP	1	122	0.8%	No
IFT74		9p21.2	AMP	1	122	0.8%	No
ZNF277		7q31.1	AMP	1	122	0.8%	No
THAP6		4q21.1	AMP	1	122	0.8%	No
CDC42SE2		5q31.1	HOMDEL	2	122	1.6%	No
PNCK		Xq28	AMP	1	122	0.8%	No
UPK3A		22q13.31	HOMDEL	1	122	0.8%	No
AQP4-AS1		18q11.2	HOMDEL	1	122	0.8%	No
FAM205BP		9p13.3	AMP	1	122	0.8%	No
TSTD2		9q22.33	AMP	1	122	0.8%	No
GUCY1A2		11q22.3	HOMDEL	1	122	0.8%	No
SNORD115-3		15q11.2	HOMDEL	4	122	3.3%	No
PACRG-AS1		6q26	AMP	1	122	0.8%	No
BPIFC		22q12.3	AMP	1	122	0.8%	No
NOP14-AS1		4p16.3	AMP	1	122	0.8%	No
FBL		19q13.2	AMP	2	122	1.6%	No
WDR72		15q21.3	HOMDEL	4	122	3.3%	No
LINC00700		10p15.3	HOMDEL	1	122	0.8%	No
SCARNA9L		Xp22.12	AMP	1	122	0.8%	No
ATAD2		8q24.13	AMP	4	122	3.3%	No
URAD		13q12.2	AMP	7	122	5.7%	No
NDUFB8		10q24.31	HOMDEL	3	122	2.5%	No
AFF1		4q21.3-q22.1	HOMDEL	1	122	0.8%	Yes
PIM1		6p21.2	HOMDEL	1	122	0.8%	Yes
MAP10		1q42.2	HOMDEL	1	122	0.8%	No
AOX1		2q33.1	HOMDEL	1	122	0.8%	No
BCO1		16q23.2	HOMDEL	1	122	0.8%	No
ZNRF3		22q12.1	HOMDEL	1	122	0.8%	Yes
AGAP9		10q11.22	HOMDEL	1	122	0.8%	No
NDUFB9		8q24.13	AMP	4	122	3.3%	No
LY6G6D		6p21.33	AMP	1	122	0.8%	No
RNF114		20q13.13	AMP	3	122	2.5%	No
H2AC2P		6p22.2	AMP	1	122	0.8%	No
LINC00398		13q12.3	AMP	2	122	1.6%	No
RPL19		17q12	AMP	1	122	0.8%	No
PRRG4		11p13	HOMDEL	1	122	0.8%	No
GKAP1		9q21.32	HOMDEL	1	122	0.8%	No
FLOT2		17q11.2	AMP	1	122	0.8%	No
TNFRSF10B		8p21.3	HOMDEL	4	122	3.3%	No
SERAC1		6q25.3	HOMDEL	1	122	0.8%	No
IQANK1		8q24.3	AMP	5	122	4.1%	No
DUX4L5		4q35.2	HOMDEL	3	122	2.5%	No
SLC4A4		4q13.3	AMP	1	122	0.8%	No
OR2A4		6q23.2	AMP	1	122	0.8%	No
H3C15		1q21.2	HOMDEL	1	122	0.8%	Yes
CCDC157		22q12.2	AMP	1	122	0.8%	No
USP17L25		4p16.1	AMP	1	122	0.8%	No
SIT1		9p13.3	AMP	1	122	0.8%	No
ADAMTS19		5q23.3	HOMDEL	1	122	0.8%	No
PRM3		16p13.13	AMP	1	122	0.8%	No
ELAVL2		9p21.3	AMP	2	122	1.6%	No
AGPAT5		8p23.1	HOMDEL	3	122	2.5%	No
AFM		4q13.3	HOMDEL	1	122	0.8%	No
IRGC		19q13.31	AMP	2	122	1.6%	No
FBXO10		9p13.2	AMP	1	122	0.8%	No
LINC01477		18q12.3	HOMDEL	1	122	0.8%	No
MAGEB4		Xp21.2	AMP	1	122	0.8%	No
MDFIC		7q31.1-q31.2	HOMDEL	1	122	0.8%	No
GRAMD2B		5q23.2	HOMDEL	2	122	1.6%	No
EPGN		4q13.3	AMP	1	122	0.8%	No
RBIS		8q21.2	AMP	3	122	2.5%	No
BBS10		12q21.2	HOMDEL	1	122	0.8%	No
RGS3		9q32	HOMDEL	1	122	0.8%	No
BCL7C		16p11.2	AMP	1	122	0.8%	No
CLEC19A		16p12.3	AMP	1	122	0.8%	No
PELO		5q11.2	HOMDEL	1	122	0.8%	No
MTHFD1L		6q25.1	AMP	1	122	0.8%	No
MFAP5		12p13.31	AMP	1	122	0.8%	No
TRIM72		16p11.2	AMP	1	122	0.8%	No
AKIRIN2		6q15	HOMDEL	1	122	0.8%	No
LIN28B		6q16.3-q21	HOMDEL	1	122	0.8%	No
PREX1		20q13.13	AMP	3	122	2.5%	No
TRIM39-RPP21		6p22.1	AMP	1	122	0.8%	No
FOXP2		7q31.1	AMP	1	122	0.8%	No
CRH		8q13.1	AMP	2	122	1.6%	No
KCTD4		13q14.12-q14.13	HOMDEL	1	122	0.8%	No
AS3MT		10q24.32	HOMDEL	3	122	2.5%	No
DPH5-DT		1p21.2	HOMDEL	1	122	0.8%	No
MAGEB3		Xp21.2	AMP	1	122	0.8%	No
FLRT3		20p12.1	HOMDEL	2	122	1.6%	No
C1QTNF9B		13q12.12	AMP	5	122	4.1%	No
CCNG2		4q21.1	HOMDEL	2	122	1.6%	No
TBC1D10B		16p11.2	AMP	1	122	0.8%	No
TRPC4AP		20q11.22	AMP	6	122	4.9%	No
ARL14EPL		5q23.1	HOMDEL	3	122	2.5%	No
ENTPD8		9q34.3	AMP	2	122	1.6%	No
LINC02911		16q12.1	AMP	1	122	0.8%	No
FZD3		8p21.1	AMP	2	122	1.6%	No
TRPC6		11q22.1	HOMDEL	1	122	0.8%	No
ZNF689		16p11.2	AMP	1	122	0.8%	No
CNGA2		Xq28	AMP	1	122	0.8%	No
STATH		4q13.3	AMP	1	122	0.8%	No
GLIS3-AS1		9p24.2	AMP	2	122	1.6%	No
RAD51-AS1		15q15.1	HOMDEL	7	122	5.7%	No
PTK2B		8p21.2	HOMDEL	2	122	1.6%	No
SLC16A1-AS1		1p13.2	HOMDEL	1	122	0.8%	No
MAGEB2		Xp21.2	AMP	1	122	0.8%	No
PPEF1-AS1		Xp22.13	AMP	1	122	0.8%	No
LIG3		17q12	HOMDEL	1	122	0.8%	No
TMEM273		10q11.23	HOMDEL	1	122	0.8%	No
IFFO1		12p13.31	AMP	2	122	1.6%	No
SEM1		7q21.3	AMP	1	122	0.8%	No
LINC01630		18q21.2	HOMDEL	1	122	0.8%	No
USP5		12p13	AMP	1	122	0.8%	No
MRPS11		15q25.3	HOMDEL	1	122	0.8%	No
KCNT1		9q34.3	AMP	3	122	2.5%	No
PLIN2		9p22.1	AMP	1	122	0.8%	No
USO1		4q21.1	HOMDEL	2	122	1.6%	No
C16ORF74		16q24.1	HOMDEL	1	122	0.8%	No
PCLAF		15q22.31	HOMDEL	1	122	0.8%	No
BICRAL		6p21.1	AMP	2	122	1.6%	No
BHLHE22-AS1		8q12.3	AMP	2	122	1.6%	No
NOP10		15q14	HOMDEL	6	122	4.9%	No
TSR2		Xp11.22	AMP	1	122	0.8%	No
MAGEB1		Xp21.2	AMP	1	122	0.8%	No
AMBN		4q13.3	AMP	1	122	0.8%	No
HMBOX1		8p21.1-p12	HOMDEL	2	122	1.6%	No
CCDC28A		6q24.1	AMP	1	122	0.8%	No
DNAAF11		8q24.22	AMP	5	122	4.1%	No
MTERF1		7q21.2	AMP	1	122	0.8%	No
MAP3K7		6q15	HOMDEL	1	122	0.8%	Yes
ZNF157		Xp11.3	AMP	1	122	0.8%	No
TMEM181		6q25.3	AMP	1	122	0.8%	No
C5ORF34		5p12	AMP	1	122	0.8%	No
HNRNPA3		2q31.2	HOMDEL	1	122	0.8%	No
IYD		6q25.1	HOMDEL	2	122	1.6%	No
SOD2		6q25.3	AMP	1	122	0.8%	No
NBPF15		1q21.1	HOMDEL	1	122	0.8%	No
SGCE		7q21.3	AMP	1	122	0.8%	No
SLC2A3		12p13.31	AMP	1	122	0.8%	No
FAM83A		8q24.13	AMP	4	122	3.3%	No
CT47A10		Xq24	HOMDEL	1	122	0.8%	No
ARMC10		7q22.1	AMP	1	122	0.8%	No
ZBTB22		6p21.3	AMP	1	122	0.8%	No
LINC00588		8q12.1	AMP	2	122	1.6%	No
TMEM250		9q34.3	AMP	2	122	1.6%	No
MAGEA12		Xq28	AMP	1	122	0.8%	No
GPR31		6q27	HOMDEL	2	122	1.6%	No
TRIM60		4q32.3	HOMDEL	1	122	0.8%	No
SPTY2D1OS		11p15.1	AMP	1	122	0.8%	No
POFUT1		20q11.21	AMP	6	122	4.9%	No
ZBTB7C		18q21.1	HOMDEL	1	122	0.8%	No
HIPK1		1p13.2	HOMDEL	1	122	0.8%	No
PIGP		21q22.13	AMP	1	122	0.8%	No
GPAM		10q25.2	HOMDEL	2	122	1.6%	No
PKP2		12p11.21	AMP	1	122	0.8%	No
GP2		16p12.3	AMP	1	122	0.8%	No
MTUS2		13q12.3	AMP	3	122	2.5%	No
HTATSF1		Xq26.3	AMP	1	122	0.8%	No
TRIM40		6p22.1	AMP	1	122	0.8%	No
SLC2A9		4p16.1	AMP	1	122	0.8%	No
MPPE1		18p11.21	AMP	1	122	0.8%	No
ZDHHC7		16q24.1	HOMDEL	1	122	0.8%	No
SNORA31		13q14.13	HOMDEL	1	122	0.8%	No
RCAN2		6p12.3	AMP	1	122	0.8%	No
OBP2A		9q34.3	AMP	2	122	1.6%	No
HPSE		4q21.23	HOMDEL	1	122	0.8%	No
ZMYM2		13q12.11	HOMDEL	1	122	0.8%	Yes
WNK1		12p13.33	AMP	2	122	1.6%	No
LINC00242		6q27	HOMDEL	1	122	0.8%	No
DAXX		6p21.32	AMP	1	122	0.8%	Yes
WDR46		6p21.32	AMP	1	122	0.8%	No
SPATA42		1p13.3	HOMDEL	1	122	0.8%	No
CABS1		4q13.3	AMP	1	122	0.8%	No
SLC26A3		7q22.3-q31.1	HOMDEL	1	122	0.8%	No
MAGEA11		Xq28	AMP	1	122	0.8%	No
LRRC23		12p13.31	AMP	1	122	0.8%	No
NCOA2		8q13.3	AMP	2	122	1.6%	Yes
MRPS30-DT		5p12	AMP	1	122	0.8%	No
CCL2		17q12	HOMDEL	1	122	0.8%	No
GSDMA		17q21.1	AMP	2	122	1.6%	No
OOEP		6q13	HOMDEL	1	122	0.8%	No
DLX5		7q21.3	AMP	1	122	0.8%	No
SAA3P		11p15.1	AMP	1	122	0.8%	No
DCANP1		5q31.1	AMP	1	122	0.8%	No
CC2D2A		4p15.32	HOMDEL	1	122	0.8%	No
MLF2		12p13.31	AMP	1	122	0.8%	No
EIF3K		19q13.2	AMP	2	122	1.6%	No
CDRT4		17p12	HOMDEL	1	122	0.8%	No
KANTR		Xp11.22	AMP	1	122	0.8%	No
WT1-AS		11p13	HOMDEL	1	122	0.8%	No
PILRA		7q22.1	AMP	1	122	0.8%	No
CCER2		19q13.2	AMP	2	122	1.6%	No
KLHL13		Xq24	HOMDEL	1	122	0.8%	No
RHOXF2		Xq24	HOMDEL	1	122	0.8%	No
GSX1		13q12.2	AMP	7	122	5.7%	No
TES		7q31.2	AMP	1	122	0.8%	No
LINC01851		2p12	HOMDEL	1	122	0.8%	No
IL3		5q31.1	HOMDEL	1	122	0.8%	Yes
DLGAP2-AS1		8p23.3	HOMDEL	4	122	3.3%	No
SAA4		11p15.1	AMP	1	122	0.8%	No
TMC7		16p12.3	AMP	1	122	0.8%	No
FAM120C		Xp11.22	AMP	1	122	0.8%	No
MYO19		17q12	HOMDEL	1	122	0.8%	No
P2RY10		Xq21.1	AMP	1	122	0.8%	No
GPR78		4p16.1	AMP	1	122	0.8%	No
PACSIN1		6p21.3	AMP	1	122	0.8%	No
RASGRP1		15q14	HOMDEL	6	122	4.9%	No
CT47A8		Xq24	HOMDEL	1	122	0.8%	No
MRPS35		12p11.22	AMP	1	122	0.8%	No
SLC2A5		1p36.23	AMP	1	122	0.8%	No
MTHFD1L		6q25.1	HOMDEL	1	122	0.8%	No
PF4V1		4q13.3	HOMDEL	1	122	0.8%	No
TJP1		15q13.1	HOMDEL	5	122	4.1%	No
WT1		11p13	AMP	1	122	0.8%	Yes
RYR2		1q43	HOMDEL	1	122	0.8%	No
UNC13B		9p13.3	AMP	1	122	0.8%	No
MOXD1		6q23.2	AMP	1	122	0.8%	No
HFM1		1p22.2	HOMDEL	1	122	0.8%	No
EID1		15q21.1	HOMDEL	4	122	3.3%	No
SLC35G5		8p23.1	HOMDEL	3	122	2.5%	No
CCNA1		13q13.3	HOMDEL	1	122	0.8%	No
CNNM2		10q24.32	HOMDEL	3	122	2.5%	No
ODR4		1q31.1	AMP	1	122	0.8%	No
NOC3L		10q23.33	HOMDEL	3	122	2.5%	No
DMAC1		9p24.1	AMP	5	122	4.1%	No
TRMT11		6q22.32	AMP	1	122	0.8%	No
RBM43		2q23.3	HOMDEL	1	122	0.8%	No
GABRP		5q35.1	HOMDEL	1	122	0.8%	No
NDE1		16p13.11	AMP	1	122	0.8%	No
BOD1L1		4p15.33	AMP	1	122	0.8%	No
CACNG2		22q12.3	AMP	1	122	0.8%	No
DYNLRB1		20q11.22	AMP	6	122	4.9%	No
DCK		4q13.3	HOMDEL	1	122	0.8%	No
RBM25		14q24.2	HOMDEL	1	122	0.8%	No
FMR1		Xq27.3	AMP	2	122	1.6%	No
STAR		8p11.23	AMP	2	122	1.6%	No
LINC00462		13q14.2	HOMDEL	2	122	1.6%	No
TPD52L3		9p24.1	AMP	4	122	3.3%	No
EXPH5		11q22.3	HOMDEL	1	122	0.8%	No
SMIM19		8p11.21	AMP	3	122	2.5%	No
ITPRIP		10q25.1	HOMDEL	3	122	2.5%	No
LINC01441		20q13.2	HOMDEL	1	122	0.8%	No
PHF24		9p13.3	HOMDEL	1	122	0.8%	No
VCX2		Xp22.31	AMP	1	122	0.8%	No
CIC		19q13.2	AMP	1	122	0.8%	Yes
CCDC110		4q35.1	HOMDEL	3	122	2.5%	No
PROM1		4p15.32	HOMDEL	1	122	0.8%	No
XRRA1		11q13.4	AMP	1	122	0.8%	No
GFRA2		8p21.3	HOMDEL	4	122	3.3%	No
PLA2R1		2q23-q24	HOMDEL	1	122	0.8%	No
NRAS		1p13.2	HOMDEL	1	122	0.8%	Yes
SPPL2A		15q21.2	HOMDEL	4	122	3.3%	No
FRMPD4		Xp22.2	AMP	1	122	0.8%	No
SEMA3F		3p21.31	HOMDEL	1	122	0.8%	No
ZNF133		20p11.23	HOMDEL	1	122	0.8%	No
POLR2K		8q22.2	AMP	4	122	3.3%	No
ASIC2		17q11.2-q12	AMP	1	122	0.8%	No
LINC02208		5q23.1	HOMDEL	3	122	2.5%	No
CDH4		20q13.33	AMP	4	122	3.3%	No
BIN3-IT1		8p21.3	HOMDEL	4	122	3.3%	No
GGNBP2		17q12	HOMDEL	1	122	0.8%	No
RAPGEF6		5q31.1	HOMDEL	1	122	0.8%	No
MTIF3		13q12.2	AMP	6	122	4.9%	No
LRRC17		7q22.1	AMP	1	122	0.8%	No
USP13		3q26.33	HOMDEL	1	122	0.8%	No
FUNDC1		Xp11.3	AMP	1	122	0.8%	No
ZMYND19		9q34.3	AMP	2	122	1.6%	No
ALDH1A3		15q26.3	HOMDEL	1	122	0.8%	No
DENND4C		9p22.1	AMP	1	122	0.8%	No
SNORD116-15		15q11.2	HOMDEL	4	122	3.3%	No
CTNND1		11q12.1	HOMDEL	2	122	1.6%	No
OSTM1		6q21	HOMDEL	1	122	0.8%	No
PRPF40A		2q23.3	HOMDEL	1	122	0.8%	No
TRIM33		1p13.2	HOMDEL	1	122	0.8%	Yes
IRF4		6p25.3	AMP	1	122	0.8%	Yes
FHL5		6q16.1	HOMDEL	3	122	2.5%	No
VENTX		10q26.3	HOMDEL	1	122	0.8%	No
ELL3		15q15.3	HOMDEL	7	122	5.7%	No
MAMDC2		9q21.12	HOMDEL	1	122	0.8%	No
PAX6-AS1		11p13	HOMDEL	1	122	0.8%	No
GOLGA8CP		15q11.2	HOMDEL	3	122	2.5%	No
SERP2		13q14.11	HOMDEL	1	122	0.8%	Yes
SNTA1		20q11.21	AMP	5	122	4.1%	No
NUTM2D		10q23.2	HOMDEL	3	122	2.5%	No
CACNG3		16p12.1	AMP	1	122	0.8%	No
BMP3		4q21.21	HOMDEL	1	122	0.8%	No
GAPDH		12p13.31	AMP	2	122	1.6%	No
ARHGEF9		Xq11.1	HOMDEL	1	122	0.8%	No
RSL24D1		15q21.3	HOMDEL	3	122	2.5%	No
DMRTA1		9p21.3	AMP	1	122	0.8%	No
SPSB2		12p13.31	AMP	1	122	0.8%	No
NTRK3		15q25.3	HOMDEL	2	122	1.6%	Yes
VCX3A		Xp22.31	AMP	1	122	0.8%	No
LINC01546		Xp22.33	HOMDEL	1	122	0.8%	No
TRIM10		6p22.1	AMP	1	122	0.8%	No
KRTAP5-2		11p15.5	HOMDEL	1	122	0.8%	No
CBR1		21q22.12	AMP	1	122	0.8%	No
WT1-AS		11p13	AMP	1	122	0.8%	No
CARD18		11q22.3	HOMDEL	1	122	0.8%	No
SHISA2		13q12.13	AMP	5	122	4.1%	No
SNTB1		8q24.12	AMP	4	122	3.3%	No
ERMARD		6q27	HOMDEL	1	122	0.8%	No
SPATA9		5q15	HOMDEL	2	122	1.6%	No
GCOM1		15q21.3	HOMDEL	1	122	0.8%	No
PRKAR2A		3p21.31	AMP	1	122	0.8%	No
APRT		16q24.3	HOMDEL	1	122	0.8%	No
SCFD2		4q12	AMP	1	122	0.8%	No
ACHE		7q22.1	AMP	1	122	0.8%	No
TREM2		6p21.1	AMP	2	122	1.6%	No
TAS2R43		12p13.2	AMP	1	122	0.8%	No
PIGO		9p13.3	AMP	1	122	0.8%	No
SLC2A4RG		20q13.33	AMP	4	122	3.3%	No
MIR31HG		9p21.3	AMP	2	122	1.6%	No
MAPK15		8q24.3	AMP	5	122	4.1%	No
ARHGAP22		10q11.22-q11.23	HOMDEL	1	122	0.8%	No
ZNF117		7q11.21	AMP	1	122	0.8%	No
KRTAP2-1		17q21.2	AMP	1	122	0.8%	No
SLC25A26		3p14.1	AMP	1	122	0.8%	No
CBR3		21q22.12	AMP	1	122	0.8%	No
HMGN3		6q14.1	HOMDEL	1	122	0.8%	No
STK4-DT		20q13.12	AMP	4	122	3.3%	No
TBP		6q27	HOMDEL	1	122	0.8%	No
PON1		7q21.3	AMP	1	122	0.8%	No
CERS3		15q26.3	HOMDEL	1	122	0.8%	No
COLCA1		11q23.1	HOMDEL	1	122	0.8%	No
PRKAR2B		7q22.3	AMP	1	122	0.8%	No
RHOV		15q15.1	HOMDEL	7	122	5.7%	No
PABPN1L		16q24.3	HOMDEL	1	122	0.8%	No
CDC7		1p22.1	HOMDEL	1	122	0.8%	No
PALLD		4q32.3	AMP	1	122	0.8%	No
PEX5L-AS2		3q26.33	HOMDEL	1	122	0.8%	No
MAMDC4		9q34.3	AMP	2	122	1.6%	No
ZC3H12C		11q22.3	HOMDEL	1	122	0.8%	No
PCSK1		5q15	HOMDEL	2	122	1.6%	No
NOP14		4p16.3	HOMDEL	1	122	0.8%	No
LINC01088		4q21.21	HOMDEL	2	122	1.6%	No
FGFBP1		4p15.32	HOMDEL	1	122	0.8%	No
ZNF705D		8p23.1	HOMDEL	3	122	2.5%	No
GDF10		10q11.22	HOMDEL	1	122	0.8%	No
SNORA59A		1p36.21	HOMDEL	1	122	0.8%	No
FAM81B		5q15	AMP	1	122	0.8%	No
NR4A2		2q22-q23	HOMDEL	1	122	0.8%	No
MYO16		13q33.3	AMP	2	122	1.6%	No
PARP11		12p13.32	AMP	2	122	1.6%	No
RGS7BP		5q12.3	HOMDEL	1	122	0.8%	No
LINC00869		1q21.2	HOMDEL	1	122	0.8%	No
LINC01278		Xq11.1	HOMDEL	1	122	0.8%	No
GOT1		10q24.2	HOMDEL	3	122	2.5%	No
GALT		9p13.3	AMP	1	122	0.8%	No
PON2		7q21.3	AMP	1	122	0.8%	No
PPP1R16A		8q24.3	AMP	5	122	4.1%	No
EXTL3		8p21.1	HOMDEL	2	122	1.6%	No
FGF23		12p13.32	AMP	2	122	1.6%	Yes
HABP4		9q22.32	AMP	1	122	0.8%	No
CCNB1		5q13.2	HOMDEL	1	122	0.8%	No
MAK		6p24.2	AMP	1	122	0.8%	No
KDR		4q12	AMP	1	122	0.8%	Yes
GARIN6		12q23.1	HOMDEL	1	122	0.8%	No
AP3S2		15q26.1	AMP	1	122	0.8%	No
SMG1P5		16p11.2	AMP	1	122	0.8%	No
DHRSX		Xp22.33 and Yp11.2	AMP	1	122	0.8%	No
KLHL36		16q24.1	HOMDEL	1	122	0.8%	No
ANTXR2		4q21.21	HOMDEL	1	122	0.8%	No
LCK		1p35.2	HOMDEL	1	122	0.8%	Yes
TXNIP		1q21.1	HOMDEL	1	122	0.8%	No
HSPB3		5q11.2	HOMDEL	1	122	0.8%	No
SYNC		1p35.1	HOMDEL	1	122	0.8%	No
MIR210HG		11p15.5	HOMDEL	2	122	1.6%	No
SNORD116-2		15q11.2	HOMDEL	4	122	3.3%	No
MAOA		Xp11.3	HOMDEL	1	122	0.8%	No
AQP9		15q21.3	HOMDEL	1	122	0.8%	No
LINC01618		4q12	AMP	1	122	0.8%	No
PON3		7q21.3	AMP	1	122	0.8%	No
PRKCB		16p12.2-p12.1	AMP	1	122	0.8%	No
NKAPP1		Xq24	HOMDEL	1	122	0.8%	No
EPGN		4q13.3	HOMDEL	1	122	0.8%	No
CCDC171		9p22.3	AMP	2	122	1.6%	No
SMIM15		5q12.1	HOMDEL	1	122	0.8%	No
QKI		6q26	HOMDEL	2	122	1.6%	Yes
CD2		1p13.1	HOMDEL	1	122	0.8%	No
LEAP2		5q31.1	HOMDEL	1	122	0.8%	No
ZNG1C		9q21.11	AMP	1	122	0.8%	No
ERRFI1		1p36.23	AMP	1	122	0.8%	Yes
FHIP1A		4q31.3	AMP	1	122	0.8%	No
RBMS1		2q24.2	HOMDEL	1	122	0.8%	No
MPPED2		11p14.1	AMP	1	122	0.8%	No
EOLA1-DT		Xq28	AMP	1	122	0.8%	No
SAA2		11p15.1	AMP	1	122	0.8%	No
RPL30		8q22.2	AMP	5	122	4.1%	No
KRT20		17q21.2	AMP	1	122	0.8%	No
DEPTOR		8q24.12	AMP	4	122	3.3%	No
PLAC8		4q21.22	HOMDEL	1	122	0.8%	No
UFM1		13q13.3	HOMDEL	1	122	0.8%	No
COX7A2		6q14.1	HOMDEL	1	122	0.8%	No
CDC14A		1p21.2	HOMDEL	1	122	0.8%	No
RASL11B		4q12	AMP	1	122	0.8%	No
LINC02653		10q23.31	HOMDEL	2	122	1.6%	No
RMRP		9p13.3	AMP	1	122	0.8%	No
TMEM144		4q32.1	HOMDEL	1	122	0.8%	No
NBPF12		1q21.1	HOMDEL	1	122	0.8%	No
RPL21P44		4q12	AMP	1	122	0.8%	No
GRID1-AS1		10q23.1	HOMDEL	1	122	0.8%	No
LINC01168		10q26.3	HOMDEL	1	122	0.8%	No
RIPOR2		6p22.3	AMP	1	122	0.8%	No
AKTIP		16q12.2	AMP	1	122	0.8%	No
STX18-AS1		4p16.2	AMP	1	122	0.8%	No
SLC35A2		Xp11.23	AMP	1	122	0.8%	No
STEAP4		7q21.12	AMP	1	122	0.8%	No
DCAF4L2		8q21.3	AMP	4	122	3.3%	No
ACO1		9p21.1	AMP	1	122	0.8%	No
TDH		8p23.1	HOMDEL	3	122	2.5%	No
IRF1		5q31.1	HOMDEL	1	122	0.8%	Yes
INE1		Xp11.3	AMP	1	122	0.8%	No
FMR1-AS1		Xq27.3	AMP	2	122	1.6%	No
LRRC24		8q24.3	AMP	5	122	4.1%	No
SEPHS2		16p11.2	AMP	1	122	0.8%	No
AFP		4q13.3	HOMDEL	1	122	0.8%	No
ST7-AS1		7q31.2	HOMDEL	1	122	0.8%	No
MGME1		20p11.23	HOMDEL	1	122	0.8%	No
CLEC2D		12p13.31	AMP	1	122	0.8%	No
ODF3B		22q13.33	HOMDEL	2	122	1.6%	No
P2RY8		Xp22.33 and Yp11.3	HOMDEL	1	122	0.8%	Yes
ZSCAN12		6p22.1	AMP	1	122	0.8%	No
VGLL2		6q22.1	HOMDEL	1	122	0.8%	No
FGB		4q31.3	HOMDEL	1	122	0.8%	No
ZNF683		1p36.11	AMP	1	122	0.8%	No
SERF1A		5q13.2	HOMDEL	1	122	0.8%	No
TRMU		22q13.31	HOMDEL	1	122	0.8%	No
DZANK1		20p11.23	HOMDEL	1	122	0.8%	No
LPAR6		13q14.2	HOMDEL	2	122	1.6%	No
NDUFV1		11q13.2	AMP	1	122	0.8%	No
APLNR		11q12.1	HOMDEL	1	122	0.8%	Yes
CCN3		8q24.12	AMP	4	122	3.3%	No
CDC14B		9q22.32-q22.33	AMP	1	122	0.8%	No
RASSF6		4q13.3	AMP	1	122	0.8%	No
FBXO43		8q22.2	AMP	4	122	3.3%	No
OSBPL2		20q13.33	AMP	4	122	3.3%	No
KDM5A		12p13.33	AMP	2	122	1.6%	Yes
SCML4		6q21	HOMDEL	1	122	0.8%	No
NDUFAF6		8q22.1	AMP	4	122	3.3%	No
HOATZ		11q23.1	HOMDEL	1	122	0.8%	No
GPR180		13q32.1	HOMDEL	1	122	0.8%	No
SAP30		4q34.1	HOMDEL	1	122	0.8%	No
NOTCH4		6p21.32	AMP	1	122	0.8%	Yes
OPRM1		6q25.2	AMP	1	122	0.8%	No
ODF3		11p15.5	HOMDEL	2	122	1.6%	No
MED30		8q24.11	AMP	4	122	3.3%	No
FAM25C		10q11.22	HOMDEL	1	122	0.8%	No
TRIM31		6p22.1	AMP	1	122	0.8%	No
OVGP1		1p13.2	HOMDEL	1	122	0.8%	No
RBM38		20q13.31	AMP	5	122	4.1%	No
VPS18		15q15.1	HOMDEL	7	122	5.7%	No
ARL8B		3p26.1	HOMDEL	1	122	0.8%	No
VSTM5		11q21	HOMDEL	1	122	0.8%	No
LARGE-AS1		22q12.3	AMP	1	122	0.8%	No
ACAT2		6q25.3	HOMDEL	1	122	0.8%	No
ST7L		1p13.2	HOMDEL	1	122	0.8%	No
MCC		5q22.2	HOMDEL	4	122	3.3%	No
OPRL1		20q13.33	AMP	4	122	3.3%	No
BBOX1		11p14.2	AMP	1	122	0.8%	No
UNC93A		6q27	AMP	1	122	0.8%	No
TCAP		17q12	AMP	2	122	1.6%	No
COG7		16p12.2	AMP	1	122	0.8%	No
MID1IP1		Xp11.4	AMP	1	122	0.8%	No
TMEM199		17q11.2	AMP	1	122	0.8%	No
KCNS2		8q22.2	AMP	5	122	4.1%	No
LINC01644		22q13.31	HOMDEL	1	122	0.8%	No
LINC00861		8q24.13	AMP	5	122	4.1%	No
ERICH5		8q22.2	AMP	5	122	4.1%	No
ODAPH		4q21.1	HOMDEL	2	122	1.6%	No
PLET1		11q23.1	HOMDEL	1	122	0.8%	No
CLU		8p21.1	HOMDEL	2	122	1.6%	No
OPRK1		8q11.23	AMP	2	122	1.6%	No
SOX18		20q13.33	AMP	4	122	3.3%	No
IMMP1L		11p13	HOMDEL	1	122	0.8%	No
MAN1B1-DT		9q34.3	AMP	3	122	2.5%	No
SNTG1		8q11.21	AMP	3	122	2.5%	No
TMPRSS11F		4q13.2	HOMDEL	1	122	0.8%	No
TREM1		6p21.1	AMP	2	122	1.6%	No
ABRACL		6q24.1	AMP	1	122	0.8%	No
KCNS1		20q13.12	AMP	4	122	3.3%	No
CXCL9		4q21.1	HOMDEL	1	122	0.8%	No
MBOAT4		8p12	AMP	1	122	0.8%	No
FLT3		13q12.2	AMP	6	122	4.9%	Yes
PPP1R14D		15q15.1	HOMDEL	7	122	5.7%	No
STRIP1		1p13.3	HOMDEL	1	122	0.8%	No
TRPS1		8q23.3	AMP	4	122	3.3%	No
CDH22		20q13.12	AMP	4	122	3.3%	No
LYSMD3		5q14.3	HOMDEL	1	122	0.8%	No
EMBP1		1p11.2	HOMDEL	1	122	0.8%	No
SFI1		22q12.2	HOMDEL	1	122	0.8%	No
IRAK1		Xq28	AMP	1	122	0.8%	No
PKIB		6q22.31	AMP	1	122	0.8%	No
TMEM87A		15q15.1	HOMDEL	7	122	5.7%	No
CNGB1		16q21	AMP	1	122	0.8%	No
NOTCH1		9q34.3	AMP	2	122	1.6%	Yes
RBM33		7q36.3	AMP	1	122	0.8%	No
RBM20		10q25.2	HOMDEL	2	122	1.6%	No
TRMT9B		8p22	HOMDEL	4	122	3.3%	No
FAM90A7		8p23.1	HOMDEL	4	122	3.3%	No
LINC00502		10q23.31	HOMDEL	2	122	1.6%	No
SORBS3		8p21.3	HOMDEL	4	122	3.3%	No
LCN6		9q34.3	AMP	2	122	1.6%	No
KCNQ3		8q24.22	AMP	5	122	4.1%	No
SLC35F2		11q22.3	HOMDEL	1	122	0.8%	No
KCNQ5		6q13	HOMDEL	3	122	2.5%	No
ENTPD8		9q34.3	HOMDEL	1	122	0.8%	No
LTBP4		19q13.2	AMP	2	122	1.6%	No
LZTS1-AS1		8p21.3	HOMDEL	4	122	3.3%	No
AP1S2		Xp22.2	AMP	1	122	0.8%	No
MUC17		7q22.1	AMP	1	122	0.8%	No
FBXO5		6q25.2	AMP	1	122	0.8%	No
PDE10A		6q27	AMP	1	122	0.8%	No
NTNG1		1p13.3	HOMDEL	2	122	1.6%	No
RIC1		9p24.1	AMP	4	122	3.3%	No
NDUFB5		3q26.33	HOMDEL	1	122	0.8%	No
CDPF1		22q13.31	HOMDEL	1	122	0.8%	No
CCNB2		15q22.2	HOMDEL	1	122	0.8%	No
STAMBPL1		10q23.31	HOMDEL	2	122	1.6%	No
SMIM27		9p21.1	AMP	1	122	0.8%	No
LDOC1		Xq27.1	AMP	1	122	0.8%	No
SEPTIN6		Xq24	HOMDEL	1	122	0.8%	Yes
ZNF428		19q13.31	AMP	1	122	0.8%	No
CPNE1		20q11.22	AMP	4	122	3.3%	No
CNTFR-AS1		9p13.3	HOMDEL	1	122	0.8%	No
NEK9		14q24.3	HOMDEL	1	122	0.8%	No
LINC01239		9p21.3	AMP	2	122	1.6%	No
UQCRBP1		Xp11.21	AMP	1	122	0.8%	No
LCORL		4p15.31	AMP	1	122	0.8%	No
SRCAP		16p11.2	AMP	1	122	0.8%	No
MAL2		8q24.12	AMP	4	122	3.3%	No
EEIG2		1p13.3	HOMDEL	1	122	0.8%	No
KDM4E		11q21	HOMDEL	1	122	0.8%	No
MSC-AS1		8q13.3-q21.11	AMP	3	122	2.5%	No
SUMO4		6q25.1	AMP	1	122	0.8%	No
CBLB		3q13.11	HOMDEL	1	122	0.8%	Yes
RNF217-AS1		6q22.31	HOMDEL	1	122	0.8%	Yes
HNF4G		8q21.13	AMP	2	122	1.6%	No
CRYBG2		1p36.11	AMP	1	122	0.8%	No
QSER1		11p13	HOMDEL	1	122	0.8%	No
ODAM		4q13.3	AMP	1	122	0.8%	No
CTNNBL1		20q11.23	AMP	5	122	4.1%	No
C6ORF163		6q15	HOMDEL	1	122	0.8%	No
DUX4L3		4q35.2	HOMDEL	3	122	2.5%	No
E2F5		8q21.2	AMP	3	122	2.5%	No
GTDC1		2q22.3	HOMDEL	1	122	0.8%	No
IRGQ		19q13.31	AMP	1	122	0.8%	No
PROX2		14q24.3	HOMDEL	1	122	0.8%	No
SNORA25		11q21	HOMDEL	1	122	0.8%	No
COL26A1		7q22.1	AMP	1	122	0.8%	No
ANTKMT		16p13.3	AMP	1	122	0.8%	No
COPS4		4q21.22	HOMDEL	1	122	0.8%	No
CBFA2T2		20q11.21-q11.22	AMP	5	122	4.1%	No
LINC03041		9p22.3	AMP	1	122	0.8%	No
LINC00929		15q12	HOMDEL	4	122	3.3%	No
GLUD2		Xq24	HOMDEL	1	122	0.8%	No
ARHGAP4		Xq28	AMP	1	122	0.8%	No
DMRT3		9p24.3	AMP	3	122	2.5%	No
ASB11		Xp22.2	AMP	1	122	0.8%	No
LOC388282		16q21	AMP	1	122	0.8%	No
STMN2		8q21.13	AMP	3	122	2.5%	No
DYNLT2		6q27	HOMDEL	1	122	0.8%	No
RABL2B		22q13.33	HOMDEL	2	122	1.6%	No
LY96		8q21.11	AMP	2	122	1.6%	No
PTGR2		14q24.3	HOMDEL	1	122	0.8%	No
VSTM2L		20q11.23	AMP	4	122	3.3%	No
MMP10		11q22.2	HOMDEL	1	122	0.8%	No
ARHGEF1		19q13.2	AMP	1	122	0.8%	No
PNPLA8		7q31.1	AMP	1	122	0.8%	No
CYP4F35P		18p11.21	AMP	1	122	0.8%	No
C4ORF47		4q35.1	HOMDEL	3	122	2.5%	No
HNF4A		20q13.12	AMP	4	122	3.3%	No
IFT22		7q22.1	AMP	1	122	0.8%	No
SYCE1		10q26.3	HOMDEL	1	122	0.8%	No
XPNPEP1		10q25.1	HOMDEL	2	122	1.6%	No
CD81		11p15.5	HOMDEL	1	122	0.8%	No
PLD3		19q13.2	AMP	2	122	1.6%	No
SCRIB		8q24.3	AMP	5	122	4.1%	No
FCGR1A		1q21.2	HOMDEL	1	122	0.8%	No
RPL24		3q12.3	AMP	1	122	0.8%	No
MACROD2		20p12.1	HOMDEL	15	122	12.3%	No
MRGPRX3		11p15.1	AMP	1	122	0.8%	No
GATD1-DT		11p15.5	HOMDEL	1	122	0.8%	No
PITX1-AS1		5q31.1	AMP	1	122	0.8%	No
ZDHHC14		6q25.3	AMP	1	122	0.8%	No
RNF122		8p12	HOMDEL	2	122	1.6%	No
CCDC179		11p14.3	AMP	1	122	0.8%	No
ISX		22q12.3	AMP	1	122	0.8%	No
CCDC96		4p16.1	AMP	1	122	0.8%	No
PRAG1		8p23.1	HOMDEL	4	122	3.3%	No
AP2A2		11p15.5	HOMDEL	1	122	0.8%	No
ARHGAP6		Xp22.2	AMP	1	122	0.8%	No
CDK6-AS1		7q21.2	AMP	1	122	0.8%	No
SMIM8		6q15	HOMDEL	1	122	0.8%	No
SNURF		15q11.2	HOMDEL	4	122	3.3%	No
LUZP2		11p14.3	AMP	1	122	0.8%	No
RNF20		9q31.1	AMP	1	122	0.8%	No
SLC46A1		17q11.2	AMP	1	122	0.8%	No
GYG2		Xp22.33	AMP	1	122	0.8%	No
PNMA1		14q24.3	HOMDEL	1	122	0.8%	No
S100P		4p16.1	AMP	1	122	0.8%	No
POLR3GL		1q21.1	HOMDEL	1	122	0.8%	No
PLS3-AS1		Xq23	HOMDEL	1	122	0.8%	No
LGALS13		19q13.2	AMP	2	122	1.6%	No
FUNDC2		Xq28	AMP	1	122	0.8%	No
DUOX1		15q21.1	HOMDEL	8	122	6.6%	No
KRTAP2-2		17q21.2	AMP	1	122	0.8%	No
SLCO3A1		15q26.1	HOMDEL	1	122	0.8%	No
NDUFS4		5q11.2	HOMDEL	1	122	0.8%	No
MROH6		8q24.3	AMP	5	122	4.1%	No
PRKACB		1p31.1	HOMDEL	1	122	0.8%	No
LINC00841		10q11.21	HOMDEL	1	122	0.8%	No
TTI2		8p12	AMP	2	122	1.6%	No
MRGPRX4		11p15.1	AMP	1	122	0.8%	No
KLHDC2		14q21.3	HOMDEL	1	122	0.8%	No
PM20D2		6q15	HOMDEL	1	122	0.8%	No
CDO1		5q22.3	HOMDEL	3	122	2.5%	No
MAF1		8q24.3	AMP	5	122	4.1%	No
LINC00367		13q12.11	AMP	4	122	3.3%	No
NDUFS8		11q13.2	AMP	1	122	0.8%	No
FAM120B		6q27	AMP	1	122	0.8%	No
TAS2R42		12p13.2	AMP	1	122	0.8%	No
ANO5		11p14.3	AMP	1	122	0.8%	No
MORC3		21q22.12	AMP	1	122	0.8%	No
NAV2-AS5		11p15.1	AMP	1	122	0.8%	No
SFTPC		8p21.3	HOMDEL	4	122	3.3%	No
SPANXC		Xq27.2	AMP	1	122	0.8%	No
DOCK4-AS1		7q31.1	AMP	1	122	0.8%	No
FBXO3		11p13	AMP	1	122	0.8%	No
LRRC57		15q15.2	HOMDEL	7	122	5.7%	No
SYT13		11p11.2	AMP	1	122	0.8%	No
ASPN		9q22.31	AMP	1	122	0.8%	No
PBX2		6p21.32	AMP	1	122	0.8%	No
INE2		Xp22.2	AMP	1	122	0.8%	No
DNAL1		14q24.3	HOMDEL	1	122	0.8%	No
E2F3		6p22.3	AMP	1	122	0.8%	Yes
NUMB		14q24.3	HOMDEL	1	122	0.8%	No
PIK3IP1-DT		22q12.2	AMP	1	122	0.8%	No
LINC02492		4q35.2	HOMDEL	3	122	2.5%	No
SPIDR		8q11.21	AMP	2	122	1.6%	No
ESCO2		8p21.1	HOMDEL	2	122	1.6%	Yes
THAP9		4q21.22	HOMDEL	1	122	0.8%	No
LPCAT4		15q14	HOMDEL	6	122	4.9%	No
SAA1		11p15.1	AMP	1	122	0.8%	No
WRN		8p12	AMP	1	122	0.8%	Yes
CD274		9p24.1	AMP	4	122	3.3%	Yes
DNAJB9		7q31.1	HOMDEL	1	122	0.8%	No
FBXO4		5p13.1	AMP	1	122	0.8%	No
LRRC66		4q12	AMP	1	122	0.8%	No
MRGPRX2		11p15.1	AMP	1	122	0.8%	No
SPAG16		2q34	HOMDEL	1	122	0.8%	No
RUBCNL		13q14.13	AMP	2	122	1.6%	No
NBDY		Xp11.21	AMP	1	122	0.8%	No
AMELX		Xp22.2	AMP	1	122	0.8%	No
FIP1L1		4q12	AMP	1	122	0.8%	Yes
CT47A5		Xq24	HOMDEL	1	122	0.8%	No
SNORA12		10q24.31	HOMDEL	3	122	2.5%	No
MEPCE		7q22.1	AMP	1	122	0.8%	No
LINC01543		18q11.2	HOMDEL	1	122	0.8%	No
ARHGAP8		22q13.31	HOMDEL	1	122	0.8%	No
ANKS1B		12q23.1	HOMDEL	1	122	0.8%	No
CPEB2-DT		4p15.33-p15.32	AMP	1	122	0.8%	No
L3MBTL1		20q13.12	AMP	4	122	3.3%	No
FAM170B		10q11.23	HOMDEL	1	122	0.8%	No
AMFR		16q13	AMP	1	122	0.8%	No
LDLRAD2		1p36.12	HOMDEL	1	122	0.8%	No
GSTM2P1		6q21	HOMDEL	1	122	0.8%	No
KCNK16		6p21.2	AMP	1	122	0.8%	No
EPHX2		8p21.2-p21.1	HOMDEL	2	122	1.6%	No
DCTPP1		16p11.2	AMP	1	122	0.8%	No
PLAGL2		20q11.21	AMP	6	122	4.9%	No
WFS1		4p16.1	HOMDEL	1	122	0.8%	No
OCIAD1		4p11	AMP	1	122	0.8%	No
PCSK1N		Xp11.23	AMP	1	122	0.8%	No
PPID		4q32.1	HOMDEL	1	122	0.8%	No
CNTFR		9p13.3	AMP	1	122	0.8%	No
SPOCD1		1p35.2	HOMDEL	1	122	0.8%	No
SNHG11		20q11.23	AMP	4	122	3.3%	No
LDLRAD3		11p13	AMP	1	122	0.8%	No
HMGA1P7		6q23.2	AMP	1	122	0.8%	No
MUC2		11p15.5	HOMDEL	1	122	0.8%	No
SMTN		22q12.2	AMP	1	122	0.8%	No
SACS		13q12.12	AMP	4	122	3.3%	No
SOHLH2		13q13.3	HOMDEL	1	122	0.8%	No
PYROXD1		12p12.1	AMP	2	122	1.6%	No
SLC1A6		19p13.12	HOMDEL	1	122	0.8%	No
RCAN2		6p12.3	HOMDEL	1	122	0.8%	No
NSMF		9q34.3	AMP	2	122	1.6%	No
OC90		8q24.22	AMP	5	122	4.1%	No
SBF1P1		8q12.1	AMP	2	122	1.6%	No
SLC6A5		11p15.1	AMP	1	122	0.8%	No
MYL12A		18p11.31	HOMDEL	1	122	0.8%	No
SRP14-DT		15q15.1	HOMDEL	6	122	4.9%	No
CXCL8		4q13.3	HOMDEL	1	122	0.8%	No
PLAT		8p11.21	AMP	4	122	3.3%	No
EPC2		2q23.1	HOMDEL	1	122	0.8%	No
TAF13		1p13.3	HOMDEL	1	122	0.8%	No
MRPL41		9q34.3	HOMDEL	1	122	0.8%	No
SPDYE6		7q22.1	AMP	1	122	0.8%	No
RNF185		22q12.2	AMP	1	122	0.8%	No
TAS2R50		12p13.2	AMP	1	122	0.8%	No
MSMP		9p13.3	AMP	1	122	0.8%	No
GABRR1		6q15	HOMDEL	1	122	0.8%	No
SOX3		Xq27.1	AMP	1	122	0.8%	No
LRRN3		7q31.1	HOMDEL	4	122	3.3%	No
ACTR5		20q11.23	AMP	4	122	3.3%	No
CLIC3		9q34.3	AMP	2	122	1.6%	No
ALOX15B		17p13.1	HOMDEL	1	122	0.8%	No
TAAR3P		6q23.2	AMP	1	122	0.8%	No
IFT88		13q12.11	HOMDEL	1	122	0.8%	No
LINC01310		22q13.32	HOMDEL	2	122	1.6%	No
TENM4		11q14.1	AMP	1	122	0.8%	No
N4BP2L2-IT2		13q13.1	AMP	1	122	0.8%	No
COTL1		16q24.1	HOMDEL	1	122	0.8%	No
HACE1		6q16.3	HOMDEL	1	122	0.8%	No
SNORD116-28		15q11.2	HOMDEL	4	122	3.3%	No
DMRTC2		19q13.2	AMP	1	122	0.8%	No
SOX4		6p22.3	AMP	1	122	0.8%	No
SLC5A3		21q22.11	AMP	1	122	0.8%	No
TAAR2		6q23.2	AMP	1	122	0.8%	No
PIP4P2		8q21.3	AMP	5	122	4.1%	No
AZGP1P1		7q22.1	AMP	1	122	0.8%	No
GABARAPL3		15q26.1	HOMDEL	1	122	0.8%	No
LEMD2		6p21.31	AMP	1	122	0.8%	No
SNORD115-13		15q11.2	HOMDEL	4	122	3.3%	No
VPS33B		15q26.1	AMP	1	122	0.8%	No
LOC100506422		9p21.2	AMP	1	122	0.8%	No
MYOM1		18p11.31	HOMDEL	1	122	0.8%	No
B4GALT1-AS1		9p21.1	AMP	1	122	0.8%	No
PLAUR		19q13	AMP	1	122	0.8%	No
TBL1X		Xp22.31-p22.2	HOMDEL	1	122	0.8%	No
HSP90B2P		15q26.3	HOMDEL	1	122	0.8%	No
RAD50		5q31.1	HOMDEL	1	122	0.8%	Yes
USP17L27		4p16.1	AMP	1	122	0.8%	No
GDPD4		11q13.5	AMP	1	122	0.8%	No
FAM193A		4p16.3	HOMDEL	1	122	0.8%	No
LNCRNA-IUR		11q21	HOMDEL	1	122	0.8%	No
SLC5A4		22q12.3	AMP	1	122	0.8%	No
EIF3M		11p13	AMP	1	122	0.8%	No
F11		4q35.2	HOMDEL	3	122	2.5%	No
LRATD1		2p24.3	HOMDEL	1	122	0.8%	No
KIAA1755		20q11.23	AMP	4	122	3.3%	No
LINC00366		13q13.3	HOMDEL	1	122	0.8%	No
CCL15		17q12	HOMDEL	1	122	0.8%	No
KLRF1		12p13.31	AMP	1	122	0.8%	No
IL3RA		Xp22.3 and Yp13.3	HOMDEL	1	122	0.8%	No
NEURL2		20q13.12	AMP	4	122	3.3%	No
MUCL3		6p21.33	AMP	1	122	0.8%	No
ZSCAN23		6p22.1	AMP	1	122	0.8%	No
SMIM10L2A		Xq26.3	AMP	1	122	0.8%	No
ANKRD20A9P		13q11	AMP	1	122	0.8%	No
TADA2A		17q12	HOMDEL	1	122	0.8%	No
KPNA6		1p35.2	HOMDEL	1	122	0.8%	No
LRRC55		11q12.1	HOMDEL	1	122	0.8%	No
LINC01989		17q12	AMP	1	122	0.8%	No
FAM72B		1p11.2	HOMDEL	1	122	0.8%	No
CFL1P1		10q23.31	HOMDEL	5	122	4.1%	No
DPY19L4		8q22.1	AMP	4	122	3.3%	No
FOXC2		16q24.1	HOMDEL	1	122	0.8%	No
SPACA5B		Xp11.23	AMP	1	122	0.8%	No
CLEC6A		12p13.31	AMP	1	122	0.8%	No
TAS2R30		12p13.2	AMP	1	122	0.8%	No
ADGRG1		16q21	AMP	1	122	0.8%	No
ZNF658		9q21.11	AMP	1	122	0.8%	No
IGF2-AS		11p15.5	AMP	3	122	2.5%	No
MIATNB		22q12.1	AMP	1	122	0.8%	No
MAN2A2		15q25	AMP	1	122	0.8%	No
TSPAN4		11p15.5	HOMDEL	1	122	0.8%	No
ASB9P1		15q26.1	AMP	1	122	0.8%	No
ITPKA		15q15.1	HOMDEL	7	122	5.7%	No
LINC02903		7q31.1	HOMDEL	1	122	0.8%	No
TRIM26		6p22.1	AMP	1	122	0.8%	No
BCKDHB		6q14.1	HOMDEL	3	122	2.5%	No
C1GALT1C1		Xq24	HOMDEL	1	122	0.8%	No
DNAJC28		21q22.11	AMP	1	122	0.8%	No
WNT8B		10q24.31	HOMDEL	3	122	2.5%	No
WDR47		1p13.3	HOMDEL	1	122	0.8%	No
KIFC2		8q24.3	AMP	5	122	4.1%	No
LRCH1		13q14.13-q14.2	HOMDEL	1	122	0.8%	No
TAS2R46		12p13.2	AMP	1	122	0.8%	No
ACTN2		1q43	HOMDEL	2	122	1.6%	No
MOV10		1p13.2	HOMDEL	1	122	0.8%	No
MAN1A1		6q22.31	AMP	1	122	0.8%	No
SLC17A5		6q13	HOMDEL	1	122	0.8%	No
KRTAP5-4		11p15.5	HOMDEL	1	122	0.8%	No
MARCHF1		4q32.2-q32.3	HOMDEL	1	122	0.8%	No
NKAPL		6p22.1	AMP	1	122	0.8%	No
MAGIX		Xp11.23	AMP	1	122	0.8%	No
PSPC1		13q12.11	HOMDEL	1	122	0.8%	No
CAV1		7q31.2	HOMDEL	1	122	0.8%	No
TMEM97		17q11.2	AMP	1	122	0.8%	No
MRPS10		6p21.1	AMP	2	122	1.6%	No
FAM3A		Xq28	AMP	1	122	0.8%	No
DLGAP1		18p11.31	HOMDEL	1	122	0.8%	No
TAS2R20		12p13.2	AMP	1	122	0.8%	No
[truncated: 7,649 more rows]
