# Supplementary material for: Targeting HDAC2-Mediated Immune Regulation to Overcome Therapeutic Resistance in Mutant Colorectal Cancer
Source: Cancers (Basel). 2023 Mar 24;15(7):1960. doi: 10.3390/cancers15071960 (PMC10093005; doi:10.3390/cancers15071960)
Supplement: Supplementary file 1 [file cancers-15-01960-s001.zip › cancers-2165166-supplementary/Table S5 CNA genes _ B2M.xlsx]

## Sheet: CNA genes _ B2M
Gene	Gistic(Q-value)	Cytoband	CNA	Profiled Samples	#	Freq	Is Cancer Gene (source: OncoKB)
TLL2		10q24.1	HOMDEL	1	35	2.9%	Yes
TMEM168		7q31.1	HOMDEL	1	35	2.9%	No
NFKBIB		19q13.2	AMP	1	35	2.9%	No
IFNL2		19q13.2	AMP	1	35	2.9%	No
GPHN		14q23.3	HOMDEL	1	35	2.9%	Yes
COMMD5		8q24.3	AMP	2	35	5.7%	No
NUTM2G		9q22.33	AMP	1	35	2.9%	No
PKP3		11p15.5	HOMDEL	1	35	2.9%	No
ARL5C		17q12	AMP	1	35	2.9%	No
SV2B		15q26.1	HOMDEL	1	35	2.9%	No
DOCK4-AS1		7q31.1	HOMDEL	1	35	2.9%	No
NAT2		8p22	HOMDEL	1	35	2.9%	No
SNORA29		6q25.3	HOMDEL	1	35	2.9%	No
HMGA1		6p21.31	AMP	1	35	2.9%	Yes
OXR1		8q23.1	AMP	2	35	5.7%	No
WDR24		16p13.3	AMP	1	35	2.9%	No
SNORD116-29		15q11.2	HOMDEL	4	35	11.4%	No
WDFY3-AS2		4q21.23	HOMDEL	1	35	2.9%	No
PRKRIP1		7q22.1	AMP	1	35	2.9%	No
LINC01227		16q23.2	HOMDEL	1	35	2.9%	No
EXT1		8q24.11	AMP	2	35	5.7%	Yes
PTCD1		7q22.1	AMP	1	35	2.9%	No
LINC01543		18q11.2	AMP	1	35	2.9%	No
MIR9-3HG		15q26.1	HOMDEL	1	35	2.9%	No
NSMF		9q34.3	HOMDEL	1	35	2.9%	No
PRKDC		8q11.21	HOMDEL	1	35	2.9%	Yes
CARMIL1		6p22.2	AMP	1	35	2.9%	No
RIC8A		11p15.5	HOMDEL	1	35	2.9%	No
RRM2B		8q22.3	AMP	2	35	5.7%	No
C11ORF52		11q23.1	HOMDEL	1	35	2.9%	No
LOX		5q23.1	HOMDEL	1	35	2.9%	No
MIR3945HG		4q35.1	HOMDEL	2	35	5.7%	No
DPY19L2P4		7q21.13	AMP	1	35	2.9%	No
CIB1		15q26.1	HOMDEL	1	35	2.9%	No
ENO4		10q25.3	HOMDEL	1	35	2.9%	No
ANKRD20A19P		13q12.12	AMP	2	35	5.7%	No
LINC02901		6q25.3	HOMDEL	1	35	2.9%	No
LINC01029		18q23	HOMDEL	1	35	2.9%	No
PWAR5		15q11.2	HOMDEL	4	35	11.4%	No
MUC22		6p21.33	AMP	1	35	2.9%	No
AASDHPPT		11q22.3	HOMDEL	1	35	2.9%	No
WBP1L		10q24.32	HOMDEL	1	35	2.9%	No
H1-1		6p22.2	AMP	1	35	2.9%	No
FGF17		8p21.3	HOMDEL	1	35	2.9%	No
NAF1		4q32.2	HOMDEL	1	35	2.9%	No
CASP12		11q22.3	HOMDEL	1	35	2.9%	No
RMDN1		8q21.3	AMP	2	35	5.7%	No
TMEM131L		4q31.3	HOMDEL	1	35	2.9%	No
LINC00293		8q11.1	AMP	1	35	2.9%	No
MAN2A2		15q25	HOMDEL	1	35	2.9%	No
GOLM2		15q15.3	HOMDEL	7	35	20.0%	No
FOXF1		16q24.1	HOMDEL	1	35	2.9%	Yes
VIP		6q25.2	HOMDEL	1	35	2.9%	No
ZNF521		18q11.2	AMP	1	35	2.9%	Yes
RAB2A		8q12.1-q12.2	AMP	1	35	2.9%	No
HECTD2		10q23.32	HOMDEL	1	35	2.9%	No
ZNF576		19q13.31	AMP	1	35	2.9%	No
TP63		3q28	HOMDEL	1	35	2.9%	Yes
SLC25A13		7q21.3	AMP	1	35	2.9%	No
PAK4		19q13.2	AMP	1	35	2.9%	No
N4BP2L1		13q13.1	HOMDEL	1	35	2.9%	No
F11-AS1		4q35.2	HOMDEL	2	35	5.7%	No
FBXL20		17q12	AMP	1	35	2.9%	No
CENPU		4q35.1	HOMDEL	2	35	5.7%	No
PCOLCE-AS1		7q22.1	AMP	1	35	2.9%	No
KRTAP3-1		17q21.2	AMP	1	35	2.9%	No
CATSPERG		19q13.2	AMP	1	35	2.9%	No
MVD		16q24.2	HOMDEL	1	35	2.9%	No
ATP5MK		10q24.33	HOMDEL	1	35	2.9%	No
KRTAP5-3		11p15.5	HOMDEL	1	35	2.9%	No
LCNL1		9q34.3	HOMDEL	1	35	2.9%	No
CHSY1		15q26.3	HOMDEL	1	35	2.9%	No
SMIM30		7q31.1	HOMDEL	1	35	2.9%	No
CNGB3		8q21.3	AMP	2	35	5.7%	No
FAM76B		11q21	HOMDEL	1	35	2.9%	No
RGL2		6p21.32	AMP	1	35	2.9%	No
CDK6		7q21.2	HOMDEL	1	35	2.9%	Yes
HMGN4		6p22.2	AMP	1	35	2.9%	No
MMP27		11q22.2	HOMDEL	1	35	2.9%	No
NUMBL		19q13.2	AMP	1	35	2.9%	No
KRTAP1-5		17q21.2	AMP	1	35	2.9%	No
LTA		6p21.33	AMP	1	35	2.9%	No
LRRC4C		11p12	HOMDEL	1	35	2.9%	No
TRIM38		6p22.2	AMP	1	35	2.9%	No
TIMM23B		10q11.23	HOMDEL	1	35	2.9%	No
LRRK1		15q26.3	HOMDEL	1	35	2.9%	No
URAHP		16q24.3	HOMDEL	1	35	2.9%	No
SMR3B		4q13.3	HOMDEL	1	35	2.9%	No
LYSMD2		15q21.2	HOMDEL	4	35	11.4%	No
C6ORF52		6p24.2	AMP	1	35	2.9%	No
CASP3		4q35.1	HOMDEL	2	35	5.7%	No
ALB		4q13.3	HOMDEL	1	35	2.9%	Yes
PAM		5q21.1	HOMDEL	1	35	2.9%	No
PAN3-AS1		13q12.2	AMP	1	35	2.9%	No
ZNF488		10q11.22	HOMDEL	1	35	2.9%	No
SNORD116-17		15q11.2	HOMDEL	4	35	11.4%	No
MSMB		10q11.22	HOMDEL	1	35	2.9%	No
ERLIN1		10q24.31	HOMDEL	1	35	2.9%	No
MFSD3		8q24.3	AMP	2	35	5.7%	No
RNF139		8q24.13	AMP	2	35	5.7%	No
LY6G5B		6p21.33	AMP	1	35	2.9%	No
SNRPA		19q13.2	AMP	1	35	2.9%	No
CPE		4q32.3	HOMDEL	1	35	2.9%	No
PPP1R9A		7q21.3	AMP	1	35	2.9%	No
IFNL1		19q13.2	AMP	1	35	2.9%	No
MTMR7		8p22	HOMDEL	1	35	2.9%	No
GAPLINC		18p11.31	HOMDEL	1	35	2.9%	No
LINC01777		1p36.32	HOMDEL	1	35	2.9%	No
PPP1R18		6p21.33	AMP	1	35	2.9%	No
CLIC1		6p21.33	AMP	1	35	2.9%	No
H4C6		6p22.2	AMP	1	35	2.9%	No
SEMA6A		5q23.1	HOMDEL	1	35	2.9%	No
CYP26C1		10q23.33	HOMDEL	1	35	2.9%	No
LINC00923		15q26.2	HOMDEL	1	35	2.9%	No
GOLGA6L7		15q13.1	HOMDEL	5	35	14.3%	No
PFDN6		6p21.32	AMP	1	35	2.9%	No
MTCH1		6p21.2	HOMDEL	1	35	2.9%	No
IFITM1		11p15.5	HOMDEL	1	35	2.9%	No
ZNF782		9q22.33	AMP	1	35	2.9%	No
ESRP1		8q22.1	AMP	2	35	5.7%	No
IFNL3		19q13.2	AMP	1	35	2.9%	No
TPD52		8q21.13	AMP	1	35	2.9%	No
MSL1		17q21.1	AMP	1	35	2.9%	No
HNRNPUL1		19q13.2	AMP	1	35	2.9%	No
TRAPPC9		8q24.3	HOMDEL	1	35	2.9%	No
H4C4		6p22.2	AMP	1	35	2.9%	No
LINC02694		15q14	HOMDEL	5	35	14.3%	No
LINC02148		5q23.1	HOMDEL	1	35	2.9%	No
SECISBP2		9q22.2	AMP	1	35	2.9%	No
SORD		15q21.1	HOMDEL	8	35	22.9%	No
LSMEM1		7q31.1	AMP	1	35	2.9%	No
PACRG-AS1		6q26	HOMDEL	1	35	2.9%	No
SMIM30		7q31.1	AMP	1	35	2.9%	No
KRTAP5-6		11p15.5	HOMDEL	1	35	2.9%	No
HHEX		10q23.33	HOMDEL	1	35	2.9%	No
ATXN1		6p22.3	AMP	1	35	2.9%	No
BRCA2		13q13.1	AMP	1	35	2.9%	Yes
MAF		16q23.2	HOMDEL	1	35	2.9%	Yes
FNDC1		6q25.3	HOMDEL	1	35	2.9%	No
EDN1		6p24.1	AMP	1	35	2.9%	No
FRAT2		10q24.1	HOMDEL	1	35	2.9%	No
TRIP6		7q22.1	AMP	1	35	2.9%	No
TSSC4		11p15.5	HOMDEL	1	35	2.9%	No
BMT2		7q31.1	HOMDEL	1	35	2.9%	No
PRG3		11q12.1	HOMDEL	1	35	2.9%	No
HOGA1		10q24.2	HOMDEL	2	35	5.7%	No
LINC02906		8q22.1	AMP	2	35	5.7%	No
EYA1		8q13.3	AMP	1	35	2.9%	No
CCN4		8q24.22	AMP	2	35	5.7%	No
POMP		13q12.3	AMP	1	35	2.9%	No
DCHS2		4q31.3	AMP	1	35	2.9%	No
LOC100287846		8q11.1	AMP	1	35	2.9%	No
SNORD102		13q12.2	AMP	1	35	2.9%	No
DEFB104A		8p23.1	HOMDEL	1	35	2.9%	No
KCNV2		9p24.2	AMP	1	35	2.9%	No
ERVFRD-1		6p24.2	AMP	1	35	2.9%	No
FGD2		6p21.2	HOMDEL	1	35	2.9%	No
SPARCL1		4q22.1	HOMDEL	1	35	2.9%	No
BRCA2		13q13.1	HOMDEL	1	35	2.9%	Yes
PTGR3		18q22.3	HOMDEL	1	35	2.9%	No
LAYN		11q23.1	HOMDEL	1	35	2.9%	No
PMS2P1		7q22.1	AMP	1	35	2.9%	No
CCNDBP1		15q15.2	HOMDEL	6	35	17.1%	No
CFAP418-AS1		8q22.1	AMP	2	35	5.7%	No
NOX3		6q25.3	HOMDEL	1	35	2.9%	No
RNU6-53P		13q12.3	HOMDEL	1	35	2.9%	No
SNORD115-28		15q11.2	HOMDEL	4	35	11.4%	No
C8ORF48		8p22	HOMDEL	1	35	2.9%	No
FRG2		4q35.2	HOMDEL	2	35	5.7%	No
GALNS		16q24.3	HOMDEL	1	35	2.9%	No
SGCG		13q12.12	AMP	1	35	2.9%	No
BBS9		7p14.3	HOMDEL	2	35	5.7%	No
TP53INP1		8q22.1	AMP	2	35	5.7%	No
TEX26		13q12.3	AMP	1	35	2.9%	No
MBTPS1		16q23.3-q24.1	HOMDEL	1	35	2.9%	No
LINC02153		8p21.3	HOMDEL	1	35	2.9%	No
WFDC1		16q24.1	HOMDEL	1	35	2.9%	No
LINC02603		9q22.32	AMP	1	35	2.9%	No
CSN3		4q13.3	HOMDEL	1	35	2.9%	No
SLCO1A2		12p12.1	AMP	1	35	2.9%	No
TAF11		6p21.31	AMP	1	35	2.9%	No
C6ORF47		6p21.33	AMP	1	35	2.9%	No
FLOT1		6p21.33	AMP	1	35	2.9%	No
SLC26A4-AS1		7q22.3	AMP	1	35	2.9%	No
PAFAH1B1		17p13.3	HOMDEL	1	35	2.9%	No
FEZF1-AS1		7q31.32	AMP	1	35	2.9%	No
MACROD2-AS1		20p12.1	HOMDEL	6	35	17.1%	No
SNORD116-4		15q11.2	HOMDEL	4	35	11.4%	No
KRTAP3-2		17q21.2	AMP	1	35	2.9%	No
RMDN3		15q15.1	HOMDEL	6	35	17.1%	No
PPIP5K1		15q15.3	HOMDEL	6	35	17.1%	No
CCDC71L		7q22.3	AMP	1	35	2.9%	No
RWDD4		4q35.1	HOMDEL	3	35	8.6%	No
LARGE1		22q12.3	HOMDEL	1	35	2.9%	No
RBM12B		8q22.1	AMP	2	35	5.7%	No
C19ORF33		19q13.2	AMP	1	35	2.9%	No
JRKL-AS1		11q21	HOMDEL	1	35	2.9%	No
EPB41L4A		5q22.1-q22.2	HOMDEL	1	35	2.9%	No
LINC01950		5q21.3	HOMDEL	1	35	2.9%	No
LINC00311		16q24.1	HOMDEL	1	35	2.9%	No
LACTB2		8q13.3	AMP	1	35	2.9%	No
TEX47		7q21.13	AMP	1	35	2.9%	No
CDKL2		4q21.1	HOMDEL	2	35	5.7%	No
DDX60		4q32.3	AMP	1	35	2.9%	No
SNORD115-10		15q11.2	HOMDEL	4	35	11.4%	No
TCF25		16q24.3	HOMDEL	1	35	2.9%	No
CNTN5		11q22.1	HOMDEL	1	35	2.9%	No
FAM83A-AS1		8q24.13	AMP	2	35	5.7%	No
PDS5B		13q13.1	AMP	1	35	2.9%	Yes
ZNF474		5q23.2	HOMDEL	1	35	2.9%	No
RPS18P9		6q25.1	HOMDEL	1	35	2.9%	No
SLC39A14		8p21.3	HOMDEL	1	35	2.9%	No
TATDN1		8q24.13	AMP	2	35	5.7%	No
TCP1		6q25.3	HOMDEL	1	35	2.9%	No
TONSL		8q24.3	AMP	2	35	5.7%	No
SNORA72		8q22.2	AMP	2	35	5.7%	No
SPINT2		19q13.2	AMP	1	35	2.9%	No
SLC17A3		6p22.2	AMP	1	35	2.9%	No
ZNF407-AS1		18q22.3	HOMDEL	1	35	2.9%	No
LINC00928		15q26.1	HOMDEL	1	35	2.9%	No
ICE2		15q22.2	HOMDEL	1	35	2.9%	No
CCHCR1		6p21.33	AMP	1	35	2.9%	No
CFAP97		4q35.1	HOMDEL	2	35	5.7%	No
SORBS2		4q35.1	HOMDEL	2	35	5.7%	No
ADTRP		6p24.1	AMP	1	35	2.9%	No
ATAT1		6p21.33	AMP	1	35	2.9%	No
DMXL1		5q23.1	HOMDEL	1	35	2.9%	No
NFKBIL1		6p21.33	AMP	1	35	2.9%	No
HERC2P7		15q11.2	HOMDEL	3	35	8.6%	No
PCOLCE		7q22.1	AMP	1	35	2.9%	No
IVD		15q15.1	HOMDEL	5	35	14.3%	No
CUL5		11q22.3	HOMDEL	1	35	2.9%	No
SRRM5		19q13.31	AMP	1	35	2.9%	No
ZNF251		8q24.3	AMP	2	35	5.7%	No
ARPIN-AP3S2		15q26.1	HOMDEL	1	35	2.9%	No
UAP1L1		9q34.3	HOMDEL	1	35	2.9%	No
OTUD7A		15q13.3	HOMDEL	5	35	14.3%	No
PRDM14		8q13.3	AMP	1	35	2.9%	Yes
MRPL50		9q31.1	AMP	1	35	2.9%	No
LAMTOR4		7q22.1	AMP	1	35	2.9%	No
AUH		9q22.31	AMP	1	35	2.9%	No
MDGA1		6p21.2	HOMDEL	1	35	2.9%	No
MRPL13		8q24.12	AMP	2	35	5.7%	No
DNAAF4		15q21.3	HOMDEL	3	35	8.6%	No
FGG		4q32.1	AMP	1	35	2.9%	No
ENPP6		4q35.1	HOMDEL	3	35	8.6%	No
C4ORF46		4q32.1	HOMDEL	1	35	2.9%	No
XRCC1		19q13.31	AMP	1	35	2.9%	No
RFX3		9p24.2	AMP	1	35	2.9%	No
NUDT12		5q21.2	HOMDEL	1	35	2.9%	No
FDCSP		4q13.3	HOMDEL	1	35	2.9%	No
ZSCAN16		6p22.1	AMP	1	35	2.9%	No
PPP1R3C		10q23.32	HOMDEL	1	35	2.9%	No
NUDT18		8p21.3	HOMDEL	1	35	2.9%	No
SFRP5		10q24.2	HOMDEL	1	35	2.9%	No
C4A		6p21.33	AMP	1	35	2.9%	No
RPL8		8q24.3	AMP	2	35	5.7%	No
EDEM1		3p26.1	HOMDEL	1	35	2.9%	No
SNAI3		16q24.2	HOMDEL	1	35	2.9%	No
RP9		7p14.3	HOMDEL	1	35	2.9%	No
KCNK6		19q13.2	AMP	1	35	2.9%	No
USPL1		13q12.3	AMP	1	35	2.9%	No
SLC7A13		8q21.3	AMP	2	35	5.7%	No
SMC3		10q25.2	HOMDEL	1	35	2.9%	Yes
FAM170A		5q23.1	HOMDEL	1	35	2.9%	No
PTPN13		4q21.3	HOMDEL	1	35	2.9%	Yes
LAMB4		7q31.1	HOMDEL	1	35	2.9%	No
C8ORF34		8q13.2	AMP	1	35	2.9%	No
ABCF1		6p21.33	AMP	1	35	2.9%	No
FAM227B		15q21.2	HOMDEL	4	35	11.4%	No
GOLGA8S		15q11.2	HOMDEL	3	35	8.6%	No
DISC1FP1		11q14.3	HOMDEL	1	35	2.9%	No
FOXE1		9q22.33	AMP	1	35	2.9%	No
WWOX		16q23.1-q23.2	HOMDEL	12	35	34.3%	No
ZFHX4-AS1		8q21.13	AMP	1	35	2.9%	No
H4C1		6p22.2	AMP	1	35	2.9%	No
MIEN1		17q12	AMP	1	35	2.9%	No
LRBA		4q31.3	AMP	1	35	2.9%	No
ABTB2		11p13	HOMDEL	1	35	2.9%	No
TRIM36		5q22.3	HOMDEL	1	35	2.9%	No
C4B		6p21.33	AMP	1	35	2.9%	No
C11ORF91		11p13	HOMDEL	1	35	2.9%	No
CORO2A		9q22.33	AMP	1	35	2.9%	No
SNORD116-23		15q11.2	HOMDEL	4	35	11.4%	No
ZNF789		7q22.1	AMP	1	35	2.9%	No
AP3S2		15q26.1	HOMDEL	1	35	2.9%	No
HCG23		6p21.32	AMP	1	35	2.9%	No
ALG2		9q22.33	AMP	1	35	2.9%	No
FAM167A		8p23.1	HOMDEL	1	35	2.9%	No
PRKN		6q26	HOMDEL	2	35	5.7%	Yes
MINPP1		10q23.2	HOMDEL	2	35	5.7%	No
NYAP1		7q22.1	AMP	1	35	2.9%	No
H3C2		6p22.2	AMP	1	35	2.9%	Yes
CAPRIN1		11p13	HOMDEL	1	35	2.9%	No
UFSP2		4q35.1	HOMDEL	2	35	5.7%	No
SPDYE3		7q22.1	AMP	1	35	2.9%	No
RCHY1		4q21.1	HOMDEL	2	35	5.7%	No
PLEKHF2		8q22.1	AMP	2	35	5.7%	No
MED24		17q21.1	AMP	1	35	2.9%	No
LCOR		10q24.1	HOMDEL	1	35	2.9%	No
LATS1		6q25.1	HOMDEL	1	35	2.9%	Yes
RAB9BP1		5q21.2-q21.3	HOMDEL	1	35	2.9%	No
CFAP300		11q22.1	HOMDEL	1	35	2.9%	No
ATP2C2		16q24.1	HOMDEL	1	35	2.9%	No
LGALS7B		19q13.2	AMP	1	35	2.9%	No
BTG4		11q23.1	HOMDEL	1	35	2.9%	No
UBE2L6		11q12.1	HOMDEL	1	35	2.9%	No
LINC02433		4q32.1	AMP	1	35	2.9%	No
ZC3H18		16q24.2	HOMDEL	1	35	2.9%	No
KLF13		15q13.3	HOMDEL	5	35	14.3%	No
SSRP1		11q12.1	HOMDEL	1	35	2.9%	No
PLCE1-AS1		10q23.33	HOMDEL	1	35	2.9%	No
GABRB3		15q12	HOMDEL	4	35	11.4%	No
CASP7		10q25.3	HOMDEL	1	35	2.9%	No
GPR176		15q14-q15.1	HOMDEL	5	35	14.3%	No
PEBP4		8p21.3	HOMDEL	1	35	2.9%	No
GRIA2		4q32.1	HOMDEL	1	35	2.9%	No
CAV1		7q31.2	AMP	1	35	2.9%	No
UTP23		8q24.11	AMP	2	35	5.7%	No
PIP5K1P1		6p24.3	AMP	1	35	2.9%	No
PROSER1		13q13.3	AMP	1	35	2.9%	No
LINC01193		15q11.2	HOMDEL	3	35	8.6%	No
LGALS14		19q13.2	AMP	1	35	2.9%	No
TRHR		8q23.1	AMP	2	35	5.7%	No
NTRK3-AS1		15q25.3	HOMDEL	1	35	2.9%	No
TLX1NB		10q24.31	HOMDEL	1	35	2.9%	No
CCDC78		16p13.3	AMP	1	35	2.9%	No
LZTS2		10q24.31	HOMDEL	1	35	2.9%	No
SUGT1P4-STRA6LP-CCDC180		9q22.33	AMP	1	35	2.9%	No
CFAP43		10q25.1	HOMDEL	1	35	2.9%	No
CSN2		4q13.3	HOMDEL	1	35	2.9%	No
LINC02483		4q21.1	HOMDEL	2	35	5.7%	No
ZNF34		8q24.3	AMP	2	35	5.7%	No
SYT8		11p15.5	HOMDEL	1	35	2.9%	No
CD44		11p13	HOMDEL	1	35	2.9%	No
CCR7		17q21.2	AMP	1	35	2.9%	No
SEC61B		9q22.33	AMP	1	35	2.9%	No
IL17D		13q12.11	AMP	1	35	2.9%	No
UGT2B28		4q13.2	HOMDEL	1	35	2.9%	No
CIAO3		16p13.3	AMP	1	35	2.9%	No
CAV2		7q31.2	AMP	1	35	2.9%	No
PCOTH		13q12.12	AMP	2	35	5.7%	No
ATP6V1H		8q11.23	AMP	1	35	2.9%	No
TRIM56		7q22.1	AMP	1	35	2.9%	No
TKTL2		4q32.2	HOMDEL	1	35	2.9%	No
USP10		16q24.1	HOMDEL	1	35	2.9%	No
TUBB3		16q24.3	HOMDEL	1	35	2.9%	No
PMP2		8q21.13	AMP	1	35	2.9%	No
ZKSCAN5		7q22.1	AMP	1	35	2.9%	No
NAALADL2		3q26.31	HOMDEL	3	35	8.6%	No
C16ORF95		16q24.2	HOMDEL	1	35	2.9%	No
PRNCR1		8q24.21	AMP	2	35	5.7%	No
EMC8		16q24.1	HOMDEL	1	35	2.9%	No
RARA-AS1		17q21.2	AMP	1	35	2.9%	No
GTF2A2		15q22.2	HOMDEL	1	35	2.9%	No
FEZF1		7q31.32	AMP	1	35	2.9%	No
HCG25		6p21.32	AMP	1	35	2.9%	No
UBE2V2		8q11.21	AMP	1	35	2.9%	No
FAM149A		4q35.1	HOMDEL	2	35	5.7%	No
DEFB103B		8p23.1	HOMDEL	1	35	2.9%	No
EHD4		15q15.1	HOMDEL	6	35	17.1%	No
ABCB1		7q21.12	AMP	1	35	2.9%	No
B9D2		19q13.2	AMP	1	35	2.9%	No
INS		11p15.5	AMP	1	35	2.9%	No
RANBP6		9p24.1	AMP	1	35	2.9%	No
LMNTD2		11p15.5	HOMDEL	1	35	2.9%	No
ING2		4q35.1	HOMDEL	3	35	8.6%	No
SPDYE2		7q22.1	AMP	1	35	2.9%	No
NUSAP1		15q14	HOMDEL	6	35	17.1%	No
DLX6-AS1		7q21.3	AMP	1	35	2.9%	No
CPED1		7q31.31	AMP	1	35	2.9%	No
DOCK4		7q31.1	AMP	1	35	2.9%	No
CCDC186		10q25.3	HOMDEL	1	35	2.9%	No
GUSBP19		5q21.1	HOMDEL	1	35	2.9%	No
THAP5		7q31.1	AMP	1	35	2.9%	No
SLC22A1		6q25.3	HOMDEL	1	35	2.9%	No
ABCB4		7q21.12	AMP	1	35	2.9%	No
H2BC11		6p22.1	AMP	1	35	2.9%	Yes
NCAM1-AS1		11q23.2	HOMDEL	1	35	2.9%	No
TMEM210		9q34.3	HOMDEL	1	35	2.9%	No
PSG11		19q13.31	AMP	1	35	2.9%	No
EIF3H		8q23.3-q24.11	AMP	2	35	5.7%	No
BRSK2		11p15.5	HOMDEL	1	35	2.9%	No
AIRN		6q25.3	HOMDEL	1	35	2.9%	No
LINC00423		13q13.1	AMP	1	35	2.9%	No
HABP2		10q25.3	HOMDEL	1	35	2.9%	No
NANS		9q22.33	AMP	1	35	2.9%	No
BCL2L10		15q21.2	HOMDEL	4	35	11.4%	No
DNAAF4-CCPG1		15q21.3	HOMDEL	3	35	8.6%	No
TRPM1		15q13.3	HOMDEL	5	35	14.3%	No
BTN2A3P		6p22.2	AMP	1	35	2.9%	No
H3C4		6p22.2	AMP	1	35	2.9%	Yes
IFRD1		7q31.1	HOMDEL	1	35	2.9%	No
FAM86B3P		8p23.1	HOMDEL	1	35	2.9%	No
HBP1		7q22.3	AMP	1	35	2.9%	No
HERC2		15q13.1	HOMDEL	5	35	14.3%	No
ELOC		8q21.11	AMP	1	35	2.9%	Yes
POTEB2		15q11.2	HOMDEL	3	35	8.6%	No
TEX26-AS1		13q12.3	AMP	1	35	2.9%	No
TOP2A		17q21.2	AMP	1	35	2.9%	No
SNX31		8q22.3	AMP	2	35	5.7%	No
TFAP2A		6p24.3	AMP	1	35	2.9%	No
PARD6G		18q23	HOMDEL	1	35	2.9%	No
UBA6		4q13.2	HOMDEL	1	35	2.9%	No
DEFA11P		8p23.1	HOMDEL	1	35	2.9%	No
H3C1		6p22.2	AMP	1	35	2.9%	Yes
PSG10P		19q13.2	AMP	1	35	2.9%	No
INS-IGF2		11p15.5	HOMDEL	1	35	2.9%	No
MRE11		11q21	HOMDEL	1	35	2.9%	Yes
ANXA2		15q22.2	HOMDEL	1	35	2.9%	No
CYP2A6		19q13.2	AMP	1	35	2.9%	No
LINC02912		8q24.21	AMP	2	35	5.7%	No
UGT2B11		4q13.2	HOMDEL	1	35	2.9%	No
EPB41L4A-DT		5q22.2	HOMDEL	1	35	2.9%	No
LRRC14		8q24.3	AMP	2	35	5.7%	No
TULP1		6p21.31	AMP	1	35	2.9%	No
ATP5MF		7q22.1	AMP	1	35	2.9%	No
TRIM61		4q32.3	HOMDEL	1	35	2.9%	No
UTRN		6q24.2	HOMDEL	1	35	2.9%	No
LRRN1		3p26.2	HOMDEL	1	35	2.9%	No
TGIF1		18p11.31	HOMDEL	1	35	2.9%	No
TMEM217		6p21.2	HOMDEL	1	35	2.9%	No
H3C6		6p22.2	AMP	1	35	2.9%	Yes
AIF1		6p21.33	AMP	1	35	2.9%	No
BBIP1		10q25.2	HOMDEL	1	35	2.9%	No
KCNG2		18q23	HOMDEL	1	35	2.9%	No
CYP2A7		19q13.2	AMP	1	35	2.9%	No
MAP4K1		19q13.2	AMP	1	35	2.9%	No
LINC01007		7q22.1	AMP	1	35	2.9%	No
METTL15		11p14.1	HOMDEL	1	35	2.9%	No
MCM7		7q22.1	AMP	1	35	2.9%	No
PGBD3		10q11	HOMDEL	1	35	2.9%	No
MSR1		8p22	HOMDEL	1	35	2.9%	No
GCM2		6p24.2	AMP	1	35	2.9%	No
CTSO		4q32.1	HOMDEL	1	35	2.9%	No
ZPBP2		17q21.1	AMP	1	35	2.9%	No
DOCK8-AS1		9p24.3	AMP	1	35	2.9%	No
TICAM2		5q22.3	HOMDEL	1	35	2.9%	No
CADPS2		7q31.32	AMP	1	35	2.9%	No
ANP32C		4q32.3	HOMDEL	1	35	2.9%	No
H3C3		6p22.2	AMP	1	35	2.9%	Yes
POGLUT3		11q22.3	HOMDEL	1	35	2.9%	No
LTK		15q15.1	HOMDEL	6	35	17.1%	Yes
CYP7B1		8q12.3	AMP	1	35	2.9%	No
RGS22		8q22.2	AMP	2	35	5.7%	No
H2AC12		6p22.1	AMP	1	35	2.9%	No
RYR1		19q13.2	AMP	1	35	2.9%	No
GSDMD		8q24.3	AMP	2	35	5.7%	No
SMAD4		18q21.2	HOMDEL	1	35	2.9%	Yes
WWP1		8q21.3	AMP	2	35	5.7%	Yes
H3C8		6p22.2	AMP	1	35	2.9%	Yes
XPO7		8p21.3	HOMDEL	1	35	2.9%	No
ANKRD1		10q23.31	HOMDEL	1	35	2.9%	No
SIGIRR		11p15.5	HOMDEL	1	35	2.9%	No
UBXN2B		8q12.1	AMP	1	35	2.9%	No
KRTAP1-4		17q21.2	AMP	1	35	2.9%	No
KRT24		17q21.2	AMP	1	35	2.9%	No
TMOD2		15q21.2	HOMDEL	4	35	11.4%	No
H2BC12		6p22.1	AMP	1	35	2.9%	Yes
TENM3-AS1		4q34.3	HOMDEL	3	35	8.6%	No
SLC45A4		8q24.3	AMP	2	35	5.7%	No
PTCH1		9q22.32	AMP	1	35	2.9%	Yes
H19		11p15.5	HOMDEL	1	35	2.9%	No
TMPRSS11D		4q13.2	HOMDEL	1	35	2.9%	No
LYPD5		19q13.31	AMP	2	35	5.7%	No
BCO2		11q23.1	HOMDEL	1	35	2.9%	No
BCHE		3q26.1	HOMDEL	1	35	2.9%	No
H3C11		6p22.1	AMP	1	35	2.9%	Yes
TERB2		15q21.1	HOMDEL	10	35	28.6%	No
PRXL2C		9q22.33	AMP	1	35	2.9%	No
GOLGA8N		15q13.3	HOMDEL	5	35	14.3%	No
ASZ1		7q31.2	AMP	1	35	2.9%	No
PTMAP11		9q22.33	AMP	1	35	2.9%	No
USP17L2		8p23.1	HOMDEL	1	35	2.9%	No
MARVELD1		10q24.2	HOMDEL	1	35	2.9%	No
AFG3L1P		16q24.3	HOMDEL	1	35	2.9%	No
IPW		15q11.2	HOMDEL	4	35	11.4%	No
PARD6G-AS1		18q23	HOMDEL	1	35	2.9%	No
FAM90A25P		8p23.1	HOMDEL	1	35	2.9%	No
MCM4		8q11.21	AMP	1	35	2.9%	No
KRT39		17q21.2	AMP	1	35	2.9%	No
TNFRSF10C		8p21.3	HOMDEL	1	35	2.9%	No
SIK2		11q23.1	HOMDEL	1	35	2.9%	No
GPT		8q24.3	AMP	2	35	5.7%	No
TXNL4A		18q23	HOMDEL	1	35	2.9%	No
H3C10		6p22.1	AMP	1	35	2.9%	Yes
FANCA		16q24.3	HOMDEL	1	35	2.9%	Yes
OGN		9q22.31	AMP	1	35	2.9%	No
PRC1		15q26.1	HOMDEL	1	35	2.9%	No
AP4E1		15q21.2	HOMDEL	4	35	11.4%	No
HPGD		4q34.1	HOMDEL	1	35	2.9%	No
TOLLIP		11p15.5	HOMDEL	1	35	2.9%	No
ANKRD19P		9q22.31	AMP	1	35	2.9%	No
SNORD115-30		15q11.2	HOMDEL	4	35	11.4%	No
BMPR1A		10q23.2	HOMDEL	2	35	5.7%	Yes
USP28		11q23.2	HOMDEL	1	35	2.9%	No
ZNF575		19q13.31	AMP	1	35	2.9%	No
ALOX5AP		13q12.3	AMP	1	35	2.9%	No
GLRB		4q32.1	AMP	1	35	2.9%	No
COMMD9		11p13	HOMDEL	1	35	2.9%	No
VWA2		10q25.3	HOMDEL	1	35	2.9%	No
HPYR1		8q24.22	AMP	2	35	5.7%	No
H3C12		6p22.1	AMP	1	35	2.9%	Yes
MMRN2		10q23.2	HOMDEL	2	35	5.7%	No
MARK2P9		10q23.33	HOMDEL	1	35	2.9%	No
EMC4		15q14	HOMDEL	5	35	14.3%	No
DUX4L4		4q35.2	HOMDEL	2	35	5.7%	No
DGKG		3q27.2-q27.3	HOMDEL	1	35	2.9%	No
WDR97		8q24.3	AMP	2	35	5.7%	No
SULT1B1		4q13.3	HOMDEL	1	35	2.9%	No
TMEM154		4q31.3	AMP	1	35	2.9%	No
C8ORF33		8q24.3	AMP	2	35	5.7%	No
PAMR1		11p13	HOMDEL	1	35	2.9%	No
HPSE2		10q24.2	HOMDEL	1	35	2.9%	No
GTPBP10		7q21.13	AMP	1	35	2.9%	No
C10ORF71		10q11.23	HOMDEL	1	35	2.9%	No
GPC2		7q22.1	AMP	1	35	2.9%	No
HERC2P3		15q11.1-q11.2	HOMDEL	3	35	8.6%	No
ESR1		6q25.1-q25.2	HOMDEL	1	35	2.9%	Yes
DMP1		4q22.1	HOMDEL	1	35	2.9%	No
LINC01093		4q35.1	HOMDEL	2	35	5.7%	No
RPS10-NUDT3		6p21.31	AMP	1	35	2.9%	No
PNLIPRP3		10q25.3	HOMDEL	1	35	2.9%	No
SNORD6		11q21	HOMDEL	1	35	2.9%	No
ZASP		7q22.1	AMP	1	35	2.9%	No
GABRA5		15q12	HOMDEL	4	35	11.4%	No
ZFP41		8q24.3	AMP	2	35	5.7%	No
EHBP1-AS1		2p15	HOMDEL	1	35	2.9%	No
SCGN		6p22.2	AMP	1	35	2.9%	No
GPRIN2		10q11.22	HOMDEL	1	35	2.9%	No
STK19		6p21.33	AMP	1	35	2.9%	Yes
THAP9-AS1		4q21.22	HOMDEL	1	35	2.9%	No
TIGD4		4q31.3	AMP	1	35	2.9%	No
GGNBP1		6p21.31	AMP	1	35	2.9%	No
ZC2HC1A		8q21.13	AMP	1	35	2.9%	No
RASA4		7q22.1	AMP	1	35	2.9%	No
LINC03020		8q13.3	AMP	1	35	2.9%	No
ANXA10		4q32.3	HOMDEL	1	35	2.9%	No
PKIA		8q21.13	AMP	1	35	2.9%	No
SLC12A1		15q21.1	HOMDEL	4	35	11.4%	No
APBA2		15q13.1	HOMDEL	5	35	14.3%	No
DNAJC24		11p13	HOMDEL	1	35	2.9%	No
HAS2		8q24.13	AMP	2	35	5.7%	No
OR4F13P		15q26.3	HOMDEL	1	35	2.9%	No
ITPR1-DT		3p26.1	HOMDEL	1	35	2.9%	No
ITPR1		3p26.1	HOMDEL	1	35	2.9%	No
ANXA8		10q11.22	HOMDEL	1	35	2.9%	No
PPEF2		4q21.1	HOMDEL	2	35	5.7%	No
RBM7		11q23.1-q23.2	HOMDEL	1	35	2.9%	No
C10ORF95		10q24.32	HOMDEL	1	35	2.9%	No
SNX25		4q35.1	HOMDEL	2	35	5.7%	No
DLD		7q31.1	AMP	1	35	2.9%	No
CCAT2		8q24.21	AMP	2	35	5.7%	No
SPDEF		6p21.31	AMP	1	35	2.9%	No
FDXACB1		11q23.1	HOMDEL	1	35	2.9%	No
WNK2		9q22.31	AMP	1	35	2.9%	No
ZSCAN16-AS1		6p22.1	AMP	1	35	2.9%	No
EXOSC1		10q24.1	HOMDEL	1	35	2.9%	No
MET		7q31	AMP	1	35	2.9%	Yes
SLA		8q24.22	AMP	2	35	5.7%	No
AMBN		4q13.3	HOMDEL	1	35	2.9%	No
HGH1		8q24.3	AMP	2	35	5.7%	No
ZKSCAN8P1		6p22.1	AMP	1	35	2.9%	No
TMEM170B		6p24.2	AMP	1	35	2.9%	No
TRIM4		7q22.1	AMP	1	35	2.9%	No
CASP4		11q22.3	HOMDEL	1	35	2.9%	No
ACOT13		6p22.3	AMP	1	35	2.9%	No
GOLGA8G		15q13.1	HOMDEL	5	35	14.3%	No
LINC00051		8q24.3	AMP	2	35	5.7%	No
ZNF516		18q23	HOMDEL	1	35	2.9%	No
LINC00423		13q13.1	HOMDEL	1	35	2.9%	No
LINC00992		5q23.1	HOMDEL	1	35	2.9%	No
NXPE2		11q23.2	HOMDEL	1	35	2.9%	No
CDIN1		15q14	HOMDEL	5	35	14.3%	No
FAM66B		8p23.1	HOMDEL	1	35	2.9%	No
ZFYVE27		10q24.2	HOMDEL	1	35	2.9%	No
HNRNPDL		4q21.22	HOMDEL	1	35	2.9%	No
SLURP1		8q24.3	AMP	2	35	5.7%	No
ADCY8		8q24.22	AMP	2	35	5.7%	No
CPSF1		8q24.3	AMP	2	35	5.7%	No
FAM133DP		2q24.1	AMP	1	35	2.9%	No
POLR2J		7q22.1	AMP	1	35	2.9%	No
SNORD116-5		15q11.2	HOMDEL	4	35	11.4%	No
SH3D19		4q31.3	AMP	1	35	2.9%	No
TMPRSS11GP		4q13.2	HOMDEL	1	35	2.9%	No
MEIS2		15q14	HOMDEL	5	35	14.3%	No
KLHL2		4q32.3	HOMDEL	1	35	2.9%	No
ZNF18		17p12	HOMDEL	1	35	2.9%	No
TMEM70		8q21.11	AMP	1	35	2.9%	No
SNORA38		6p21.33	AMP	1	35	2.9%	No
TGFB1		19q13.2	AMP	1	35	2.9%	No
TCF19		6p21.33	AMP	1	35	2.9%	No
PHACTR1		6p24.1	AMP	1	35	2.9%	No
PHF20L1		8q24.22	AMP	2	35	5.7%	No
CAPN12		19q13.2	AMP	1	35	2.9%	No
DSPP		4q22.1	HOMDEL	1	35	2.9%	No
NPAP1		15q11.2	HOMDEL	4	35	11.4%	No
CXCL17		19q13.2	AMP	1	35	2.9%	No
FHIT		3p14.2	AMP	1	35	2.9%	Yes
PI4K2A		10q24.2	HOMDEL	1	35	2.9%	No
CYP2G1P		19q13.2	AMP	1	35	2.9%	No
G3BP2		4q21.1	HOMDEL	2	35	5.7%	No
FAM98B		15q14	HOMDEL	5	35	14.3%	No
FAM47E-STBD1		4q21.1	HOMDEL	2	35	5.7%	No
C4ORF45		4q32.1	AMP	1	35	2.9%	No
HCG11		6p22.2	AMP	1	35	2.9%	No
ZDHHC14		6q25.3	HOMDEL	1	35	2.9%	No
GNRHR		4q13.2	HOMDEL	1	35	2.9%	No
FBXW4		10q24.32	HOMDEL	1	35	2.9%	No
SLC1A1		9p24.2	AMP	1	35	2.9%	No
DUSP5		10q25.2	HOMDEL	1	35	2.9%	No
AASS		7q31.32	AMP	1	35	2.9%	No
GLDN		15q21.2	HOMDEL	4	35	11.4%	No
SMURF1		7q22.1	AMP	1	35	2.9%	No
LINC02740		11p12	HOMDEL	1	35	2.9%	No
TLX1		10q24.31	HOMDEL	1	35	2.9%	Yes
GATD1		11p15.5	HOMDEL	1	35	2.9%	No
RPEL1		10q24.33	HOMDEL	1	35	2.9%	No
SLN		11q22.3	HOMDEL	1	35	2.9%	No
ZAR1L		13q13.1	HOMDEL	1	35	2.9%	No
CCSER1		4q22.1	HOMDEL	5	35	14.3%	No
SNORD115-48		15q11.2	HOMDEL	4	35	11.4%	No
FRMD5		15q15.3	HOMDEL	7	35	20.0%	No
SPATA6L		9p24.2-p24.1	AMP	1	35	2.9%	No
SMC2		9q31.1	AMP	1	35	2.9%	No
CMIP		16q23.2-q23.3	HOMDEL	1	35	2.9%	No
WDPCP		2p15	HOMDEL	1	35	2.9%	No
SFR1		10q25.1	HOMDEL	1	35	2.9%	No
DYNLT1		6q25.3	HOMDEL	1	35	2.9%	No
LGI3		8p21.3	HOMDEL	1	35	2.9%	No
TMEM249		8q24.3	AMP	2	35	5.7%	No
NHLRC3		13q13.3	AMP	1	35	2.9%	No
CCNE2		8q22.1	AMP	2	35	5.7%	No
MOB1B		4q13.3	HOMDEL	1	35	2.9%	No
C8ORF44		8q13.1	AMP	1	35	2.9%	No
LSM2		6p21.33	AMP	1	35	2.9%	No
UGT2A1		4q13.3	HOMDEL	1	35	2.9%	No
TAF1D		11q21	HOMDEL	1	35	2.9%	No
SALL3		18q23	HOMDEL	1	35	2.9%	No
ARFIP1		4q31.3	AMP	1	35	2.9%	No
HSF1		8q24.3	AMP	2	35	5.7%	No
ZCWPW1		7q22.1	AMP	1	35	2.9%	No
FAM98C		19q13.2	AMP	1	35	2.9%	No
ATM		11q22.3	HOMDEL	1	35	2.9%	Yes
LRRC56		11p15.5	HOMDEL	1	35	2.9%	No
COG5		7q22.3	AMP	1	35	2.9%	No
TAP2		6p21.32	AMP	1	35	2.9%	Yes
DBNDD1		16q24.3	HOMDEL	1	35	2.9%	No
STATH		4q13.3	HOMDEL	1	35	2.9%	No
TRIM15		6p22.1	AMP	1	35	2.9%	No
ARRDC4		15q26.2	HOMDEL	1	35	2.9%	No
IL18		11q23.1	HOMDEL	1	35	2.9%	No
ATF6B		6p21.3	AMP	1	35	2.9%	No
PLOD3		7q22.1	AMP	1	35	2.9%	No
LRRC3C		17q21.1	AMP	1	35	2.9%	No
PPP2R1B		11q23.1	HOMDEL	1	35	2.9%	No
RLN2		9p24.1	AMP	1	35	2.9%	No
LINC00977		8q24.21	AMP	2	35	5.7%	No
TNFRSF11B		8q24.12	AMP	2	35	5.7%	No
TAPBP		6p21.32	AMP	1	35	2.9%	No
TECTB		10q25.2	HOMDEL	1	35	2.9%	No
OSTCP1		6q25.3	HOMDEL	1	35	2.9%	No
ZNHIT1		7q22.1	AMP	1	35	2.9%	No
TNKS		8p23.1	HOMDEL	1	35	2.9%	No
FSTL5		4q32.2	HOMDEL	1	35	2.9%	No
ERCC6L2-AS1		9q22.32	AMP	1	35	2.9%	No
FLT1		13q12.3	AMP	1	35	2.9%	Yes
ASAP1-IT2		8q24.21	AMP	2	35	5.7%	No
MYZAP		15q21.3	HOMDEL	1	35	2.9%	No
CDC6		17q21.2	AMP	1	35	2.9%	No
ACTL6A		3q26.33	HOMDEL	1	35	2.9%	No
ALDH1A2		15q21.3	HOMDEL	1	35	2.9%	No
FAM174A		5q21.1	HOMDEL	1	35	2.9%	No
PDX1		13q12.2	AMP	2	35	5.7%	No
LINC02115		5q21.2	HOMDEL	1	35	2.9%	No
ACSL1		4q35.1	HOMDEL	2	35	5.7%	No
CMAHP		6p22.3	AMP	1	35	2.9%	No
FAM135B		8q24.23	AMP	2	35	5.7%	No
GRHL2		8q22.3	AMP	2	35	5.7%	No
SS18		18q11.2	AMP	1	35	2.9%	Yes
LINC02904		8q24.3	AMP	2	35	5.7%	No
BNIP2		15q22.2	HOMDEL	1	35	2.9%	No
PLEKHG2		19q13.2	AMP	1	35	2.9%	No
LINC02908		9q34.3	HOMDEL	1	35	2.9%	No
LINC01081		16q24.1	HOMDEL	1	35	2.9%	No
MIA		19q13.2	AMP	1	35	2.9%	No
TSPAN32		11p15.5	HOMDEL	1	35	2.9%	No
SERTAD3		19q13.2	AMP	1	35	2.9%	No
COX4I1		16q24.1	HOMDEL	1	35	2.9%	No
CMC2		16q23.2	HOMDEL	1	35	2.9%	No
RNF39		6p22.1	AMP	1	35	2.9%	No
BTBD18		11q12.1	HOMDEL	1	35	2.9%	No
RALYL		8q21.2	AMP	1	35	2.9%	No
MRPL42P5		15q15.1	HOMDEL	5	35	14.3%	No
CEP55		10q23.33	HOMDEL	1	35	2.9%	No
LINC02052		3q27.3	HOMDEL	1	35	2.9%	No
GDF6		8q22.1	AMP	2	35	5.7%	No
NEK1		4q33	HOMDEL	1	35	2.9%	No
REEP5		5q22.2	HOMDEL	1	35	2.9%	No
ALKBH4		7q22.1	AMP	1	35	2.9%	No
LBX1		10q24.32	HOMDEL	1	35	2.9%	No
KCNN4		19q13.31	AMP	2	35	5.7%	No
SNORD115-1		15q11.2	HOMDEL	4	35	11.4%	No
MUC5B		11p15.5	HOMDEL	1	35	2.9%	No
LRAT		4q32.1	HOMDEL	1	35	2.9%	No
OR2B6		6p22.1	AMP	1	35	2.9%	No
GRIN1		9q34.3	HOMDEL	1	35	2.9%	No
MARCHF3		5q23.2	AMP	1	35	2.9%	No
C4ORF46P3		8q21.13	AMP	1	35	2.9%	No
CGNL1		15q21.3	HOMDEL	1	35	2.9%	No
PSMB8		6p21.32	AMP	1	35	2.9%	No
SNORA20		6q25.3	HOMDEL	1	35	2.9%	No
SNORD115-27		15q11.2	HOMDEL	4	35	11.4%	No
KANK1		9p24.3	AMP	1	35	2.9%	No
IGF1R		15q26.3	HOMDEL	1	35	2.9%	Yes
AXL		19q13.2	AMP	1	35	2.9%	Yes
PTEN		10q23.31	HOMDEL	3	35	8.6%	Yes
CFAP69		7q21.13	AMP	1	35	2.9%	No
ALKBH8		11q22.3	HOMDEL	1	35	2.9%	No
LINC02215		5q23.1	HOMDEL	1	35	2.9%	No
DPF1		19q13.2	AMP	1	35	2.9%	No
PDGFD		11q22.3	HOMDEL	1	35	2.9%	No
BHLHA15		7q21.3	AMP	1	35	2.9%	No
LOC100505841		5q23.2	HOMDEL	1	35	2.9%	No
PCMT1		6q25.1	HOMDEL	1	35	2.9%	No
TRIM44		11p13	HOMDEL	1	35	2.9%	No
TRPA1		8q21.11	AMP	1	35	2.9%	No
RUNX1T1		8q21.3	AMP	2	35	5.7%	Yes
GREM1-AS1		15q13.3	HOMDEL	5	35	14.3%	No
MMP3		11q22.2	HOMDEL	1	35	2.9%	No
H2BC1		6p22.2	AMP	1	35	2.9%	No
MIR133A1HG		18q11.2	AMP	1	35	2.9%	No
STBD1		4q21.1	HOMDEL	2	35	5.7%	No
OR6Q1		11q12.1	HOMDEL	1	35	2.9%	No
PSMB9		6p21.32	AMP	1	35	2.9%	No
PUF60		8q24.3	AMP	2	35	5.7%	No
PPP1R3A		7q31.1	HOMDEL	1	35	2.9%	No
ARHGAP19-SLIT1		10q24.1	HOMDEL	1	35	2.9%	No
UBR5		8q22.3	AMP	2	35	5.7%	Yes
CSPP1		8q13.1-q13.2	AMP	1	35	2.9%	No
EIF2AK4		15q15.1	HOMDEL	5	35	14.3%	No
CCSER1		4q22.1	AMP	1	35	2.9%	No
SNRPC		6p21.31	AMP	1	35	2.9%	No
PHYHIP		8p21.3	HOMDEL	1	35	2.9%	No
CWC15		11q21	HOMDEL	1	35	2.9%	No
LINC01924		18q22.1	AMP	1	35	2.9%	No
PYCR3		8q24.3	AMP	2	35	5.7%	No
SNORD115-11		15q11.2	HOMDEL	4	35	11.4%	No
PKHD1L1		8q23.1-q23.2	AMP	2	35	5.7%	No
PRSS48		4q31.3	HOMDEL	1	35	2.9%	No
EXOC4		7q33	AMP	1	35	2.9%	No
DTWD1		15q21.2	HOMDEL	4	35	11.4%	No
PSMA8		18q11.2	AMP	1	35	2.9%	No
DEFA4		8p23.1	HOMDEL	1	35	2.9%	No
MTDH		8q22.1	AMP	2	35	5.7%	No
ZNF516-DT		18q23	HOMDEL	1	35	2.9%	No
LINC02894		8q22.1	AMP	2	35	5.7%	No
C6ORF62		6p22.3	AMP	1	35	2.9%	No
CCAR2		8p21.3	HOMDEL	1	35	2.9%	No
FAM86B1		8p23.1	HOMDEL	1	35	2.9%	No
DCLK2		4q31.23-q31.3	HOMDEL	1	35	2.9%	No
IFRD1		7q31.1	AMP	1	35	2.9%	No
FCGBP		19q13.2	AMP	1	35	2.9%	No
PSD		10q24.32	HOMDEL	1	35	2.9%	No
ZNF707		8q24.3	AMP	2	35	5.7%	No
CSTF3-DT		11p13	HOMDEL	1	35	2.9%	No
PDCD6IPP2		15q13.1	HOMDEL	5	35	14.3%	No
TMEM64		8q21.3	AMP	2	35	5.7%	No
LINC01098		4q34.3	HOMDEL	1	35	2.9%	No
RPL13AP6		10q25.2	HOMDEL	1	35	2.9%	No
EPB42		15q15.2	HOMDEL	6	35	17.1%	No
CPSF4		7q22.1	AMP	1	35	2.9%	No
UGT2A3		4q13.2	HOMDEL	1	35	2.9%	No
RPL21		13q12.2	AMP	1	35	2.9%	No
LTB		6p21.33	AMP	1	35	2.9%	Yes
RNF19A		8q22.2	AMP	2	35	5.7%	No
PGGHG		11p15.5	HOMDEL	1	35	2.9%	No
KRTAP1-1		17q21.2	AMP	1	35	2.9%	No
SNORD116-10		15q11.2	HOMDEL	4	35	11.4%	No
SNORD115-44		15q11.2	HOMDEL	4	35	11.4%	No
PTS		11q23.1	HOMDEL	1	35	2.9%	No
PLIN1		15q26.1	HOMDEL	1	35	2.9%	No
MAPK8		10q11.22	HOMDEL	1	35	2.9%	No
PAK6		15q15.1	HOMDEL	5	35	14.3%	No
FSTL5		4q32.2	AMP	1	35	2.9%	No
KIF11		10q23.33	HOMDEL	1	35	2.9%	No
FAM245A		10q23.2	HOMDEL	2	35	5.7%	No
FER1L6-AS1		8q24.13	AMP	2	35	5.7%	No
CYP2B6		19q13.2	AMP	1	35	2.9%	No
LINC02878		8q24.3	AMP	2	35	5.7%	No
GABBR2		9q22.33	AMP	1	35	2.9%	No
SNORA8		11q21	HOMDEL	1	35	2.9%	No
MYO1E		15q22.2	HOMDEL	1	35	2.9%	No
GOLGA8J		15q13.2	HOMDEL	5	35	14.3%	No
GRB7		17q12	AMP	1	35	2.9%	No
LINC01720		1q31.1-q31.2	HOMDEL	1	35	2.9%	No
BIRC2		11q22.2	HOMDEL	1	35	2.9%	No
RNF111		15q22.1-q22.2	HOMDEL	2	35	5.7%	No
ARF6		14q21.3	HOMDEL	1	35	2.9%	No
MFHAS1		8p23.1	HOMDEL	1	35	2.9%	No
CSN1S2BP		4q13.3	HOMDEL	1	35	2.9%	No
CC2D2B		10q24.1	HOMDEL	1	35	2.9%	No
SYNJ2		6q25.3	HOMDEL	1	35	2.9%	No
DNAAF1		16q24.1	HOMDEL	1	35	2.9%	No
OSGIN2		8q21.3	AMP	2	35	5.7%	No
FAM83H		8q24.3	AMP	2	35	5.7%	No
EIF3E		8q23.1	AMP	2	35	5.7%	Yes
ZNF705B		8p23.1	HOMDEL	1	35	2.9%	No
POTEA		8p11.1	AMP	1	35	2.9%	No
POLL		10q24.32	HOMDEL	1	35	2.9%	No
EXD1		15q15.1	HOMDEL	6	35	17.1%	No
IMMP2L		7q31.1	AMP	1	35	2.9%	No
DDI1		11q22.3	HOMDEL	1	35	2.9%	No
RARA		17q21.2	AMP	1	35	2.9%	Yes
APIP		11p13	HOMDEL	1	35	2.9%	No
FREM2		13q13.3	AMP	1	35	2.9%	No
RLN1		9p24.1	AMP	1	35	2.9%	No
EIF3IP1		7q31.1	HOMDEL	1	35	2.9%	No
RAPGEFL1		17q21.1	AMP	1	35	2.9%	No
TMEM145		19q13.2	AMP	1	35	2.9%	No
MTHFD2L		4q13.3	HOMDEL	1	35	2.9%	No
ZFPM1		16q24.2	HOMDEL	1	35	2.9%	No
TNNT3		11p15.5	HOMDEL	1	35	2.9%	No
ORMDL3		17q21.1	AMP	1	35	2.9%	No
GCNT3		15q22.2	HOMDEL	1	35	2.9%	No
PDZRN4		12q12	HOMDEL	1	35	2.9%	No
KRTAP1-3		17q21.2	AMP	1	35	2.9%	No
TEX101		19q13.31	AMP	1	35	2.9%	No
ATP5MF-PTCD1		7q22.1	AMP	1	35	2.9%	No
TGS1		8q12.1	AMP	1	35	2.9%	No
SNORD116-24		15q11.2	HOMDEL	4	35	11.4%	No
RASSF6		4q13.3	HOMDEL	1	35	2.9%	No
PRR19		19q13.2	AMP	1	35	2.9%	No
MLANA		9p24.1	AMP	1	35	2.9%	No
MRPL46		15q25.3	HOMDEL	1	35	2.9%	No
EGLN2		19q13.2	AMP	1	35	2.9%	No
PHF1		6p21.32	AMP	1	35	2.9%	Yes
CYP2A13		19q13.2	AMP	1	35	2.9%	No
LATS2		13q12.11	AMP	1	35	2.9%	Yes
PVRIG2P		7q22.1	AMP	1	35	2.9%	No
TRIML1		4q35.2	HOMDEL	2	35	5.7%	No
STAC2		17q12	AMP	1	35	2.9%	No
SELENOS		15q26.3	HOMDEL	1	35	2.9%	No
XKR9		8q13.3	AMP	1	35	2.9%	No
ADAMTS3		4q13.3	HOMDEL	2	35	5.7%	No
SETMAR		3p26.1	HOMDEL	1	35	2.9%	No
KL		13q13.1	HOMDEL	1	35	2.9%	No
PHF2		9q22.31	AMP	1	35	2.9%	No
LINC00587		9q31.1	AMP	1	35	2.9%	No
TAS2R16		7q31.32	AMP	1	35	2.9%	No
ZDHHC20		13q12.11	AMP	1	35	2.9%	No
RING1		6p21.32	AMP	1	35	2.9%	No
POP1		8q22.2	AMP	2	35	5.7%	No
ANKRD7		7q31.31	AMP	1	35	2.9%	No
GLUD1P2		10q11.22	HOMDEL	1	35	2.9%	No
ARC		8q24.3	AMP	2	35	5.7%	No
CIBAR1-DT		8q22.1	AMP	2	35	5.7%	No
PPIL4		6q25.1	HOMDEL	1	35	2.9%	No
FSD1L		9q31.2	HOMDEL	1	35	2.9%	No
PGAP3		17q12	AMP	1	35	2.9%	No
TOP1MT		8q24.3	AMP	2	35	5.7%	No
AEN		15q26.1	HOMDEL	1	35	2.9%	No
CYP3A7		7q22.1	AMP	1	35	2.9%	No
RAD21-AS1		8q24.11	AMP	2	35	5.7%	No
RAB39A		11q22.3	HOMDEL	1	35	2.9%	No
SYNM		15q26.3	HOMDEL	1	35	2.9%	No
TMEM14B		6p24.2	AMP	1	35	2.9%	No
TFEC		7q31.2	HOMDEL	1	35	2.9%	No
ACAT1		11q22.3	HOMDEL	1	35	2.9%	No
ASB5		4q34.2	HOMDEL	1	35	2.9%	No
CSN1S1		4q13.3	HOMDEL	1	35	2.9%	No
MYH16		7q22.1	AMP	1	35	2.9%	No
H2AC1		6p22.2	AMP	1	35	2.9%	No
HSBP1L1		18q23	HOMDEL	1	35	2.9%	No
TAP1		6p21.32	AMP	1	35	2.9%	Yes
GPR85		7q31.1	HOMDEL	1	35	2.9%	No
GPX5		6p22.1	AMP	1	35	2.9%	No
TMEM168		7q31.1	AMP	1	35	2.9%	No
MEPE		4q22.1	HOMDEL	1	35	2.9%	No
ZNF546		19q13.2	AMP	1	35	2.9%	No
EREG		4q13.3	HOMDEL	1	35	2.9%	No
GALNT7		4q34.1	HOMDEL	1	35	2.9%	No
INSL4		9p24.1	AMP	1	35	2.9%	No
ARFIP1		4q31.3	HOMDEL	1	35	2.9%	No
LINC00240		6p22.2	AMP	1	35	2.9%	No
ABLIM1		10q25.3	HOMDEL	1	35	2.9%	No
KMT2E		7q22.3	AMP	1	35	2.9%	No
DEFB107A		8p23.1	HOMDEL	1	35	2.9%	No
MSANTD3-TMEFF1		9q31.1	AMP	1	35	2.9%	No
INS-IGF2		11p15.5	AMP	1	35	2.9%	No
GBF1		10q24.32	HOMDEL	1	35	2.9%	No
EMC2		8q23.1	AMP	2	35	5.7%	No
WASF3		13q12.13	AMP	1	35	2.9%	No
SGK3		8q13.1	AMP	1	35	2.9%	No
SEMA4D		9q22.2	AMP	1	35	2.9%	No
SYTL3		6q25.3	HOMDEL	1	35	2.9%	No
GOLGA7B-DT		10q24.2	HOMDEL	1	35	2.9%	No
H4C11		6p22.1	AMP	1	35	2.9%	No
FAM99A		11p15.5	HOMDEL	1	35	2.9%	No
GOLGA7B		10q24.2	HOMDEL	1	35	2.9%	No
STX17-DT		9q31.1	AMP	1	35	2.9%	No
RYR3		15q13.3-q14	HOMDEL	5	35	14.3%	No
ACTL6B		7q22.1	AMP	1	35	2.9%	No
SLK		10q24.33-q25.1	HOMDEL	1	35	2.9%	No
PPDPFL		8q11.21	AMP	1	35	2.9%	No
PGR-AS1		11q22.1	HOMDEL	1	35	2.9%	No
RNF175		4q31.3	AMP	1	35	2.9%	No
RAPGEF2		4q32.1	AMP	1	35	2.9%	No
KATNBL1		15q14	HOMDEL	5	35	14.3%	No
SNORD115-15		15q11.2	HOMDEL	4	35	11.4%	No
MSRA		8p23.1	HOMDEL	1	35	2.9%	No
RSPH3		6q25.3	HOMDEL	1	35	2.9%	No
GSK3A		19q13.2	AMP	1	35	2.9%	No
H4C12		6p22.1	AMP	1	35	2.9%	No
CH25H		10q23.31	HOMDEL	1	35	2.9%	No
ELOVL2-AS1		6p24.2	AMP	1	35	2.9%	No
LGALS2		22q13.1	AMP	1	35	2.9%	No
C1QTNF9		13q12.12	AMP	1	35	2.9%	No
ZFPM2		8q23	AMP	2	35	5.7%	No
DNAJB9		7q31.1	AMP	1	35	2.9%	No
LINC00544		13q12.3	AMP	1	35	2.9%	No
STAU2		8q21.11	AMP	1	35	2.9%	No
MAPK13		6p21.31	AMP	1	35	2.9%	No
PDP1		8q22.1	AMP	2	35	5.7%	No
CHMP1A		16q24.3	HOMDEL	1	35	2.9%	No
FBXL15		10q24.32	HOMDEL	1	35	2.9%	No
ST7-AS1		7q31.2	AMP	1	35	2.9%	No
H4C8		6p22.2	AMP	1	35	2.9%	No
CASC9		8q21.13	AMP	1	35	2.9%	No
LSP1		11p15.5	HOMDEL	1	35	2.9%	No
TCF7L2		10q25.2-q25.3	AMP	1	35	2.9%	Yes
SMG9		19q13.31	AMP	2	35	5.7%	No
ZNF236		18q23	HOMDEL	1	35	2.9%	No
INSL6		9p24.1	AMP	1	35	2.9%	No
RHOBTB2		8p21.3	HOMDEL	1	35	2.9%	No
CEP295		11q21	HOMDEL	1	35	2.9%	No
FAN1		15q13.3	HOMDEL	6	35	17.1%	No
SULT1E1		4q13.3	HOMDEL	1	35	2.9%	No
FGF7		15q21.2	HOMDEL	4	35	11.4%	No
MAP1LC3B		16q24.2	HOMDEL	1	35	2.9%	No
SHARPIN		8q24.3	AMP	2	35	5.7%	No
MCPH1		8p23.1	HOMDEL	1	35	2.9%	No
MRPL18		6q25.3	HOMDEL	1	35	2.9%	No
ARHGAP20		11q22.3-q23.1	HOMDEL	1	35	2.9%	No
H4C3		6p22.2	AMP	1	35	2.9%	No
RSF1		11q14.1	HOMDEL	1	35	2.9%	No
PPP4R1L		20q13.32	AMP	1	35	2.9%	No
ARHGAP11A		15q13.3	HOMDEL	5	35	14.3%	No
TMCO5B		15q13.3	HOMDEL	5	35	14.3%	No
PDGFC		4q32.1	HOMDEL	1	35	2.9%	No
FAM110B		8q12.1	AMP	1	35	2.9%	No
HPF1		4q33	AMP	1	35	2.9%	No
ANXA2P1		4q31.3	HOMDEL	1	35	2.9%	No
LINC00421		13q12.11	AMP	1	35	2.9%	No
HSD17B3		9q22.32	AMP	1	35	2.9%	No
HPF1		4q33	HOMDEL	1	35	2.9%	No
VN1R10P		6p22.1	AMP	1	35	2.9%	No
SLC30A8		8q24.11	AMP	2	35	5.7%	No
SLC35D2		9q22.32	AMP	1	35	2.9%	No
DUOXA1		15q21.1	HOMDEL	8	35	22.9%	No
PATL2		15q21.1	HOMDEL	10	35	28.6%	No
HSP90AB4P		15q21.3	HOMDEL	1	35	2.9%	No
DEFB4A		8p23.1	HOMDEL	1	35	2.9%	No
LDLRAD3		11p13	HOMDEL	1	35	2.9%	No
ANKRD63		15q15.1	HOMDEL	5	35	14.3%	No
ST7-OT3		7q31.3	AMP	1	35	2.9%	No
H4C5		6p22.2	AMP	1	35	2.9%	No
LINC00251		8q13.1	AMP	1	35	2.9%	No
SDR16C5		8q12.1	AMP	1	35	2.9%	No
LRBA		4q31.3	HOMDEL	1	35	2.9%	No
TMCO5A		15q14	HOMDEL	5	35	14.3%	No
OR9G4		11q12.1	HOMDEL	1	35	2.9%	No
SORCS3-AS1		10q25.1	HOMDEL	1	35	2.9%	No
WNT2		7q31.2	AMP	1	35	2.9%	No
CXCL2		4q13.3	HOMDEL	1	35	2.9%	No
ARPP19		15q21.2	HOMDEL	4	35	11.4%	No
TMPRSS11B		4q13.2	HOMDEL	1	35	2.9%	No
STARD3		17q11-q12	AMP	1	35	2.9%	No
LINC00545		13q12.3	AMP	1	35	2.9%	No
SNORD115-31		15q11.2	HOMDEL	4	35	11.4%	No
TFR2		7q22.1	AMP	1	35	2.9%	No
LDB3		10q23.2	HOMDEL	2	35	5.7%	No
MND1		4q31.3	HOMDEL	1	35	2.9%	No
IFT88		13q12.11	AMP	1	35	2.9%	No
ZNF277		7q31.1	AMP	1	35	2.9%	No
H4C2		6p22.2	AMP	1	35	2.9%	No
SAP18		13q12.11	AMP	1	35	2.9%	No
ST7-AS2		7q31.2	AMP	1	35	2.9%	No
LINC02903		7q31.1	AMP	1	35	2.9%	No
KCNIP2-AS1		10q24.32	HOMDEL	1	35	2.9%	No
TSTD2		9q22.33	AMP	1	35	2.9%	No
GUCY1A2		11q22.3	HOMDEL	1	35	2.9%	No
SNORD115-3		15q11.2	HOMDEL	4	35	11.4%	No
CYP2B7P		19q13.2	AMP	1	35	2.9%	No
RAG2		11p12	HOMDEL	1	35	2.9%	No
FBL		19q13.2	AMP	1	35	2.9%	No
WDR72		15q21.3	HOMDEL	4	35	11.4%	No
LINC00700		10p15.3	HOMDEL	1	35	2.9%	No
ATAD2		8q24.13	AMP	2	35	5.7%	No
URAD		13q12.2	AMP	2	35	5.7%	No
BORCS7		10q24.32	HOMDEL	1	35	2.9%	No
TNFAIP8L3		15q21.2	HOMDEL	4	35	11.4%	No
NDUFB8		10q24.31	HOMDEL	1	35	2.9%	No
AFF1		4q21.3-q22.1	HOMDEL	1	35	2.9%	Yes
PIM1		6p21.2	HOMDEL	1	35	2.9%	Yes
BCO1		16q23.2	HOMDEL	1	35	2.9%	No
H4C7		6p22.2	AMP	1	35	2.9%	No
ZNRF3		22q12.1	HOMDEL	1	35	2.9%	Yes
AGAP9		10q11.22	HOMDEL	1	35	2.9%	No
NDUFB9		8q24.13	AMP	2	35	5.7%	No
LY6G6D		6p21.33	AMP	1	35	2.9%	No
SUFU		10q24.32	HOMDEL	1	35	2.9%	Yes
H2AC2P		6p22.2	AMP	1	35	2.9%	No
LINC00398		13q12.3	AMP	1	35	2.9%	No
RPL19		17q12	AMP	1	35	2.9%	No
TG		8q24.22	AMP	2	35	5.7%	No
RIMS2		8q22.3	AMP	2	35	5.7%	No
DRGX		10q11.23	HOMDEL	1	35	2.9%	No
PRRG4		11p13	HOMDEL	1	35	2.9%	No
TNFRSF10B		8p21.3	HOMDEL	1	35	2.9%	No
SERAC1		6q25.3	HOMDEL	1	35	2.9%	No
IQANK1		8q24.3	AMP	2	35	5.7%	No
DUX4L5		4q35.2	HOMDEL	2	35	5.7%	No
H4C13		6p22.1	AMP	1	35	2.9%	No
SNORD109A		15q11.2	HOMDEL	4	35	11.4%	No
BET1		7q21.3	AMP	1	35	2.9%	No
AGPAT5		8p23.1	HOMDEL	1	35	2.9%	No
UHRF2		9p24.1	AMP	1	35	2.9%	No
AFM		4q13.3	HOMDEL	1	35	2.9%	No
IRGC		19q13.31	AMP	2	35	5.7%	No
CYP26A1		10q23.33	HOMDEL	1	35	2.9%	No
LINC01477		18q12.3	HOMDEL	1	35	2.9%	No
MDFIC		7q31.1-q31.2	HOMDEL	1	35	2.9%	No
RBIS		8q21.2	AMP	1	35	2.9%	No
RGS3		9q32	HOMDEL	1	35	2.9%	No
SHF		15q21.1	HOMDEL	8	35	22.9%	No
GCHFR		15q15.1	HOMDEL	6	35	17.1%	No
SHOC2		10q25.2	HOMDEL	1	35	2.9%	Yes
TIGD4		4q31.3	HOMDEL	1	35	2.9%	No
FBXO31		16q24.2	HOMDEL	1	35	2.9%	Yes
TMX2-CTNND1		11q12.1	HOMDEL	1	35	2.9%	No
VARS1		6p21.33	AMP	1	35	2.9%	No
TRIM39-RPP21		6p22.1	AMP	1	35	2.9%	No
NOXA1		9q34.3	HOMDEL	1	35	2.9%	No
FOXP2		7q31.1	AMP	1	35	2.9%	No
TP53TG1		7q21.12	AMP	1	35	2.9%	No
CEACAM4		19q13.2	AMP	1	35	2.9%	No
CRH		8q13.1	AMP	1	35	2.9%	No
NFKB2		10q24.32	HOMDEL	1	35	2.9%	Yes
RGS18		1q31.2	HOMDEL	1	35	2.9%	No
KAAG1		6p22.3	AMP	1	35	2.9%	No
TMEM242		6q25.3	HOMDEL	1	35	2.9%	No
AS3MT		10q24.32	HOMDEL	1	35	2.9%	No
NBN		8q21.3	AMP	2	35	5.7%	Yes
FLRT3		20p12.1	HOMDEL	1	35	2.9%	No
C1QTNF9B		13q12.12	AMP	2	35	5.7%	No
CCNG2		4q21.1	HOMDEL	2	35	5.7%	No
TENM3		4q34.3-q35.1	HOMDEL	3	35	8.6%	No
ARL14EPL		5q23.1	HOMDEL	1	35	2.9%	No
KCNQ1		11p15.5-p15.4	HOMDEL	1	35	2.9%	No
B3GNT8		19q13.2	AMP	1	35	2.9%	No
CASP5		11q22.3	HOMDEL	1	35	2.9%	No
TRPC6		11q22.1	HOMDEL	1	35	2.9%	No
PGBD1		6p22.1	AMP	1	35	2.9%	No
SNORD108		15q11.2	HOMDEL	4	35	11.4%	No
GLIS3-AS1		9p24.2	AMP	1	35	2.9%	No
RAD51-AS1		15q15.1	HOMDEL	6	35	17.1%	No
TSNARE1		8q24.3	AMP	2	35	5.7%	No
GOLGA8H		15q13.2	HOMDEL	5	35	14.3%	No
TMEM273		10q11.23	HOMDEL	1	35	2.9%	No
CAPN3		15q15.1	HOMDEL	6	35	17.1%	No
SEM1		7q21.3	AMP	1	35	2.9%	No
EXOSC5		19q13.2	AMP	1	35	2.9%	No
MRPS11		15q25.3	HOMDEL	1	35	2.9%	No
RAD21		8q24.11	AMP	2	35	5.7%	Yes
USO1		4q21.1	HOMDEL	2	35	5.7%	No
PITX3		10q24.32	HOMDEL	1	35	2.9%	No
C16ORF74		16q24.1	HOMDEL	1	35	2.9%	No
CEACAM7		19q13.2	AMP	1	35	2.9%	No
SERF2		15q15.3	HOMDEL	6	35	17.1%	No
BHLHE22-AS1		8q12.3	AMP	1	35	2.9%	No
NOP10		15q14	HOMDEL	5	35	14.3%	No
BTN2A1		6p22.2	AMP	1	35	2.9%	No
SNORD73A		4q31.3	HOMDEL	1	35	2.9%	No
DNAAF11		8q24.22	AMP	2	35	5.7%	No
MTERF1		7q21.2	AMP	1	35	2.9%	No
FAR2		12p11.22	AMP	1	35	2.9%	No
DEF8		16q24.3	HOMDEL	1	35	2.9%	No
ABRA		8q23.1	AMP	2	35	5.7%	No
IYD		6q25.1	HOMDEL	1	35	2.9%	No
CEACAM8		19q13.2	AMP	1	35	2.9%	No
SFRP2		4q31.3	HOMDEL	1	35	2.9%	Yes
SGCE		7q21.3	AMP	1	35	2.9%	No
FAM83A		8q24.13	AMP	2	35	5.7%	No
ARMC10		7q22.1	AMP	1	35	2.9%	No
ZBTB22		6p21.3	AMP	1	35	2.9%	No
LINC00588		8q12.1	AMP	1	35	2.9%	No
LEO1		15q21.2	HOMDEL	4	35	11.4%	No
RCN1		11p13	HOMDEL	1	35	2.9%	No
TRIM60		4q32.3	AMP	1	35	2.9%	No
C10ORF82		10q25.3	HOMDEL	1	35	2.9%	No
AMER1		Xq11.2	HOMDEL	1	35	2.9%	Yes
TRIM60		4q32.3	HOMDEL	1	35	2.9%	No
GPAM		10q25.2	HOMDEL	1	35	2.9%	No
CEACAM6		19q13.2	AMP	1	35	2.9%	No
MTUS2		13q12.3	AMP	1	35	2.9%	No
TRIM40		6p22.1	AMP	1	35	2.9%	No
ZDHHC7		16q24.1	HOMDEL	1	35	2.9%	No
CTDP1		18q23	HOMDEL	1	35	2.9%	No
HPSE		4q21.23	HOMDEL	1	35	2.9%	No
TRIM55		8q13.1	AMP	1	35	2.9%	No
DAXX		6p21.32	AMP	1	35	2.9%	Yes
WDR46		6p21.32	AMP	1	35	2.9%	No
SLC26A3		7q22.3-q31.1	HOMDEL	1	35	2.9%	No
BTN1A1		6p22.2	AMP	1	35	2.9%	No
NCOA2		8q13.3	AMP	1	35	2.9%	Yes
MICA		6p21.33	AMP	1	35	2.9%	No
FAM133B		7q21.2	AMP	1	35	2.9%	No
GSDMA		17q21.1	AMP	1	35	2.9%	No
DLX5		7q21.3	AMP	1	35	2.9%	No
LIPM		10q23.31	HOMDEL	1	35	2.9%	No
EIF3K		19q13.2	AMP	1	35	2.9%	No
SNORD115-24		15q11.2	HOMDEL	4	35	11.4%	No
WT1-AS		11p13	HOMDEL	1	35	2.9%	No
PILRA		7q22.1	AMP	1	35	2.9%	No
MRPS18C		4q21.23	HOMDEL	1	35	2.9%	No
CCER2		19q13.2	AMP	1	35	2.9%	No
DEFB106A		8p23.1	HOMDEL	1	35	2.9%	No
CTTNBP2		7q31.31	HOMDEL	1	35	2.9%	No
IGF2		11p15.5	AMP	1	35	2.9%	Yes
GSX1		13q12.2	AMP	2	35	5.7%	No
TES		7q31.2	AMP	1	35	2.9%	No
LINC01851		2p12	HOMDEL	1	35	2.9%	No
TCP11		6p21.31	AMP	1	35	2.9%	No
LY86		6p25.1	AMP	1	35	2.9%	No
SOD2-OT1		6q25.3	HOMDEL	1	35	2.9%	No
PPP1R35		7q22.1	AMP	1	35	2.9%	No
PACSIN1		6p21.3	AMP	1	35	2.9%	No
AZGP1		7q22.1	AMP	1	35	2.9%	No
ASCL2		11p15.5	AMP	1	35	2.9%	No
RASGRP1		15q14	HOMDEL	5	35	14.3%	No
HSBP1		16q23.3	HOMDEL	1	35	2.9%	No
MTHFD1L		6q25.1	HOMDEL	1	35	2.9%	No
PF4V1		4q13.3	HOMDEL	1	35	2.9%	No
TJP1		15q13.1	HOMDEL	5	35	14.3%	No
PLGRKT		9p24.1	AMP	1	35	2.9%	No
EID1		15q21.1	HOMDEL	4	35	11.4%	No
TH		11p15.5	AMP	1	35	2.9%	No
TRMO		9q22.33	AMP	1	35	2.9%	No
MACROD2-IT1		20p12.1	HOMDEL	1	35	2.9%	No
LINC01375		10q23.31	HOMDEL	1	35	2.9%	No
NCAM1		11q23.2	HOMDEL	1	35	2.9%	No
SLC35G5		8p23.1	HOMDEL	1	35	2.9%	No
PUS7		7q22.3	AMP	1	35	2.9%	No
CNNM2		10q24.32	HOMDEL	1	35	2.9%	No
NOC3L		10q23.33	HOMDEL	1	35	2.9%	No
FAM218A		4q32.3	AMP	1	35	2.9%	No
DMAC1		9p24.1	AMP	1	35	2.9%	No
TYRO3		15q15.1	HOMDEL	6	35	17.1%	Yes
CEACAM3		19q13.2	AMP	1	35	2.9%	No
JMJD7-PLA2G4B		15q15.1	HOMDEL	6	35	17.1%	No
HERC2P10		15q13.2	HOMDEL	5	35	14.3%	No
DCK		4q13.3	HOMDEL	1	35	2.9%	No
RBM48		7q21.2	AMP	1	35	2.9%	No
IFIT5		10q23.31	HOMDEL	1	35	2.9%	No
SLC25A40		7q21.12	AMP	1	35	2.9%	No
OR2B2		6p22.1	AMP	1	35	2.9%	No
TPD52L3		9p24.1	AMP	1	35	2.9%	No
EXPH5		11q22.3	HOMDEL	1	35	2.9%	No
GRM7-AS3		3p26.1	HOMDEL	1	35	2.9%	No
IFIT3		10q23.31	HOMDEL	1	35	2.9%	No
NSMCE3		15q13.1	HOMDEL	5	35	14.3%	No
ITPRIP		10q25.1	HOMDEL	1	35	2.9%	No
ZFAND4		10q11.22	HOMDEL	1	35	2.9%	No
OTUD6B-AS1		8q21.3	AMP	2	35	5.7%	No
RPL19P12		7q22.1	AMP	1	35	2.9%	No
NELFB		9q34.3	HOMDEL	1	35	2.9%	No
CIC		19q13.2	AMP	1	35	2.9%	Yes
CCDC110		4q35.1	HOMDEL	2	35	5.7%	No
GFRA2		8p21.3	HOMDEL	1	35	2.9%	No
BAIAP2L1		7q21.3-q22.1	AMP	1	35	2.9%	No
SPPL2A		15q21.2	HOMDEL	4	35	11.4%	No
PNLDC1		6q25.3	HOMDEL	1	35	2.9%	No
SDAD1		4q21.1	HOMDEL	2	35	5.7%	No
POLR2K		8q22.2	AMP	2	35	5.7%	No
RNF133		7q31.32	AMP	1	35	2.9%	No
TUBB4B		9q34.3	HOMDEL	1	35	2.9%	No
LINC02208		5q23.1	HOMDEL	1	35	2.9%	No
GINS2		16q24.1	HOMDEL	1	35	2.9%	No
UGT2B4		4q13.3	HOMDEL	1	35	2.9%	No
BIN3-IT1		8p21.3	HOMDEL	1	35	2.9%	No
HSD17B2		16q23.3	HOMDEL	1	35	2.9%	No
BHLHE40-AS1		3p26.1	HOMDEL	1	35	2.9%	No
MTIF3		13q12.2	AMP	1	35	2.9%	No
LRRC17		7q22.1	AMP	1	35	2.9%	No
USP13		3q26.33	HOMDEL	1	35	2.9%	No
CYP2C19		10q23.33	HOMDEL	1	35	2.9%	No
YWHAZ		8q22.3	AMP	2	35	5.7%	No
VPS33B-DT		15q26.1	HOMDEL	1	35	2.9%	No
ALDH1A3		15q26.3	HOMDEL	1	35	2.9%	No
SNORD116-15		15q11.2	HOMDEL	4	35	11.4%	No
AGAP7P		10q11.22	HOMDEL	1	35	2.9%	No
SMYD3		1q44	HOMDEL	1	35	2.9%	Yes
SNORD5		11q21	HOMDEL	1	35	2.9%	No
LIPF		10q23.31	HOMDEL	1	35	2.9%	No
CTNND1		11q12.1	HOMDEL	1	35	2.9%	No
FHL5		6q16.1	HOMDEL	1	35	2.9%	No
GPAA1		8q24.3	AMP	2	35	5.7%	No
ELL3		15q15.3	HOMDEL	6	35	17.1%	No
SPATA4		4q34.2	HOMDEL	1	35	2.9%	No
PAX6-AS1		11p13	HOMDEL	1	35	2.9%	No
GOLGA8CP		15q11.2	HOMDEL	3	35	8.6%	No
RPS10		6p21.31	AMP	1	35	2.9%	No
NUTM2D		10q23.2	HOMDEL	2	35	5.7%	No
BMP3		4q21.21	HOMDEL	1	35	2.9%	No
ANXA2P1		4q31.3	AMP	1	35	2.9%	No
ARHGEF9		Xq11.1	HOMDEL	1	35	2.9%	No
RSL24D1		15q21.3	HOMDEL	3	35	8.6%	No
NR2F2-AS1		15q26.2	HOMDEL	1	35	2.9%	No
NTRK3		15q25.3	HOMDEL	2	35	5.7%	Yes
POMK		8p11.21	AMP	1	35	2.9%	No
TRIM10		6p22.1	AMP	1	35	2.9%	No
KRTAP5-2		11p15.5	HOMDEL	1	35	2.9%	No
CARD18		11q22.3	HOMDEL	1	35	2.9%	No
SHISA2		13q12.13	AMP	1	35	2.9%	No
SNTB1		8q24.12	AMP	2	35	5.7%	No
TNNI2		11p15.5	HOMDEL	1	35	2.9%	No
KLHL1		13q21.33	AMP	1	35	2.9%	No
GCOM1		15q21.3	HOMDEL	1	35	2.9%	No
PUM3		9p24.2	AMP	1	35	2.9%	No
APRT		16q24.3	HOMDEL	1	35	2.9%	No
ZFAND3		6p21.2	HOMDEL	2	35	5.7%	No
ACHE		7q22.1	AMP	1	35	2.9%	No
CPEB3		10q23.32	HOMDEL	1	35	2.9%	No
MYEF2		15q21.1	HOMDEL	4	35	11.4%	No
EXOSC4		8q24.3	AMP	2	35	5.7%	No
MAPK15		8q24.3	AMP	2	35	5.7%	No
ARHGAP22		10q11.22-q11.23	HOMDEL	1	35	2.9%	No
FRAT1		10q24.1	HOMDEL	1	35	2.9%	No
C20ORF85		20q13.32	AMP	1	35	2.9%	No
KRTAP2-1		17q21.2	AMP	1	35	2.9%	No
PON1		7q21.3	AMP	1	35	2.9%	No
CERS3		15q26.3	HOMDEL	1	35	2.9%	No
COLCA1		11q23.1	HOMDEL	1	35	2.9%	No
PRKAR2B		7q22.3	AMP	1	35	2.9%	No
RHOV		15q15.1	HOMDEL	6	35	17.1%	No
PABPN1L		16q24.3	HOMDEL	1	35	2.9%	No
PALLD		4q32.3	AMP	1	35	2.9%	No
PEX5L-AS2		3q26.33	HOMDEL	1	35	2.9%	No
ZC3H12C		11q22.3	HOMDEL	1	35	2.9%	No
LINC01088		4q21.21	HOMDEL	2	35	5.7%	No
RGS20		8q11.23	AMP	1	35	2.9%	No
RAET1L		6q25.1	HOMDEL	1	35	2.9%	No
ZNF705D		8p23.1	HOMDEL	1	35	2.9%	No
GDF10		10q11.22	HOMDEL	1	35	2.9%	No
MRPS18B		6p21.33	AMP	1	35	2.9%	No
CDCA2		8p21.2	HOMDEL	1	35	2.9%	No
ENO1		1p36.23	AMP	1	35	2.9%	No
NCBP1		9q22.33	AMP	1	35	2.9%	No
ANP32B		9q22.33	AMP	1	35	2.9%	No
HDC		15q21.2	HOMDEL	4	35	11.4%	No
MYO16		13q33.3	AMP	1	35	2.9%	No
FKBP5		6p21.31	AMP	1	35	2.9%	No
FBN1		15q21.1	HOMDEL	4	35	11.4%	No
LINC01278		Xq11.1	HOMDEL	1	35	2.9%	No
GOT1		10q24.2	HOMDEL	1	35	2.9%	No
ZFP36		19q13.2	AMP	1	35	2.9%	No
PON2		7q21.3	AMP	1	35	2.9%	No
PPP1R16A		8q24.3	AMP	2	35	5.7%	No
GNB5		15q21.2	HOMDEL	4	35	11.4%	No
HABP4		9q22.32	AMP	1	35	2.9%	No
MAK		6p24.2	AMP	1	35	2.9%	No
KLHL36		16q24.1	HOMDEL	1	35	2.9%	No
ANTXR2		4q21.21	HOMDEL	1	35	2.9%	No
ARMH2		6p22.3	AMP	1	35	2.9%	No
BCAP29		7q22.3	AMP	1	35	2.9%	No
MIR210HG		11p15.5	HOMDEL	1	35	2.9%	No
SNORD116-2		15q11.2	HOMDEL	4	35	11.4%	No
PCSK6		15q26.3	HOMDEL	1	35	2.9%	No
TXNDC5		6p24.3	AMP	1	35	2.9%	No
AQP9		15q21.3	HOMDEL	1	35	2.9%	No
PON3		7q21.3	AMP	1	35	2.9%	No
SLC66A2		18q23	HOMDEL	1	35	2.9%	No
EPGN		4q13.3	HOMDEL	1	35	2.9%	No
IGFBP4		17q21.2	AMP	1	35	2.9%	No
PRR27		4q13.3	HOMDEL	1	35	2.9%	No
QKI		6q26	HOMDEL	1	35	2.9%	Yes
OR4N3P		15q11.2	HOMDEL	3	35	8.6%	No
KLHL8		4q22.1	HOMDEL	1	35	2.9%	No
FHIP1A		4q31.3	AMP	1	35	2.9%	No
LINC02139		16q24.1	HOMDEL	1	35	2.9%	No
LINC01501		9q22.2	AMP	1	35	2.9%	No
MRPL43		10q24.31	HOMDEL	1	35	2.9%	No
LGALS7		19q13.13	AMP	1	35	2.9%	No
RPL30		8q22.2	AMP	2	35	5.7%	No
KRT20		17q21.2	AMP	1	35	2.9%	No
DEPTOR		8q24.12	AMP	2	35	5.7%	No
LY6H		8q24.3	AMP	2	35	5.7%	No
SNORD115-8		15q11.2	HOMDEL	4	35	11.4%	No
RASSF3		12q14.2	AMP	1	35	2.9%	No
STOML3		13q13.2	AMP	1	35	2.9%	No
PLAC8		4q21.22	HOMDEL	1	35	2.9%	No
LINC02653		10q23.31	HOMDEL	1	35	2.9%	No
SHLD2		10q23.2	HOMDEL	2	35	5.7%	No
TMEM144		4q32.1	HOMDEL	1	35	2.9%	No
MND1		4q31.3	AMP	1	35	2.9%	No
RIPOR2		6p22.3	AMP	1	35	2.9%	No
LY6E		8q24.3	AMP	2	35	5.7%	No
STEAP4		7q21.12	AMP	1	35	2.9%	No
DCAF4L2		8q21.3	AMP	2	35	5.7%	No
TDH		8p23.1	HOMDEL	1	35	2.9%	No
MSANTD3		9q31.1	AMP	1	35	2.9%	No
GML		8q24.3	AMP	2	35	5.7%	No
CRYAB		11q23.1	HOMDEL	1	35	2.9%	No
HEY1		8q21.13	AMP	1	35	2.9%	Yes
SAPCD2		9q34.3	HOMDEL	1	35	2.9%	No
LRRC24		8q24.3	AMP	2	35	5.7%	No
AFP		4q13.3	HOMDEL	1	35	2.9%	No
OR4M2		15q11.2	HOMDEL	3	35	8.6%	No
UST-AS1		6q25.1	HOMDEL	1	35	2.9%	No
ST7-AS1		7q31.2	HOMDEL	1	35	2.9%	No
KIF7		15q26.1	HOMDEL	1	35	2.9%	No
ZSCAN12		6p22.1	AMP	1	35	2.9%	No
TRIM61		4q32.3	AMP	1	35	2.9%	No
SNORA84		9q22.31	AMP	1	35	2.9%	No
NACA4P		8q22.3	AMP	2	35	5.7%	No
FGB		4q31.3	HOMDEL	1	35	2.9%	No
LIPA		10q23.31	HOMDEL	1	35	2.9%	No
RBFA		18q23	HOMDEL	1	35	2.9%	No
DMAC2		19q13.2	AMP	1	35	2.9%	No
APLNR		11q12.1	HOMDEL	1	35	2.9%	Yes
PPIL1		6p21.2	HOMDEL	1	35	2.9%	No
CCN3		8q24.12	AMP	2	35	5.7%	No
PI15		8q21.13	AMP	1	35	2.9%	No
CDC14B		9q22.32-q22.33	AMP	1	35	2.9%	No
SNRPA1		15q26.3	HOMDEL	1	35	2.9%	No
FBXO43		8q22.2	AMP	2	35	5.7%	No
LDLRAD4		18p11.21	HOMDEL	1	35	2.9%	No
SMARCA2		9p24.3	AMP	1	35	2.9%	Yes
SCARNA27		6p24.3	AMP	1	35	2.9%	No
NRSN1		6p22.3	AMP	1	35	2.9%	No
ZHX1-C8ORF76		8q24.13	AMP	2	35	5.7%	No
ULK4P1		15q13.3	HOMDEL	5	35	14.3%	No
NDUFAF6		8q22.1	AMP	2	35	5.7%	No
HOATZ		11q23.1	HOMDEL	1	35	2.9%	No
C8ORF44-SGK3		8q13.1	AMP	1	35	2.9%	No
SAP30		4q34.1	HOMDEL	1	35	2.9%	No
NOTCH4		6p21.32	AMP	1	35	2.9%	Yes
ORAI2		7q22.1	AMP	1	35	2.9%	No
MAPK14		6p21.31	AMP	1	35	2.9%	No
ODF3		11p15.5	HOMDEL	1	35	2.9%	No
LGALS4		19q13.2	AMP	1	35	2.9%	No
PIGB		15q21.3	HOMDEL	3	35	8.6%	No
MED30		8q24.11	AMP	2	35	5.7%	No
ATE1		10q26.13	HOMDEL	1	35	2.9%	No
FAM25C		10q11.22	HOMDEL	1	35	2.9%	No
TRIM31		6p22.1	AMP	1	35	2.9%	No
VPS18		15q15.1	HOMDEL	6	35	17.1%	No
ARL8B		3p26.1	HOMDEL	1	35	2.9%	No
VSTM5		11q21	HOMDEL	1	35	2.9%	No
GPM6A		4q34.2	HOMDEL	1	35	2.9%	No
ACAT2		6q25.3	HOMDEL	1	35	2.9%	No
VTI1A		10q25.2	HOMDEL	1	35	2.9%	No
MCC		5q22.2	HOMDEL	1	35	2.9%	No
FBXO5		6q25.2	HOMDEL	1	35	2.9%	No
FAM66A		8p23.1	HOMDEL	1	35	2.9%	No
TCAP		17q12	AMP	1	35	2.9%	No
LIN54		4q21.22	HOMDEL	1	35	2.9%	No
KCNS2		8q22.2	AMP	2	35	5.7%	No
SNORD116-21		15q11.2	HOMDEL	4	35	11.4%	No
LINC00861		8q24.13	AMP	2	35	5.7%	No
SH3RF1		4q32.3-q33	AMP	1	35	2.9%	No
LHFPL3		7q22.2-q22.3	AMP	1	35	2.9%	No
DUOX2		15q21.1	HOMDEL	8	35	22.9%	No
ERICH5		8q22.2	AMP	2	35	5.7%	No
LINC00967		8q13.1	AMP	1	35	2.9%	No
RPL13		16q24.3	HOMDEL	1	35	2.9%	No
ODAPH		4q21.1	HOMDEL	2	35	5.7%	No
PLET1		11q23.1	HOMDEL	1	35	2.9%	No
OPRK1		8q11.23	AMP	1	35	2.9%	No
IMMP1L		11p13	HOMDEL	1	35	2.9%	No
MTMR2		11q21	HOMDEL	1	35	2.9%	No
2002-08-01		8q24.3	AMP	2	35	5.7%	Yes
SNTG1		8q11.21	AMP	1	35	2.9%	No
TMPRSS11F		4q13.2	HOMDEL	1	35	2.9%	No
SEC31A		4q21.22	HOMDEL	1	35	2.9%	Yes
CPQ		8q22.1	AMP	2	35	5.7%	No
ALKAL1		8q11.23	AMP	1	35	2.9%	No
CXCL9		4q21.1	HOMDEL	1	35	2.9%	No
FLT3		13q12.2	AMP	1	35	2.9%	Yes
PPP1R14D		15q15.1	HOMDEL	6	35	17.1%	No
TRPS1		8q23.3	AMP	2	35	5.7%	No
GRIA2		4q32.1	AMP	1	35	2.9%	No
CASP4LP		11q22.3	HOMDEL	1	35	2.9%	No
ERCC6L2		9q22.32	AMP	1	35	2.9%	No
ORC5		7q22.1-q22.2	AMP	1	35	2.9%	No
TMEM87A		15q15.1	HOMDEL	6	35	17.1%	No
RLBP1		15q26.1	HOMDEL	1	35	2.9%	No
DEFA10P		8p23.1	HOMDEL	1	35	2.9%	No
SAMD12-AS1		8q24.12	AMP	2	35	5.7%	No
RBM20		10q25.2	HOMDEL	1	35	2.9%	No
TRMT9B		8p22	HOMDEL	1	35	2.9%	No
FAM90A7		8p23.1	HOMDEL	1	35	2.9%	No
LINC00502		10q23.31	HOMDEL	1	35	2.9%	No
ART3		4q21.1	HOMDEL	2	35	5.7%	No
SORBS3		8p21.3	HOMDEL	1	35	2.9%	No
KCNQ3		8q24.22	AMP	2	35	5.7%	No
SLC35F2		11q22.3	HOMDEL	1	35	2.9%	No
GMNN		6p22.3	AMP	1	35	2.9%	No
ERAP1		5q15	HOMDEL	1	35	2.9%	No
ENTPD8		9q34.3	HOMDEL	1	35	2.9%	No
LTBP4		19q13.2	AMP	1	35	2.9%	No
KATNAL1		13q12.3	AMP	1	35	2.9%	No
CFAP58		10q25.1	HOMDEL	1	35	2.9%	No
LZTS1-AS1		8p21.3	HOMDEL	1	35	2.9%	No
IGF2-AS		11p15.5	HOMDEL	1	35	2.9%	No
RAG1		11p12	HOMDEL	1	35	2.9%	No
CUL1		7q36.1	HOMDEL	1	35	2.9%	No
MUC17		7q22.1	AMP	1	35	2.9%	No
FAM174B		15q26.1	HOMDEL	1	35	2.9%	No
NTNG1		1p13.3	HOMDEL	1	35	2.9%	No
RIC1		9p24.1	AMP	1	35	2.9%	No
NDUFB5		3q26.33	HOMDEL	1	35	2.9%	No
CCNB2		15q22.2	HOMDEL	1	35	2.9%	No
STAMBPL1		10q23.31	HOMDEL	1	35	2.9%	No
DIXDC1		11q23.1	HOMDEL	1	35	2.9%	No
ZNF428		19q13.31	AMP	1	35	2.9%	No
PRSS48		4q31.3	AMP	1	35	2.9%	No
ASB4		7q21.3	AMP	1	35	2.9%	No
NR1D1		17q21.1	AMP	1	35	2.9%	No
PTK2		8q24.3	AMP	2	35	5.7%	No
MAL2		8q24.12	AMP	2	35	5.7%	No
VSTM4		10q11.23	HOMDEL	1	35	2.9%	No
ARID1B		6q25.3	HOMDEL	1	35	2.9%	Yes
KDM4E		11q21	HOMDEL	1	35	2.9%	No
MSC-AS1		8q13.3-q21.11	AMP	1	35	2.9%	No
HNF4G		8q21.13	AMP	1	35	2.9%	No
QSER1		11p13	HOMDEL	1	35	2.9%	No
SNORD48		6p21.33	AMP	1	35	2.9%	No
SLC17A4		6p22.2	AMP	1	35	2.9%	No
DUX4L3		4q35.2	HOMDEL	2	35	5.7%	No
COL15A1		9q22.33	AMP	1	35	2.9%	No
E2F5		8q21.2	AMP	1	35	2.9%	No
IRGQ		19q13.31	AMP	1	35	2.9%	No
TMED7-TICAM2		5q22.3	HOMDEL	1	35	2.9%	No
SNORA25		11q21	HOMDEL	1	35	2.9%	No
COL26A1		7q22.1	AMP	1	35	2.9%	No
ANTKMT		16p13.3	AMP	1	35	2.9%	No
TRPM7		15q21.2	HOMDEL	4	35	11.4%	No
COPS4		4q21.22	HOMDEL	1	35	2.9%	No
CTSB		8p23.1	HOMDEL	1	35	2.9%	No
CFAP418		8q22.1	AMP	2	35	5.7%	No
VPS9D1		16q24.3	HOMDEL	1	35	2.9%	No
LINC00929		15q12	HOMDEL	4	35	11.4%	No
DMRT3		9p24.3	AMP	1	35	2.9%	No
STMN2		8q21.13	AMP	1	35	2.9%	No
ZDHHC2		8p22	HOMDEL	1	35	2.9%	No
LY96		8q21.11	AMP	1	35	2.9%	No
LYN		8q12.1	AMP	1	35	2.9%	Yes
HELT		4q35.1	HOMDEL	2	35	5.7%	No
SNORD115-26		15q11.2	HOMDEL	4	35	11.4%	No
TGFBR1		9q22.33	AMP	1	35	2.9%	Yes
MMP10		11q22.2	HOMDEL	1	35	2.9%	No
TCF12		15q21.3	HOMDEL	1	35	2.9%	Yes
BMPR2		2q33.1-q33.2	HOMDEL	1	35	2.9%	No
ARHGEF1		19q13.2	AMP	1	35	2.9%	No
TUBB		6p21.33	AMP	1	35	2.9%	No
CFTR		7q31.2	AMP	1	35	2.9%	No
PRR16		5q23.1	HOMDEL	1	35	2.9%	No
LNPEP		5q15	HOMDEL	1	35	2.9%	No
PNPLA8		7q31.1	AMP	1	35	2.9%	No
C4ORF47		4q35.1	HOMDEL	2	35	5.7%	No
IFT22		7q22.1	AMP	1	35	2.9%	No
XPNPEP1		10q25.1	HOMDEL	1	35	2.9%	No
VPS9D1-AS1		16q24.3	HOMDEL	1	35	2.9%	No
CD81		11p15.5	HOMDEL	1	35	2.9%	No
PLD3		19q13.2	AMP	1	35	2.9%	No
SCRIB		8q24.3	AMP	2	35	5.7%	No
SLC34A3		9q34.3	HOMDEL	1	35	2.9%	No
MACROD2		20p12.1	HOMDEL	5	35	14.3%	No
HTR3B		11q23.2	HOMDEL	1	35	2.9%	No
PRL		6p22.3	AMP	1	35	2.9%	No
GATD1-DT		11p15.5	HOMDEL	1	35	2.9%	No
POTEH		22q11.1	HOMDEL	1	35	2.9%	No
PRAG1		8p23.1	HOMDEL	1	35	2.9%	No
AP2A2		11p15.5	HOMDEL	1	35	2.9%	No
PTPRD		9p24.1-p23	HOMDEL	1	35	2.9%	Yes
LHFPL6		13q13.3-q14.11	AMP	1	35	2.9%	No
ATP6V1B2		8p21.3	HOMDEL	1	35	2.9%	Yes
CDK6-AS1		7q21.2	AMP	1	35	2.9%	No
SNURF		15q11.2	HOMDEL	4	35	11.4%	No
RNF20		9q31.1	AMP	1	35	2.9%	No
CALHM3		10q24.33	HOMDEL	1	35	2.9%	No
KIFC1		6p21.32	AMP	1	35	2.9%	No
GDF2		10q11.22	HOMDEL	1	35	2.9%	No
LGALS13		19q13.2	AMP	1	35	2.9%	No
ZHX2		8q24.13	AMP	2	35	5.7%	No
DUOX1		15q21.1	HOMDEL	8	35	22.9%	No
KRTAP2-2		17q21.2	AMP	1	35	2.9%	No
SLCO3A1		15q26.1	HOMDEL	1	35	2.9%	No
MROH6		8q24.3	AMP	2	35	5.7%	No
NPFFR2		4q13.3	HOMDEL	1	35	2.9%	No
KLHDC2		14q21.3	HOMDEL	1	35	2.9%	No
BTAF1		10q23.32	HOMDEL	1	35	2.9%	No
CDO1		5q22.3	HOMDEL	1	35	2.9%	No
MAF1		8q24.3	AMP	2	35	5.7%	No
LINC00367		13q12.11	AMP	1	35	2.9%	No
COL11A2		6p21.32	AMP	1	35	2.9%	No
SFTPC		8p21.3	HOMDEL	1	35	2.9%	No
RBFOX1		16p13.3	HOMDEL	10	35	28.6%	No
DOCK4-AS1		7q31.1	AMP	1	35	2.9%	No
SNORD115-41		15q11.2	HOMDEL	4	35	11.4%	No
PSORS1C1		6p21.33	AMP	1	35	2.9%	No
LRRC57		15q15.2	HOMDEL	6	35	17.1%	No
SUMO4		6q25.1	HOMDEL	1	35	2.9%	No
HEMGN		9q22.33	AMP	1	35	2.9%	No
ASPN		9q22.31	AMP	1	35	2.9%	No
PBX2		6p21.32	AMP	1	35	2.9%	No
DNAH9		17p12	HOMDEL	1	35	2.9%	No
E2F3		6p22.3	AMP	1	35	2.9%	Yes
SCRG1		4q34.1	HOMDEL	1	35	2.9%	No
PRR23D1		8p23.1	HOMDEL	1	35	2.9%	No
LINC02492		4q35.2	HOMDEL	2	35	5.7%	No
SPIDR		8q11.21	AMP	1	35	2.9%	No
THAP9		4q21.22	HOMDEL	1	35	2.9%	No
LPCAT4		15q14	HOMDEL	5	35	14.3%	No
PLA2G4F		15q15.1	HOMDEL	6	35	17.1%	No
CD274		9p24.1	AMP	1	35	2.9%	Yes
ANKRD17		4q13.3	HOMDEL	1	35	2.9%	No
SNAI2		8q11.21	AMP	1	35	2.9%	No
DNAJB9		7q31.1	HOMDEL	1	35	2.9%	No
KCNB2		8q21.11	AMP	1	35	2.9%	No
SLC25A28		10q24.2	HOMDEL	1	35	2.9%	No
CRTAC1		10q24.2	HOMDEL	1	35	2.9%	No
SNORA12		10q24.31	HOMDEL	1	35	2.9%	No
PSG8-AS1		19q13.2	AMP	1	35	2.9%	No
MEPCE		7q22.1	AMP	1	35	2.9%	No
MICU3		8p22	HOMDEL	1	35	2.9%	No
ASCL2		11p15.5	HOMDEL	1	35	2.9%	No
SLC30A4		15q21.1	HOMDEL	6	35	17.1%	No
FAM170B		10q11.23	HOMDEL	1	35	2.9%	No
ZHX1		8q24.13	AMP	2	35	5.7%	No
LYNX1		8q24.3	AMP	2	35	5.7%	No
COPS2		15q21.1	HOMDEL	4	35	11.4%	No
CENPJ		13q12.12-q12.13	AMP	1	35	2.9%	No
CDHR3		7q22.3	AMP	1	35	2.9%	No
GAS2L1P2		9q22.33	AMP	1	35	2.9%	No
PPID		4q32.1	HOMDEL	1	35	2.9%	No
SLC16A12		10q23.31	HOMDEL	1	35	2.9%	No
MUC2		11p15.5	HOMDEL	1	35	2.9%	No
SACS		13q12.12	AMP	1	35	2.9%	No
AK3		9p24.1	AMP	1	35	2.9%	No
CBR4		4q32.3	HOMDEL	1	35	2.9%	No
RCAN2		6p12.3	HOMDEL	1	35	2.9%	No
OC90		8q24.22	AMP	2	35	5.7%	No
FABP4		8q21.13	AMP	1	35	2.9%	No
SBF1P1		8q12.1	AMP	1	35	2.9%	No
MYL12A		18p11.31	HOMDEL	1	35	2.9%	No
SRP14-DT		15q15.1	HOMDEL	5	35	14.3%	No
FURIN		15q26.1	HOMDEL	1	35	2.9%	Yes
CXCL8		4q13.3	HOMDEL	1	35	2.9%	No
DIRAS2		9q22.2	AMP	1	35	2.9%	No
ATXN7L1		7q22.3	AMP	1	35	2.9%	No
MRPL41		9q34.3	HOMDEL	1	35	2.9%	No
SPDYE6		7q22.1	AMP	1	35	2.9%	No
BAAT		9q31.1	AMP	1	35	2.9%	No
LRRN3		7q31.1	HOMDEL	2	35	5.7%	No
ARHGAP39		8q24.3	AMP	2	35	5.7%	No
WWC2		4q35.1	HOMDEL	3	35	8.6%	No
NEIL2		8p23.1	HOMDEL	1	35	2.9%	No
PIERCE2		15q21.3	HOMDEL	3	35	8.6%	No
N4BP2L2-IT2		13q13.1	AMP	1	35	2.9%	No
COTL1		16q24.1	HOMDEL	1	35	2.9%	No
TMEM154		4q31.3	HOMDEL	1	35	2.9%	No
SDHAF3		7q21.3	AMP	1	35	2.9%	No
TICRR		15q26.1	HOMDEL	1	35	2.9%	No
NUP58		13q12.13	AMP	1	35	2.9%	No
SNORD116-28		15q11.2	HOMDEL	4	35	11.4%	No
BAALC-AS1		8q22.3	AMP	2	35	5.7%	No
DMRTC2		19q13.2	AMP	1	35	2.9%	No
CNTN4		3p26.3-p26.2	HOMDEL	1	35	2.9%	No
ZNF367		9q22.32	AMP	1	35	2.9%	No
SOX4		6p22.3	AMP	1	35	2.9%	No
PIP4P2		8q21.3	AMP	2	35	5.7%	No
AZGP1P1		7q22.1	AMP	1	35	2.9%	No
GABARAPL3		15q26.1	HOMDEL	1	35	2.9%	No
LEMD2		6p21.31	AMP	1	35	2.9%	No
SNORD115-13		15q11.2	HOMDEL	4	35	11.4%	No
CCDC112		5q22.3	HOMDEL	1	35	2.9%	No
MYOM1		18p11.31	HOMDEL	1	35	2.9%	No
FOXD4		9p24.3	AMP	1	35	2.9%	No
PLAUR		19q13	AMP	1	35	2.9%	No
HSP90B2P		15q26.3	HOMDEL	1	35	2.9%	No
USP17L8		8p23.1	HOMDEL	1	35	2.9%	No
ZNF236-DT		18q23	HOMDEL	1	35	2.9%	No
LNCRNA-IUR		11q21	HOMDEL	1	35	2.9%	No
TRIM69		15q15-q21	HOMDEL	10	35	28.6%	No
F11		4q35.2	HOMDEL	2	35	5.7%	No
LRATD1		2p24.3	HOMDEL	1	35	2.9%	No
SPATA2L		16q24.3	HOMDEL	1	35	2.9%	No
SMIM31		4q32.3	HOMDEL	1	35	2.9%	No
MUCL3		6p21.33	AMP	1	35	2.9%	No
ZSCAN23		6p22.1	AMP	1	35	2.9%	No
MCPH1-DT		8p23.1	HOMDEL	1	35	2.9%	No
LRRC55		11q12.1	HOMDEL	1	35	2.9%	No
ASNS		7q21.3	AMP	1	35	2.9%	No
CFL1P1		10q23.31	HOMDEL	2	35	5.7%	No
DPY19L4		8q22.1	AMP	2	35	5.7%	No
FOXC2		16q24.1	HOMDEL	1	35	2.9%	No
IGF2-AS		11p15.5	AMP	1	35	2.9%	No
TSPAN4		11p15.5	HOMDEL	1	35	2.9%	No
ADGRB1		8q24.3	AMP	2	35	5.7%	No
ITPKA		15q15.1	HOMDEL	6	35	17.1%	No
BTRC		10q24.32	HOMDEL	1	35	2.9%	No
LINC02903		7q31.1	HOMDEL	1	35	2.9%	No
MTHFSD		16q24.1	HOMDEL	1	35	2.9%	No
TRIM26		6p22.1	AMP	1	35	2.9%	No
SMR3A		4q13.3	HOMDEL	1	35	2.9%	No
BCKDHB		6q14.1	HOMDEL	1	35	2.9%	No
CNOT6L		4q21.1	HOMDEL	2	35	5.7%	No
KRTAP4-7		17q21.2	AMP	1	35	2.9%	No
WNT8B		10q24.31	HOMDEL	1	35	2.9%	No
KIFC2		8q24.3	AMP	2	35	5.7%	No
MYL10		7q22.1	AMP	1	35	2.9%	No
GRIK2		6q16.3	HOMDEL	1	35	2.9%	No
MPHOSPH6		16q23.3	HOMDEL	1	35	2.9%	No
SLC7A2		8p22	HOMDEL	1	35	2.9%	No
KRTAP5-4		11p15.5	HOMDEL	1	35	2.9%	No
MARCHF1		4q32.2-q32.3	HOMDEL	1	35	2.9%	No
CIBAR1		8q22.1	AMP	2	35	5.7%	No
NKAPL		6p22.1	AMP	1	35	2.9%	No
GABPB1-AS1		15q21.2	HOMDEL	4	35	11.4%	No
CAV1		7q31.2	HOMDEL	1	35	2.9%	No
PARD3B		2q33.3	HOMDEL	1	35	2.9%	No
OCA2		15q12-q13.1	HOMDEL	6	35	17.1%	No
DLGAP1		18p11.31	HOMDEL	1	35	2.9%	No
CFAP58-DT		10q25.1	HOMDEL	1	35	2.9%	No
KIAA2026		9p24.1	AMP	1	35	2.9%	No
ASPH		8q12.3	AMP	1	35	2.9%	No
MAB21L2		4q31.3	HOMDEL	1	35	2.9%	No
ANXA8L1		10q11.22	HOMDEL	1	35	2.9%	No
COMMD10		5q23.1	HOMDEL	1	35	2.9%	No
RPAP1		15q15.1	HOMDEL	6	35	17.1%	No
POLG		15q26.1	HOMDEL	1	35	2.9%	Yes
LINC02905		8p23.1	HOMDEL	1	35	2.9%	No
PAX2		10q24.31	HOMDEL	1	35	2.9%	No
GAL3ST4		7q22.1	AMP	1	35	2.9%	No
FAM47E		4q21.1	HOMDEL	2	35	5.7%	No
CA13		8q21.2	AMP	2	35	5.7%	No
LINC00842		10q11.22	HOMDEL	1	35	2.9%	No
ANKS1A		6p21.31	AMP	1	35	2.9%	No
PRC1-AS1		15q26.1	HOMDEL	1	35	2.9%	No
BAK1		6p21.31	AMP	1	35	2.9%	No
AADAT		4q33	AMP	1	35	2.9%	No
TRIQK		8q22.1	AMP	2	35	5.7%	No
HLA-C		6p21.33	AMP	1	35	2.9%	Yes
ANXA13		8q24.13	AMP	2	35	5.7%	No
DCUN1D5		11q22.3	HOMDEL	1	35	2.9%	No
SIRT2		19q13.2	AMP	1	35	2.9%	No
CBR4		4q32.3	AMP	1	35	2.9%	No
FBXW7-AS1		4q31.3	HOMDEL	1	35	2.9%	No
WDFY4		10q11.23	HOMDEL	1	35	2.9%	No
TAF1C		16q24.1	HOMDEL	1	35	2.9%	No
RNF148		7q31.32	AMP	1	35	2.9%	No
MMP1		11q22.2	HOMDEL	1	35	2.9%	No
RXFP1		4q32.1	AMP	1	35	2.9%	No
PLCL2		3p24.3	HOMDEL	1	35	2.9%	No
HLA-B		6p21.33	AMP	1	35	2.9%	Yes
NCAM2		21q21.1	HOMDEL	1	35	2.9%	No
HSDL1		16q24.1	HOMDEL	1	35	2.9%	No
INTS8		8q22.1	AMP	2	35	5.7%	No
SNORD116-3		15q11.2	HOMDEL	4	35	11.4%	No
GNRH1		8p21.2	HOMDEL	1	35	2.9%	No
POU2F2		19q13.2	AMP	1	35	2.9%	No
DCP2		5q22.2	HOMDEL	1	35	2.9%	No
AMTN		4q13.3	HOMDEL	1	35	2.9%	No
PLCB2		15q15.1	HOMDEL	5	35	14.3%	No
TFPI2		7q21.3	AMP	1	35	2.9%	No
PACRG		6q26	HOMDEL	1	35	2.9%	No
CEP126		11q22.1	HOMDEL	1	35	2.9%	No
GRSF1		4q13.3	HOMDEL	1	35	2.9%	No
NSMAF		8q12.1	AMP	1	35	2.9%	No
BTN3A1		6p22.2	AMP	1	35	2.9%	No
HSD17B4		5q23.1	HOMDEL	1	35	2.9%	No
MRPL15		8q11.23	AMP	1	35	2.9%	No
MTUS1		8p22	HOMDEL	1	35	2.9%	No
DPYS		8q22.3	AMP	2	35	5.7%	No
RIOK2		5q15	HOMDEL	1	35	2.9%	No
HLA-A		6p22.1	AMP	1	35	2.9%	Yes
POU2AF3		11q23.1	HOMDEL	1	35	2.9%	No
MFAP1		15q15.3	HOMDEL	6	35	17.1%	No
PREX2		8q13.2	AMP	1	35	2.9%	Yes
SNORA27		13q12.2	AMP	1	35	2.9%	No
DLC1		8p22	HOMDEL	1	35	2.9%	No
SLCO6A1		5q21.1	HOMDEL	1	35	2.9%	No
PARGP1		10q11.22	HOMDEL	1	35	2.9%	No
TRIB1		8q24.13	AMP	2	35	5.7%	No
BICD2		9q22.31	AMP	1	35	2.9%	No
ELP4		11p13	HOMDEL	1	35	2.9%	No
BTN3A2		6p22.2	AMP	1	35	2.9%	No
C4ORF45		4q32.1	HOMDEL	1	35	2.9%	No
ADAM29		4q34.1	HOMDEL	1	35	2.9%	No
SMIM21		18q23	HOMDEL	1	35	2.9%	No
SLMAP		3p14.3	HOMDEL	1	35	2.9%	No
TDO2		4q32.1	HOMDEL	1	35	2.9%	No
SACS-AS1		13q12.12	AMP	1	35	2.9%	No
SNORD116-16		15q11.2	HOMDEL	4	35	11.4%	No
SLC43A1		11q12.1	HOMDEL	1	35	2.9%	No
ST7		7q31.2	AMP	1	35	2.9%	No
PAPSS2		10q23.2-q23.31	HOMDEL	2	35	5.7%	No
COL1A2		7q21.3	AMP	1	35	2.9%	No
DEFB105A		8p23.1	HOMDEL	1	35	2.9%	No
FHDC1		4q31.3	HOMDEL	1	35	2.9%	No
UGT2B7		4q13.2	HOMDEL	1	35	2.9%	No
TKTL2		4q32.2	AMP	1	35	2.9%	No
CYP7A1		8q12.1	AMP	1	35	2.9%	No
ADAMDEC1		8p21.2	HOMDEL	1	35	2.9%	No
RPS16		19q13.2	AMP	1	35	2.9%	No
SAMD12		8q24.11-q24.12	AMP	2	35	5.7%	No
RNF5P1		8p11.22	AMP	1	35	2.9%	No
DCDC2		6p22.3	AMP	1	35	2.9%	No
SPIRE2		16q24.3	HOMDEL	1	35	2.9%	No
TUSC3		8p22	HOMDEL	1	35	2.9%	Yes
GPSM3		6p21.32	AMP	1	35	2.9%	No
SYT15		10q11.22	HOMDEL	1	35	2.9%	No
ZCCHC14		16q24.2	HOMDEL	1	35	2.9%	No
CDS1		4q21.23	HOMDEL	1	35	2.9%	No
TRAM1		8q13.3	AMP	1	35	2.9%	No
CRISPLD2		16q24.1	HOMDEL	1	35	2.9%	No
TSBP1		6p21.32	AMP	1	35	2.9%	No
B4GALNT4		11p15.5	HOMDEL	1	35	2.9%	No
FAS-AS1		10q23.31	HOMDEL	1	35	2.9%	No
IL33		9p24.1	AMP	1	35	2.9%	No
LINC02200		5q22.2	HOMDEL	1	35	2.9%	No
ONECUT1		15q21.3	HOMDEL	4	35	11.4%	No
GPR85		7q31.1	AMP	1	35	2.9%	No
TPTE2		13q12.11	AMP	1	35	2.9%	No
PGR		11q22.1	HOMDEL	1	35	2.9%	Yes
EFR3A		8q24.22	AMP	2	35	5.7%	No
C19ORF47		19q13.2	AMP	1	35	2.9%	No
JMJD7		15q15.1	HOMDEL	6	35	17.1%	No
ELOVL2		6p24.2	AMP	1	35	2.9%	No
LIX1		5q15	HOMDEL	1	35	2.9%	No
LEUTX		19q13.2	AMP	1	35	2.9%	No
ASAP1		8q24.21-q24.22	AMP	2	35	5.7%	No
STK3		8q22.2	AMP	2	35	5.7%	No
SMIM29		6p21.31	AMP	1	35	2.9%	No
EEF1D		8q24.3	AMP	2	35	5.7%	No
WTAP		6q25.3	HOMDEL	1	35	2.9%	No
OSR2		8q22.2	AMP	2	35	5.7%	No
PLAG1		8q12.1	AMP	1	35	2.9%	Yes
TRAPPC11		4q35.1	HOMDEL	3	35	8.6%	No
DSCC1		8q24.12	AMP	2	35	5.7%	No
LINC00518		6p24.3	AMP	1	35	2.9%	No
IKZF3		17q12-q21.1	AMP	1	35	2.9%	Yes
ZDHHC5		11q12.1	HOMDEL	1	35	2.9%	No
DUT		15q21.1	HOMDEL	4	35	11.4%	No
OPRPN		4q13.3	HOMDEL	1	35	2.9%	No
SNORA52		11p15.5	HOMDEL	1	35	2.9%	No
FSIP1		15q14	HOMDEL	5	35	14.3%	No
GALR1		18q23	HOMDEL	1	35	2.9%	No
C11ORF87		11q22.3	HOMDEL	1	35	2.9%	No
CASC8		8q24.21	AMP	2	35	5.7%	No
TMEM123		11q22.2	HOMDEL	1	35	2.9%	No
DLL4		15q15.1	HOMDEL	6	35	17.1%	No
C11ORF21		11p15.5	HOMDEL	1	35	2.9%	No
FKBPL		6p21.32	AMP	1	35	2.9%	No
POU2AF1		11q23.1	HOMDEL	1	35	2.9%	Yes
CNTN6		3p26.3	HOMDEL	1	35	2.9%	No
RAB44		6p21.2	HOMDEL	1	35	2.9%	No
RPP30		10q23.31	HOMDEL	1	35	2.9%	No
KHDRBS3		8q24.23	AMP	2	35	5.7%	No
KRIT1		7q21.2	AMP	1	35	2.9%	No
SCARB2		4q21.1	HOMDEL	2	35	5.7%	No
CYFIP1		15q11.2	HOMDEL	3	35	8.6%	No
PINLYP		19q13.31	AMP	1	35	2.9%	No
SPINT1		15q15.1	HOMDEL	6	35	17.1%	No
AMOTL1		11q21	HOMDEL	1	35	2.9%	No
PTPRZ1		7q31.32	AMP	1	35	2.9%	No
RUNDC3B		7q21.12	AMP	1	35	2.9%	No
TIMM8B		11q23.1	HOMDEL	1	35	2.9%	No
ZNF710		15q26.1	HOMDEL	1	35	2.9%	No
LRFN1		19q13.2	AMP	1	35	2.9%	No
FRMPD2		10q11.22	HOMDEL	1	35	2.9%	No
LIPN		10q23.31	HOMDEL	1	35	2.9%	No
PRG2		11q12.1	HOMDEL	1	35	2.9%	No
FRMPD2B		10q11.22	HOMDEL	1	35	2.9%	No
CCDC158		4q21.1	HOMDEL	2	35	5.7%	No
RBP3		10q11.22	HOMDEL	1	35	2.9%	No
DEFA9P		8p23.1	HOMDEL	1	35	2.9%	No
RNU6-28P		22q12.2	HOMDEL	6	35	17.1%	No
BMS1P1		10q11.22	HOMDEL	1	35	2.9%	No
ZFAT		8q24.22	AMP	2	35	5.7%	No
CHD2		15q26.1	HOMDEL	1	35	2.9%	Yes
TBC1D2		9q22.33	AMP	1	35	2.9%	No
ULK4P3		15q13.2	HOMDEL	5	35	14.3%	No
DEFB136		8p23.1	HOMDEL	1	35	2.9%	No
CRTC3		15q26.1	HOMDEL	1	35	2.9%	Yes
RPL10A		6p21.31	AMP	1	35	2.9%	No
MYBL1		8q13.1	AMP	1	35	2.9%	Yes
ETHE1		19q13.31	AMP	1	35	2.9%	No
BAALC		8q22.3	AMP	2	35	5.7%	Yes
SH3PXD2A-AS1		10q24.33	HOMDEL	1	35	2.9%	No
CSTF3		11p13	HOMDEL	1	35	2.9%	No
MAPKBP1		15q15.1	HOMDEL	6	35	17.1%	No
CYP3A4		7q22.1	AMP	1	35	2.9%	No
APELA		4q32.3	HOMDEL	1	35	2.9%	No
BASP1P1		13q12.12	AMP	1	35	2.9%	No
ENTPD1-AS1		10q24.1	HOMDEL	1	35	2.9%	No
NPAT		11q22.3	HOMDEL	1	35	2.9%	No
AGBL4-IT1		1p33	HOMDEL	4	35	11.4%	No
SLC1A2		11p13	HOMDEL	1	35	2.9%	Yes
TMEM68		8q12.1	AMP	1	35	2.9%	No
NAPRT		8q24.3	AMP	2	35	5.7%	No
IER3		6p21.33	AMP	1	35	2.9%	No
SH2D4A		8p21.3	HOMDEL	1	35	2.9%	No
C11ORF65		11q22.3	HOMDEL	1	35	2.9%	No
FGFBP3		10q23.32	HOMDEL	1	35	2.9%	No
DMRT2		9p24.3	AMP	1	35	2.9%	No
HECTD2-AS1		10q23.32	HOMDEL	1	35	2.9%	No
HRAS		11p15.5	HOMDEL	1	35	2.9%	Yes
CYP3A5		7q22.1	AMP	1	35	2.9%	No
SIRT3		11p15.5	HOMDEL	1	35	2.9%	No
KRT26		17q21.2	AMP	1	35	2.9%	No
GOLGA8R		15q13.2	HOMDEL	5	35	14.3%	No
CPA6		8q13.2	AMP	1	35	2.9%	No
WASHC5		8q24.13	AMP	2	35	5.7%	No
TMOD3		15q21.2	HOMDEL	4	35	11.4%	No
AGAP4		10q11.22	HOMDEL	1	35	2.9%	No
WWC2-AS2		4q35.1	HOMDEL	3	35	8.6%	No
CA1		8q21.2	AMP	2	35	5.7%	No
ZBTB10		8q21.13	AMP	1	35	2.9%	No
FNTA		8p11.21	AMP	1	35	2.9%	No
PTPRG		3p14.2	HOMDEL	2	35	5.7%	No
TNFRSF10A		8p21.3	HOMDEL	1	35	2.9%	No
USP8		15q21.2	HOMDEL	4	35	11.4%	Yes
AGA		4q34.3	HOMDEL	1	35	2.9%	No
SLC12A9		7q22.1	AMP	1	35	2.9%	No
CBLL1		7q22.3	AMP	1	35	2.9%	No
MEF2A		15q26.3	HOMDEL	1	35	2.9%	No
POU2AF2		11q23.1	HOMDEL	1	35	2.9%	No
DUS4L		7q22.3	AMP	1	35	2.9%	No
DEFB109A		8p23.1	HOMDEL	1	35	2.9%	No
KLHDC4		16q24.2	HOMDEL	1	35	2.9%	No
CDH7		18q22.1	AMP	1	35	2.9%	No
SNORD116-8		15q11.2	HOMDEL	4	35	11.4%	No
LINC00572		13q12.3	AMP	1	35	2.9%	No
SLC38A8		16q23.3	HOMDEL	1	35	2.9%	No
ENO1-AS1		1p36.23	AMP	1	35	2.9%	No
LSMEM1		7q31.1	HOMDEL	1	35	2.9%	No
MAPK6		15q21.2	HOMDEL	4	35	11.4%	No
FBP1		9q22.32	AMP	1	35	2.9%	No
ANKIB1		7q21.2	AMP	1	35	2.9%	No
IMMP2L		7q31.1	HOMDEL	2	35	5.7%	No
PIK3AP1		10q24.1	HOMDEL	1	35	2.9%	No
NOLC1		10q24.32	HOMDEL	1	35	2.9%	No
NUDT9		4q22.1	HOMDEL	1	35	2.9%	No
GOLGA6L22		15q11.2	HOMDEL	3	35	8.6%	No
LINC02363		4q35.1	HOMDEL	2	35	5.7%	No
DLGAP1-AS4		18p11.31	HOMDEL	1	35	2.9%	No
SULF1		8q13.2-q13.3	AMP	1	35	2.9%	No
PSORS1C2		6p21.33	AMP	1	35	2.9%	No
CDC37L1		9p24.1	AMP	1	35	2.9%	No
GOLGA8T		15q13.2	HOMDEL	5	35	14.3%	No
FAM120A2P		9q22.31	AMP	1	35	2.9%	No
C8ORF74		8p23.1	HOMDEL	1	35	2.9%	No
NPY4R		10q11.22	HOMDEL	1	35	2.9%	No
RRS1		8q13.1	AMP	1	35	2.9%	No
TCP11L1		11p13	HOMDEL	1	35	2.9%	No
FMN1		15q13.3	HOMDEL	5	35	14.3%	No
RAB4B-EGLN2		19q13.2	AMP	1	35	2.9%	No
RNF8		6p21.2	HOMDEL	1	35	2.9%	No
HCG18		6p22.1	AMP	1	35	2.9%	No
CFB		6p21.33	AMP	1	35	2.9%	No
GATM		15q21.1	HOMDEL	7	35	20.0%	No
ID4		6p22.3	AMP	1	35	2.9%	No
EXOC6		10q23.33	HOMDEL	1	35	2.9%	No
CYP2F1		19q13.2	AMP	1	35	2.9%	No
GDAP1		8q21.11	AMP	1	35	2.9%	No
HIF1AN		10q24.31	HOMDEL	1	35	2.9%	No
EGR3		8p21.3	HOMDEL	1	35	2.9%	No
FBXO32		8q24.13	AMP	2	35	5.7%	No
TTC23		15q26.3	HOMDEL	1	35	2.9%	No
ARPIN		15q26.1	HOMDEL	1	35	2.9%	No
SNORD116-22		15q11.2	HOMDEL	4	35	11.4%	No
RNU6-48P		1p36.11	AMP	1	35	2.9%	No
HCG17		6p22.1	AMP	1	35	2.9%	No
CCDC170		6q25.1	HOMDEL	1	35	2.9%	No
LINC00294		11p13	HOMDEL	1	35	2.9%	No
NKX2-6		8p21.2	HOMDEL	1	35	2.9%	No
CSF3		17q21.1	AMP	1	35	2.9%	No
MIA-RAB4B		19q13.2	AMP	1	35	2.9%	No
CLPSL1		6p21.31	AMP	1	35	2.9%	No
KRTAP4-11		17q21.2	AMP	1	35	2.9%	No
JAK2		9p24.1	AMP	1	35	2.9%	Yes
NPY5R		4q32.2	HOMDEL	1	35	2.9%	No
TBC1D12		10q23.33	HOMDEL	1	35	2.9%	No
LINC01300		8q24.3	AMP	2	35	5.7%	No
TLR2		4q31.3	HOMDEL	1	35	2.9%	No
TMEM14C		6p24.2	AMP	1	35	2.9%	No
ANXA10		4q32.3	AMP	1	35	2.9%	No
ST7-OT4		7q31.2	HOMDEL	1	35	2.9%	No
SCGB1C1		11p15.5	HOMDEL	1	35	2.9%	No
ADIRF		10q23.2	HOMDEL	2	35	5.7%	No
MFGE8		15q26.1	HOMDEL	1	35	2.9%	No
VPS52		6p21.32	AMP	1	35	2.9%	No
ADAM22		7q21.12	AMP	1	35	2.9%	No
DYRK1B		19q13.2	AMP	1	35	2.9%	No
LINC00924		15q26.2	HOMDEL	1	35	2.9%	No
STARD13		13q13.1	HOMDEL	1	35	2.9%	No
DET1		15q26.1	HOMDEL	1	35	2.9%	No
ANP32C		4q32.3	AMP	1	35	2.9%	No
SORCS3		10q25.1	HOMDEL	1	35	2.9%	No
PF4		4q13.3	HOMDEL	1	35	2.9%	No
ADD3-AS1		10q25.1	HOMDEL	1	35	2.9%	No
LINC00681		8p23.1	HOMDEL	1	35	2.9%	No
SNORD115-29		15q11.2	HOMDEL	4	35	11.4%	No
ZNF165		6p22.1	AMP	1	35	2.9%	No
TOB2P1		6p22.1	AMP	1	35	2.9%	No
MYCT1		6q25.2	HOMDEL	1	35	2.9%	No
NGRN		15q26.1	HOMDEL	1	35	2.9%	No
ARMT1		6q25.1	HOMDEL	1	35	2.9%	No
WTAPP1		11q22.2	HOMDEL	1	35	2.9%	No
ZNF322		6p22.2	AMP	1	35	2.9%	No
PWAR1		15q11.2	HOMDEL	4	35	11.4%	No
GPLD1		6p22.3	AMP	1	35	2.9%	No
C5ORF63		5q23.2	AMP	1	35	2.9%	No
KCNIP2		10q24.32	HOMDEL	1	35	2.9%	No
RCL1		9p24.1	AMP	1	35	2.9%	No
MANEA-DT		6q16.1	HOMDEL	1	35	2.9%	No
FTMT		5q23.1	HOMDEL	1	35	2.9%	No
TAMM41		3p25.2	HOMDEL	1	35	2.9%	No
SCRT1		8q24.3	AMP	2	35	5.7%	No
NAF1		4q32.2	AMP	1	35	2.9%	No
DCAF13		8q22.3	AMP	2	35	5.7%	No
EPPK1		8q24.3	AMP	2	35	5.7%	No
TRARG1		17p13.3	HOMDEL	1	35	2.9%	No
C10ORF71-AS1		10q11.23	HOMDEL	1	35	2.9%	No
TMEM67		8q22.1	AMP	2	35	5.7%	No
STAG3L5P-PVRIG2P-PILRB		7q22.1	AMP	1	35	2.9%	No
GAN		16q23.2	HOMDEL	1	35	2.9%	No
LINC01591		8q24.22	AMP	2	35	5.7%	No
GPIHBP1		8q24.3	AMP	2	35	5.7%	No
R3HCC1L		10q24.2	HOMDEL	1	35	2.9%	No
ZBTB2		6q25.1	HOMDEL	1	35	2.9%	No
ADHFE1		8q13.1	AMP	1	35	2.9%	No
MCMDC2		8q13.1	AMP	1	35	2.9%	No
CLDN23		8p23.1	HOMDEL	1	35	2.9%	No
MYC		8q24.21	AMP	2	35	5.7%	Yes
THAP6		4q21.1	HOMDEL	2	35	5.7%	No
RAET1E		6q25.1	HOMDEL	1	35	2.9%	No
NCKAP5-AS2		2q21.2	HOMDEL	1	35	2.9%	No
RNLS		10q23.31	HOMDEL	1	35	2.9%	No
ADARB2-AS1		10p15.3	HOMDEL	1	35	2.9%	No
LY6E-DT		8q24.3	AMP	2	35	5.7%	No
NAT10		11p13	HOMDEL	1	35	2.9%	No
EHF		11p13	HOMDEL	1	35	2.9%	No
SLIT1		10q24.1	HOMDEL	1	35	2.9%	No
SCD5		4q21.22	HOMDEL	1	35	2.9%	No
MESP1		15q26.1	HOMDEL	1	35	2.9%	No
LAPTM4B		8q22.1	AMP	2	35	5.7%	No
IFITM3		11p15.5	HOMDEL	1	35	2.9%	No
GALNT12		9q22.33	AMP	1	35	2.9%	No
HAPLN3		15q26.1	HOMDEL	1	35	2.9%	No
DGAT1		8q24.3	AMP	2	35	5.7%	No
HOOK3		8p11.21	AMP	1	35	2.9%	Yes
IRF7		11p15.5	HOMDEL	1	35	2.9%	No
ASTN2		9q33.1	HOMDEL	1	35	2.9%	No
SERPING1		11q12.1	HOMDEL	1	35	2.9%	No
SNORD115-14		15q11.2	HOMDEL	4	35	11.4%	No
MBD5		2q23.2	HOMDEL	1	35	2.9%	No
RANBP17		5q35.1	HOMDEL	1	35	2.9%	No
DDX10		11q22.3	HOMDEL	1	35	2.9%	Yes
CKMT1A		15q15.3	HOMDEL	6	35	17.1%	No
PTPDC1		9q22.32	AMP	1	35	2.9%	No
SNORD64		15q11.2	HOMDEL	4	35	11.4%	No
ABCC2		10q24.2	HOMDEL	1	35	2.9%	No
HELQ		4q21.23	HOMDEL	1	35	2.9%	No
SEMA6D		15q21.1	HOMDEL	6	35	17.1%	No
MICOS10P1		13q13.1	AMP	1	35	2.9%	No
CYP4V2		4q35.1-q35.2	HOMDEL	2	35	5.7%	No
ST7-AS2		7q31.2	HOMDEL	1	35	2.9%	No
BCAP29		7q22.3	HOMDEL	1	35	2.9%	No
MRPL1		4q21.1	HOMDEL	2	35	5.7%	No
OR2AE1		7q22.1	AMP	1	35	2.9%	No
MOGAT3		7q22.1	AMP	1	35	2.9%	No
ZNF106		15q15.1	HOMDEL	6	35	17.1%	No
AVEN		15q14	HOMDEL	5	35	14.3%	No
TRIM2		4q31.3	HOMDEL	1	35	2.9%	No
PARP4		13q12.12	AMP	1	35	2.9%	No
SLC18A3		10q11.23	HOMDEL	1	35	2.9%	No
DENND3		8q24.3	AMP	2	35	5.7%	No
ANKRD62P1-PARP4P3		22q11.1	HOMDEL	1	35	2.9%	No
CAPZA2		7q31.2	HOMDEL	1	35	2.9%	No
STC1		8p21.2	HOMDEL	1	35	2.9%	No
SUPT5H		19q13.2	AMP	1	35	2.9%	No
LINC03017		7q21.11	AMP	1	35	2.9%	No
DLX6		7q21.3	AMP	1	35	2.9%	No
NEDD9		6p24.2	AMP	1	35	2.9%	No
[truncated: 2,081 more rows]
