# Supplementary material for: Targeting HDAC2-Mediated Immune Regulation to Overcome Therapeutic Resistance in Mutant Colorectal Cancer
Source: Cancers (Basel). 2023 Mar 24;15(7):1960. doi: 10.3390/cancers15071960 (PMC10093005; doi:10.3390/cancers15071960)
Supplement: Supplementary file 1 [file cancers-15-01960-s001.zip › cancers-2165166-supplementary/Table S6 CNA genes _CIITA.xlsx]

## Sheet: CNA genes_x001f__CIITA
Gene	Gistic(Q-value)	Cytoband	CNA	Profiled Samples	#	Freq	Is Cancer Gene (source: OncoKB)
KLF10		8q22.3	AMP	2	25	8.0%	No
TMEM168		7q31.1	HOMDEL	1	25	4.0%	No
NANOG		12p13.31	AMP	1	25	4.0%	No
ARMC12		6p21.31	AMP	1	25	4.0%	No
FANCE		6p21.31	AMP	1	25	4.0%	Yes
COMMD5		8q24.3	AMP	1	25	4.0%	No
TRIML2		4q35.2	HOMDEL	1	25	4.0%	No
SNORD115-20		15q11.2	HOMDEL	1	25	4.0%	No
PKP3		11p15.5	HOMDEL	2	25	8.0%	No
TMC5		16p12.3	AMP	1	25	4.0%	No
HLA-DOA		6p21.32	AMP	1	25	4.0%	No
DOCK4-AS1		7q31.1	HOMDEL	1	25	4.0%	No
HMGA1		6p21.31	AMP	1	25	4.0%	Yes
MET		7q31	HOMDEL	1	25	4.0%	Yes
OXR1		8q23.1	AMP	1	25	4.0%	No
SNORD116-29		15q11.2	HOMDEL	1	25	4.0%	No
CCDC32		15q15.1	HOMDEL	1	25	4.0%	No
BTN3A3		6p22.2	AMP	1	25	4.0%	No
EXT1		8q24.11	AMP	1	25	4.0%	Yes
SNORA30		16p11.2	AMP	1	25	4.0%	No
JRK		8q24.3	AMP	1	25	4.0%	No
MT1A		16q13	AMP	1	25	4.0%	No
MLC1		22q13.33	HOMDEL	2	25	8.0%	No
LPAR5		12p13.31	AMP	2	25	8.0%	No
PRKDC		8q11.21	HOMDEL	1	25	4.0%	Yes
FHIT		3p14.2	HOMDEL	5	25	20.0%	Yes
PLEC		8q24.3	AMP	2	25	8.0%	No
CARMIL1		6p22.2	AMP	1	25	4.0%	No
RIC8A		11p15.5	HOMDEL	2	25	8.0%	No
PARVB		22q13.31	HOMDEL	1	25	4.0%	No
RRM2B		8q22.3	AMP	2	25	8.0%	No
MIR3945HG		4q35.1	HOMDEL	1	25	4.0%	No
BTN2A2		6p22.2	AMP	1	25	4.0%	No
RNY4		7q36.1	HOMDEL	1	25	4.0%	No
SCG5		15q13.3	HOMDEL	1	25	4.0%	Yes
CDRT7		17p12	HOMDEL	1	25	4.0%	No
CEP20		16p13.11	AMP	1	25	4.0%	No
PWAR5		15q11.2	HOMDEL	1	25	4.0%	No
RSL1D1		16p13.13	AMP	1	25	4.0%	No
LINC00648		14q21.3	AMP	1	25	4.0%	No
MUC22		6p21.33	AMP	1	25	4.0%	No
ERC1		12p13.33	AMP	2	25	8.0%	Yes
IAPP		12p12.1	AMP	1	25	4.0%	No
PDCD1LG2		9p24.1	AMP	1	25	4.0%	Yes
H1-1		6p22.2	AMP	1	25	4.0%	No
STK32B		4p16.2	HOMDEL	1	25	4.0%	No
HMGCS1		5p12	AMP	1	25	4.0%	No
BBS2		16q13	AMP	1	25	4.0%	No
CLGN		4q31.1	HOMDEL	1	25	4.0%	No
PARP10		8q24.3	AMP	2	25	8.0%	No
GRM8		7q31.33	HOMDEL	1	25	4.0%	No
GOLGA8O		15q13.3	HOMDEL	1	25	4.0%	No
EBAG9		8q23.2	AMP	1	25	4.0%	No
ZNF771		16p11.2	AMP	1	25	4.0%	No
FBXO42		1p36.13	HOMDEL	1	25	4.0%	No
RMDN1		8q21.3	AMP	2	25	8.0%	No
OTOA		16p12.2	AMP	1	25	4.0%	No
LINC00293		8q11.1	AMP	1	25	4.0%	No
LINC00968		8q12.1	AMP	1	25	4.0%	No
TRIM16		17p12	HOMDEL	1	25	4.0%	No
GOLM2		15q15.3	HOMDEL	1	25	4.0%	No
SPATC1		8q24.3	AMP	2	25	8.0%	No
PTPN6		12p13.31	AMP	1	25	4.0%	Yes
RAB2A		8q12.1-q12.2	AMP	1	25	4.0%	No
F11-AS1		4q35.2	HOMDEL	1	25	4.0%	No
SLC6A12		12p13.33	AMP	2	25	8.0%	No
CENPU		4q35.1	HOMDEL	1	25	4.0%	No
VAMP1		12p13.31	AMP	2	25	8.0%	No
NECAB1		8q21.3	AMP	2	25	8.0%	No
ABCC6		16p13.11	AMP	1	25	4.0%	No
BCAT1		12p12.1	AMP	1	25	4.0%	No
KRTAP5-3		11p15.5	HOMDEL	1	25	4.0%	No
C15ORF48		15q21.1	HOMDEL	1	25	4.0%	No
NPIPA2		16p13.11	AMP	1	25	4.0%	No
EHMT2		6p21.33	AMP	1	25	4.0%	No
SMIM30		7q31.1	HOMDEL	1	25	4.0%	No
CNGB3		8q21.3	AMP	2	25	8.0%	No
PRR34-AS1		22q13.31	HOMDEL	1	25	4.0%	No
DEFB124		20q11.21	AMP	1	25	4.0%	No
GJD2		15q14	HOMDEL	1	25	4.0%	No
RGL2		6p21.32	AMP	1	25	4.0%	No
SCOC-AS1		4q31.1	HOMDEL	1	25	4.0%	No
HMGN4		6p22.2	AMP	1	25	4.0%	No
UQCC2		6p21.31	AMP	1	25	4.0%	No
LTA		6p21.33	AMP	1	25	4.0%	No
FAM241A		4q25	HOMDEL	1	25	4.0%	No
LAG3		12p13.31	AMP	1	25	4.0%	No
TRIM38		6p22.2	AMP	1	25	4.0%	No
CTDSPL2		15q15.3-q21.1	HOMDEL	1	25	4.0%	No
ALG1		16p13.3	AMP	1	25	4.0%	No
CYB5R4		6q14.2	HOMDEL	1	25	4.0%	No
IKBKB		8p11.21	HOMDEL	1	25	4.0%	Yes
WASH8P		12p13.33	AMP	2	25	8.0%	No
CHID1		11p15.5	HOMDEL	1	25	4.0%	No
C6ORF52		6p24.2	AMP	1	25	4.0%	No
CASP3		4q35.1	HOMDEL	1	25	4.0%	No
LAMB1		7q31.1	HOMDEL	1	25	4.0%	No
ZNF184		6p22.1	AMP	1	25	4.0%	No
APOBR		16p12.1	AMP	1	25	4.0%	No
DEFB123		20q11.21	AMP	1	25	4.0%	No
SNORD116-17		15q11.2	HOMDEL	1	25	4.0%	No
BPIFA4P		20q11.21	AMP	1	25	4.0%	No
SNORD115-38		15q11.2	HOMDEL	1	25	4.0%	No
MFSD3		8q24.3	AMP	1	25	4.0%	No
C2-AS1		6p21.33	AMP	1	25	4.0%	No
RNF139		8q24.13	AMP	1	25	4.0%	No
LY6G5B		6p21.33	AMP	1	25	4.0%	No
NOP14-AS1		4p16.3	HOMDEL	1	25	4.0%	No
FSIP2		2q32.1	HOMDEL	1	25	4.0%	No
ACSM1		16p12.3	AMP	1	25	4.0%	No
LINC02346		15q12	HOMDEL	1	25	4.0%	No
CCM2L		20q11.21	AMP	1	25	4.0%	No
PPP1R10		6p21.33	AMP	1	25	4.0%	No
PPP1R18		6p21.33	AMP	1	25	4.0%	No
CLIC1		6p21.33	AMP	1	25	4.0%	No
H4C6		6p22.2	AMP	1	25	4.0%	No
GTF2H4		6p21.33	AMP	1	25	4.0%	No
TES		7q31.2	HOMDEL	1	25	4.0%	No
NBAS		2p24.3	HOMDEL	1	25	4.0%	No
HMGN5		Xq21.1	HOMDEL	1	25	4.0%	No
CHRFAM7A		15q13.2	HOMDEL	1	25	4.0%	No
FBXW7		4q31.3	AMP	1	25	4.0%	Yes
GOLGA6L7		15q13.1	HOMDEL	1	25	4.0%	No
PFDN6		6p21.32	AMP	1	25	4.0%	No
IFITM1		11p15.5	HOMDEL	2	25	8.0%	No
IFITM10		11p15.5	HOMDEL	1	25	4.0%	No
ESRP1		8q22.1	AMP	2	25	8.0%	No
MCHR2		6q16.2	HOMDEL	1	25	4.0%	No
SCO2		22q13.33	HOMDEL	2	25	8.0%	No
UQCRB		8q22.1	AMP	2	25	8.0%	No
SPATA21		1p36.13	HOMDEL	1	25	4.0%	No
ELOVL4		6q14.1	HOMDEL	1	25	4.0%	No
TPD52		8q21.13	AMP	2	25	8.0%	No
HCG9		6p22.1	AMP	1	25	4.0%	No
LRRC69		8q21.3	AMP	2	25	8.0%	No
PCAT6		1q32.1	AMP	1	25	4.0%	No
TRAPPC9		8q24.3	HOMDEL	1	25	4.0%	No
THEM6		8q24.3	AMP	1	25	4.0%	No
PAG1		8q21.13	AMP	2	25	8.0%	Yes
CAV2		7q31.2	HOMDEL	1	25	4.0%	No
H4C4		6p22.2	AMP	1	25	4.0%	No
LINC02694		15q14	HOMDEL	1	25	4.0%	No
SORD		15q21.1	HOMDEL	1	25	4.0%	No
LINC01590		6q15-q16.1	HOMDEL	1	25	4.0%	No
NCAPD2		12p13.31	AMP	2	25	8.0%	No
ATP2A1-AS1		16p11.2	AMP	1	25	4.0%	No
SQLE		8q24.13	AMP	1	25	4.0%	No
CASC6		6q15	HOMDEL	1	25	4.0%	No
DEF6		6p21.31	AMP	1	25	4.0%	No
SYNCRIP		6q14.3	HOMDEL	1	25	4.0%	No
KRTAP5-6		11p15.5	HOMDEL	1	25	4.0%	No
ATXN1		6p22.3	AMP	1	25	4.0%	No
NPY1R		4q32.2	AMP	1	25	4.0%	No
EDN1		6p24.1	AMP	1	25	4.0%	No
HLA-DQB1		6p21.32	AMP	1	25	4.0%	No
EGFLAM-AS2		5p13.2-p13.1	AMP	1	25	4.0%	No
TSSC4		11p15.5	HOMDEL	1	25	4.0%	No
SPNS1		16p11.2	AMP	1	25	4.0%	No
LINC01587		4p16.2	HOMDEL	1	25	4.0%	No
MFAP2		1p36.13	HOMDEL	1	25	4.0%	No
BMT2		7q31.1	HOMDEL	1	25	4.0%	No
DLGAP2		8p23.3	HOMDEL	2	25	8.0%	No
MIOX		22q13.33	HOMDEL	2	25	8.0%	No
LINC02906		8q22.1	AMP	2	25	8.0%	No
EYA1		8q13.3	AMP	1	25	4.0%	No
CCN4		8q24.22	AMP	1	25	4.0%	No
MDN1		6q15	HOMDEL	1	25	4.0%	No
LRTM2		12p13.33	AMP	2	25	8.0%	No
DCHS2		4q31.3	AMP	1	25	4.0%	No
LOC100287846		8q11.1	AMP	1	25	4.0%	No
VCPIP1		8q13.1	AMP	1	25	4.0%	No
TAS2R7		12p13.2	AMP	1	25	4.0%	No
RALY-AS1		20q11.22	AMP	1	25	4.0%	No
FBLN1		22q13.31	HOMDEL	1	25	4.0%	No
KCNV2		9p24.2	AMP	1	25	4.0%	No
TONSL-AS1		8q24.3	AMP	1	25	4.0%	No
ERVFRD-1		6p24.2	AMP	1	25	4.0%	No
CCND2		12p13.32	AMP	2	25	8.0%	Yes
KDM8		16p12.1	AMP	1	25	4.0%	No
HLA-DQA2		6p21.32	AMP	1	25	4.0%	No
RMI2		16p13.13	AMP	1	25	4.0%	Yes
GOLGA8IP		15q11.2	HOMDEL	1	25	4.0%	No
LITAF		16p13.13	AMP	1	25	4.0%	No
SNORD116-26		15q11.2	HOMDEL	1	25	4.0%	No
CCNDBP1		15q15.2	HOMDEL	1	25	4.0%	No
CFAP418-AS1		8q22.1	AMP	2	25	8.0%	No
PDXDC1		16p13.11	AMP	1	25	4.0%	No
COX4I2		20q11.21	AMP	1	25	4.0%	No
SNORD115-28		15q11.2	HOMDEL	1	25	4.0%	No
CA2		8q21.2	AMP	2	25	8.0%	No
NLRP6		11p15.5	HOMDEL	2	25	8.0%	No
NECAP2		1p36.13	HOMDEL	1	25	4.0%	No
HDAC10		22q13.33	HOMDEL	2	25	8.0%	No
TAS2R8		12p13.2	AMP	1	25	4.0%	No
ADGRB3		6q12-q13	HOMDEL	1	25	4.0%	No
FRG2		4q35.2	HOMDEL	1	25	4.0%	No
TAS2R10		12p13.2	AMP	1	25	4.0%	No
FGF10-AS1		5p12	AMP	1	25	4.0%	No
PWRN2		15q11.2	HOMDEL	1	25	4.0%	No
BBS9		7p14.3	HOMDEL	1	25	4.0%	No
LRP2BP		4q35.1	HOMDEL	1	25	4.0%	No
CLVS1		8q12.2-q12.3	AMP	1	25	4.0%	No
STPG2-AS1		4q22.3	HOMDEL	1	25	4.0%	No
MRS2		6p22.3	AMP	1	25	4.0%	No
TP53INP1		8q22.1	AMP	2	25	8.0%	No
RSRC1		3q25.32	HOMDEL	1	25	4.0%	No
HLA-DQA1		6p21.32	AMP	1	25	4.0%	No
OTX1		2p15	HOMDEL	1	25	4.0%	No
MKRN3		15q11.2	HOMDEL	1	25	4.0%	No
LINC02249		15q13.2	HOMDEL	1	25	4.0%	No
HAUS2		15q15.2	HOMDEL	1	25	4.0%	No
ZNF384		12p13.31	AMP	1	25	4.0%	Yes
GMDS		6p25.3	HOMDEL	6	25	24.0%	No
CELSR1		22q13.31	HOMDEL	1	25	4.0%	No
CA3		8q21.2	AMP	2	25	8.0%	No
SLCO1A2		12p12.1	AMP	1	25	4.0%	No
ABCA15P		16p12.2	AMP	1	25	4.0%	No
RRAGD		6q15	HOMDEL	1	25	4.0%	No
NEK1		4q33	AMP	1	25	4.0%	No
REM1		20q11.21	AMP	1	25	4.0%	No
TAF11		6p21.31	AMP	1	25	4.0%	No
C6ORF47		6p21.33	AMP	1	25	4.0%	No
LINC00612		12p13.31	AMP	1	25	4.0%	No
FLOT1		6p21.33	AMP	1	25	4.0%	No
MUC6		11p15.5	HOMDEL	1	25	4.0%	No
PLPP6		9p24.1	AMP	1	25	4.0%	No
INO80E		16p11.2	AMP	1	25	4.0%	No
RB1CC1		8q11.23	AMP	1	25	4.0%	No
GPR63		6q16.1	HOMDEL	1	25	4.0%	No
HLA-DPB2		6p21.32	AMP	1	25	4.0%	No
MACROD2-AS1		20p12.1	HOMDEL	3	25	12.0%	No
ZHX2		8q24.13	HOMDEL	1	25	4.0%	No
SNORD116-4		15q11.2	HOMDEL	1	25	4.0%	No
RPL23AP53		8p23.3	HOMDEL	2	25	8.0%	No
RMDN3		15q15.1	HOMDEL	1	25	4.0%	No
BPIFB2		20q11.21	AMP	1	25	4.0%	No
ERICH1		8p23.3	HOMDEL	2	25	8.0%	No
STRC		15q15.3	HOMDEL	1	25	4.0%	No
PPIP5K1		15q15.3	HOMDEL	1	25	4.0%	No
RWDD4		4q35.1	HOMDEL	1	25	4.0%	No
EXTL3		8p21.1	AMP	1	25	4.0%	No
LARGE1		22q12.3	HOMDEL	1	25	4.0%	No
RBM12B		8q22.1	AMP	2	25	8.0%	No
DEXI		16p13.13	AMP	1	25	4.0%	No
CSNK2B		6p21.33	AMP	1	25	4.0%	No
TAS2R13		12p13	AMP	1	25	4.0%	No
DCTD		4q35.1	HOMDEL	1	25	4.0%	No
TLCD3B		16p11.2	AMP	1	25	4.0%	No
LINC01016		6p21.31	AMP	1	25	4.0%	No
CACNA1C-AS1		12p13.33	AMP	2	25	8.0%	No
LACTB2		8q13.3	AMP	1	25	4.0%	No
LYPLA1		8q11.23	AMP	1	25	4.0%	No
SNORD50A		6q14.3	HOMDEL	1	25	4.0%	No
OIP5		15q15.1	HOMDEL	1	25	4.0%	No
LINC01592		8q13.2	AMP	1	25	4.0%	No
DDX60		4q32.3	AMP	1	25	4.0%	No
SNORD115-10		15q11.2	HOMDEL	1	25	4.0%	No
PPARD		6p21.31	AMP	1	25	4.0%	No
SETD1A		16p11.2	AMP	1	25	4.0%	Yes
CNTN5		11q22.1	HOMDEL	1	25	4.0%	No
HLA-DPB1		6p21.32	AMP	1	25	4.0%	No
FAM83A-AS1		8q24.13	AMP	1	25	4.0%	No
EEF1E1-BLOC1S5		6p24.3	AMP	1	25	4.0%	No
GRAMD4		22q13.31	HOMDEL	1	25	4.0%	No
CYP21A1P		6p21.33	AMP	1	25	4.0%	No
BLTP3A		6p21.31	AMP	1	25	4.0%	No
TATDN1		8q24.13	AMP	1	25	4.0%	No
SULT1A2		16p11.2	AMP	1	25	4.0%	No
TONSL		8q24.3	AMP	1	25	4.0%	No
SNORA72		8q22.2	AMP	2	25	8.0%	No
CDRT15		17p12	HOMDEL	1	25	4.0%	No
ENPEP		4q25	HOMDEL	1	25	4.0%	No
SLC17A3		6p22.2	AMP	1	25	4.0%	No
IFITM2		11p15.5	HOMDEL	2	25	8.0%	No
HS3ST2		16p12.2	AMP	1	25	4.0%	No
NCALD		8q22.3	AMP	2	25	8.0%	No
SBF1		22q13.33	HOMDEL	2	25	8.0%	No
CCP110		16p12.3	AMP	1	25	4.0%	No
SNHG5		6q14.3	HOMDEL	1	25	4.0%	No
BLOC1S5-TXNDC5		6p24.3	AMP	1	25	4.0%	No
TMEM219		16p11.2	AMP	1	25	4.0%	No
PNISR		6q16.2	HOMDEL	1	25	4.0%	No
MCHR2-AS1		6q16.2-q16.3	HOMDEL	1	25	4.0%	No
FBXL19		16p11.2	AMP	1	25	4.0%	No
ITGAL		16p11.2	AMP	1	25	4.0%	No
CCHCR1		6p21.33	AMP	1	25	4.0%	No
CFAP97		4q35.1	HOMDEL	1	25	4.0%	No
SORBS2		4q35.1	HOMDEL	1	25	4.0%	No
ADTRP		6p24.1	AMP	1	25	4.0%	No
CUTA		6p21.32	AMP	1	25	4.0%	No
HMBOX1		8p21.1-p12	AMP	1	25	4.0%	No
ATAT1		6p21.33	AMP	1	25	4.0%	No
NFKBIL1		6p21.33	AMP	1	25	4.0%	No
SLC7A5P1		16p11.2	AMP	1	25	4.0%	No
ADAL		15q15.3	HOMDEL	1	25	4.0%	No
ARFGEF1		8q13.2	AMP	1	25	4.0%	No
HERC2P7		15q11.2	HOMDEL	1	25	4.0%	No
DDX12B		12p13.31	AMP	1	25	4.0%	No
SNORD116-13		15q11.2	HOMDEL	1	25	4.0%	No
BHLHE22		8q12.3	AMP	1	25	4.0%	No
SRSF3P2		8q22.1	AMP	2	25	8.0%	No
IVD		15q15.1	HOMDEL	1	25	4.0%	No
PRH1		12p13.2	AMP	1	25	4.0%	No
ZNF251		8q24.3	AMP	1	25	4.0%	No
OTUD7A		15q13.3	HOMDEL	1	25	4.0%	No
HLA-DPA1		6p21.32	AMP	1	25	4.0%	No
PRDM14		8q13.3	AMP	1	25	4.0%	Yes
MRPL13		8q24.12	AMP	1	25	4.0%	No
DDX12P		12p13.31	AMP	1	25	4.0%	No
CA8		8q12.1	AMP	1	25	4.0%	No
GOLT1B		12p12.1	AMP	1	25	4.0%	No
RNU6-19P		15q22.31	AMP	1	25	4.0%	No
AKAP3		12p13.32	AMP	2	25	8.0%	No
KATNB1		16q21	AMP	1	25	4.0%	No
SMG1		16p12.3	AMP	1	25	4.0%	Yes
FGG		4q32.1	AMP	1	25	4.0%	No
ENPP6		4q35.1	HOMDEL	1	25	4.0%	No
POM121L2		6p22.1	AMP	1	25	4.0%	No
EPS8L2		11p15.5	HOMDEL	1	25	4.0%	No
EVC2		4p16.2	HOMDEL	1	25	4.0%	No
PRH2		12p13.2	AMP	1	25	4.0%	No
RFX3		9p24.2	AMP	1	25	4.0%	No
SNORD87		8q13.1	AMP	1	25	4.0%	No
CHAC1		15q15.1	HOMDEL	1	25	4.0%	No
HLA-DOB		6p21.32	AMP	1	25	4.0%	No
A2M-AS1		12p13.31	AMP	1	25	4.0%	No
MGAT4EP		1q32.1	AMP	1	25	4.0%	No
ZSCAN16		6p22.1	AMP	1	25	4.0%	No
PWAR4		15q11.2	HOMDEL	1	25	4.0%	No
C4A		6p21.33	AMP	1	25	4.0%	No
KCNQ5-AS1		6q13	HOMDEL	1	25	4.0%	No
RPL8		8q24.3	AMP	1	25	4.0%	No
RDH10		8q21.11	AMP	1	25	4.0%	No
RGMB-AS1		5q15	AMP	1	25	4.0%	No
ANXA2R-OT1		5p12	AMP	1	25	4.0%	No
NPIPB6		16p12.1	AMP	1	25	4.0%	No
LINC00899		22q13.31	HOMDEL	1	25	4.0%	No
RP9		7p14.3	HOMDEL	1	25	4.0%	No
SLC7A13		8q21.3	AMP	2	25	8.0%	No
LAMB4		7q31.1	HOMDEL	1	25	4.0%	No
C8ORF34		8q13.2	AMP	1	25	4.0%	No
LINC02398		12p12.2	AMP	1	25	4.0%	No
ABCF1		6p21.33	AMP	1	25	4.0%	No
GOLGA8S		15q11.2	HOMDEL	1	25	4.0%	No
CHD9		16q12.2	AMP	1	25	4.0%	No
KLLN		10q23	HOMDEL	1	25	4.0%	No
WWOX		16q23.1-q23.2	HOMDEL	9	25	36.0%	No
ZFHX4-AS1		8q21.13	AMP	1	25	4.0%	No
H4C1		6p22.2	AMP	1	25	4.0%	No
NLRC5		16q13	AMP	1	25	4.0%	No
GOLGA6L6		15q11.2	HOMDEL	1	25	4.0%	No
LRBA		4q31.3	AMP	1	25	4.0%	No
RPL23AP82		22q13.33	HOMDEL	2	25	8.0%	No
NRIP2		12p13.33	AMP	2	25	8.0%	No
C4B		6p21.33	AMP	1	25	4.0%	No
EEF1A1		6q13	HOMDEL	1	25	4.0%	No
LRATD2		8q24.21	AMP	1	25	4.0%	No
LINC00207		22q13.31	HOMDEL	1	25	4.0%	No
SNORD116-23		15q11.2	HOMDEL	1	25	4.0%	No
PAGR1		16p11.2	AMP	1	25	4.0%	No
HCG23		6p21.32	AMP	1	25	4.0%	No
HULC		6p24.3	AMP	1	25	4.0%	No
FOXM1		12p13.33	AMP	2	25	8.0%	No
SH2B1		16p11.2	AMP	1	25	4.0%	No
TAS2R14		12p13.2	AMP	1	25	4.0%	No
H3C2		6p22.2	AMP	1	25	4.0%	Yes
UFSP2		4q35.1	HOMDEL	1	25	4.0%	No
RNF5		6p21.32	AMP	1	25	4.0%	No
LMF2		22q13.33	HOMDEL	2	25	8.0%	No
DMRT1		9p24.3	AMP	1	25	4.0%	No
MST1L		1p36.13	HOMDEL	1	25	4.0%	No
LINC00028		20q11.21	AMP	1	25	4.0%	No
SLC25A51P1		6q12	HOMDEL	1	25	4.0%	No
TM9SF4		20q11.21	AMP	1	25	4.0%	No
PLEKHF2		8q22.1	AMP	2	25	8.0%	No
XKR7		20q11.21	AMP	1	25	4.0%	No
TH		11p15.5	HOMDEL	1	25	4.0%	No
MYLK2		20q11.21	AMP	1	25	4.0%	No
HTR1B		6q14.1	HOMDEL	1	25	4.0%	No
DNAI7		12p12.1	AMP	1	25	4.0%	No
FAM231AP		1p36.13	HOMDEL	1	25	4.0%	No
CYLD		16q12.1	AMP	1	25	4.0%	Yes
YBX3		12p13.2	AMP	1	25	4.0%	No
MOB2		11p15.5	HOMDEL	1	25	4.0%	No
AHCY		20q11.22	AMP	1	25	4.0%	No
LINC02433		4q32.1	AMP	1	25	4.0%	No
CADPS2		7q31.32	HOMDEL	1	25	4.0%	No
CHD1		5q15-q21.1	AMP	1	25	4.0%	No
CYP21A2		6p21.33	AMP	1	25	4.0%	No
KLF13		15q13.3	HOMDEL	1	25	4.0%	No
LINC02915		15q14	HOMDEL	1	25	4.0%	No
FUS		16p11.2	AMP	1	25	4.0%	Yes
EIF3J-DT		15q21.1	HOMDEL	1	25	4.0%	No
IQSEC3		12p13.33	AMP	2	25	8.0%	No
GABRB3		15q12	HOMDEL	1	25	4.0%	No
MAP9		4q32.1	AMP	1	25	4.0%	No
BCAR4		16p13.13	AMP	1	25	4.0%	No
PRKDC		8q11.21	AMP	1	25	4.0%	Yes
EIF3C		16p11.2	AMP	1	25	4.0%	No
GPR176		15q14-q15.1	HOMDEL	1	25	4.0%	No
LINC01473		2q32.1	HOMDEL	1	25	4.0%	No
UTP23		8q24.11	AMP	1	25	4.0%	No
PIP5K1P1		6p24.3	AMP	1	25	4.0%	No
LINC01193		15q11.2	HOMDEL	1	25	4.0%	No
HCP5		6p21.33	AMP	1	25	4.0%	No
LINC01111		8q21.13	AMP	1	25	4.0%	No
TRHR		8q23.1	AMP	1	25	4.0%	No
SDR16C6P		8q12.1	AMP	1	25	4.0%	No
GCNT2		6p24.3-p24.2	AMP	1	25	4.0%	No
GNB3		12p13.31	AMP	1	25	4.0%	No
PARP8		5q11.1	AMP	1	25	4.0%	No
SNORD115-6		15q11.2	HOMDEL	1	25	4.0%	No
SLCO1C1		12p12.2	AMP	1	25	4.0%	No
ZFAND1		8q21.13	AMP	2	25	8.0%	No
YPEL3		16p11.2	AMP	1	25	4.0%	No
PRRT1		6p21.32	AMP	1	25	4.0%	No
ZNF250		8q24.3	AMP	1	25	4.0%	No
DOC2A		16p11.2	AMP	1	25	4.0%	No
ZNF34		8q24.3	AMP	1	25	4.0%	No
SYT8		11p15.5	HOMDEL	1	25	4.0%	No
KNOP1		16p12.3	AMP	1	25	4.0%	No
TSPAN9		12p13.33-p13.32	AMP	2	25	8.0%	No
RPS18		6p21.32	AMP	1	25	4.0%	No
C16ORF54		16p11.2	AMP	1	25	4.0%	No
DNAH3		16p12.3	AMP	1	25	4.0%	No
ZNF7		8q24.3	AMP	1	25	4.0%	No
ZG16		16p11.2	AMP	1	25	4.0%	No
ATP6V1H		8q11.23	AMP	1	25	4.0%	No
GALNT8		12p13.32	AMP	2	25	8.0%	No
KHDRBS2		6q11.1	HOMDEL	1	25	4.0%	No
LINC02275		4q33	AMP	1	25	4.0%	No
PMP2		8q21.13	AMP	2	25	8.0%	No
KCNJ8		12p12.1	AMP	1	25	4.0%	No
VPS28		8q24.3	AMP	1	25	4.0%	No
GSAP		7q11.23	AMP	1	25	4.0%	No
POU5F1		6p21.33	AMP	1	25	4.0%	Yes
FBXO25		8p23.3	HOMDEL	2	25	8.0%	No
EGFL8		6p21.32	AMP	1	25	4.0%	No
DYRK4		12p13.32	AMP	2	25	8.0%	No
LINC01001		11p15.5	HOMDEL	2	25	8.0%	No
SNRPN		15q11.2	HOMDEL	1	25	4.0%	No
NAALADL2		3q26.31	HOMDEL	3	25	12.0%	No
ENTREP2		15q13.1	HOMDEL	1	25	4.0%	No
ZFTRAF1		8q24.3	AMP	1	25	4.0%	No
CYREN		7q33	HOMDEL	1	25	4.0%	No
PRNCR1		8q24.21	AMP	1	25	4.0%	No
MRPS28		8q21.13	AMP	2	25	8.0%	No
ST8SIA1		12p12.1	AMP	1	25	4.0%	No
SLC35A1		6q15	HOMDEL	1	25	4.0%	No
BPIFA1		20q11.21	AMP	1	25	4.0%	No
POU3F2		6q16.1	HOMDEL	1	25	4.0%	No
MIR3667HG		22q13.33	HOMDEL	2	25	8.0%	No
CDH17		8q22.1	AMP	2	25	8.0%	No
LINC00937		12p13.31	AMP	1	25	4.0%	No
ZNF764		16p11.2	AMP	1	25	4.0%	No
ATP13A2		1p36.13	HOMDEL	1	25	4.0%	No
FAM66C		12p13.31	AMP	1	25	4.0%	No
HS3ST4		16p12.1	AMP	1	25	4.0%	No
HCG25		6p21.32	AMP	1	25	4.0%	No
UBE2V2		8q11.21	AMP	1	25	4.0%	No
WNT2		7q31.2	HOMDEL	1	25	4.0%	No
HLA-DMB		6p21.32	AMP	1	25	4.0%	No
FAM149A		4q35.1	HOMDEL	1	25	4.0%	No
ORC3		6q15	HOMDEL	1	25	4.0%	No
LY6G6F		6p21.33	AMP	1	25	4.0%	No
EHD4		15q15.1	HOMDEL	1	25	4.0%	No
SMIM31		4q32.3	AMP	1	25	4.0%	No
NNT		5p12	AMP	1	25	4.0%	No
CYP11B1		8q24.3	AMP	1	25	4.0%	No
RANBP6		9p24.1	AMP	1	25	4.0%	No
SMIM13		6p24.2	AMP	1	25	4.0%	No
LMNTD2		11p15.5	HOMDEL	2	25	8.0%	No
ZNF391		6p22.1	AMP	1	25	4.0%	No
ING2		4q35.1	HOMDEL	1	25	4.0%	No
PDIA3		15q15.3	HOMDEL	1	25	4.0%	No
NUSAP1		15q14	HOMDEL	1	25	4.0%	No
RIMOC1		5p13.1	AMP	1	25	4.0%	No
MYO6		6q14.1	HOMDEL	1	25	4.0%	No
RPS20		8q12.1	AMP	1	25	4.0%	No
FAM91A1		8q24.13	AMP	1	25	4.0%	No
SNORD115-18		15q11.2	HOMDEL	1	25	4.0%	No
CD109-AS1		6q13	HOMDEL	1	25	4.0%	No
HLA-DMA		6p21.32	AMP	1	25	4.0%	No
ZNF705A		12p13.31	AMP	1	25	4.0%	No
SOX5		12p12.1	AMP	1	25	4.0%	No
SHANK3		22q13.33	HOMDEL	2	25	8.0%	No
FBXW10B		17p12	HOMDEL	1	25	4.0%	No
SZRD1		1p36.13	HOMDEL	1	25	4.0%	No
SNORD115-34		15q11.2	HOMDEL	1	25	4.0%	No
POU5F1B		8q24.21	AMP	2	25	8.0%	No
MAPK3		16p11.2	AMP	1	25	4.0%	Yes
PRR14		16p11.2	AMP	1	25	4.0%	No
H2BC11		6p22.1	AMP	1	25	4.0%	Yes
POLR1HASP		6p22.1	AMP	1	25	4.0%	No
MSH5		6p21.33	AMP	1	25	4.0%	No
CYP11B2		8q24.3	AMP	1	25	4.0%	No
SYCP2L		6p24.2	AMP	1	25	4.0%	No
DHX16		6p21.33	AMP	1	25	4.0%	No
EIF3H		8q23.3-q24.11	AMP	1	25	4.0%	No
BRSK2		11p15.5	HOMDEL	1	25	4.0%	No
PRR4		12p13.2	AMP	1	25	4.0%	No
CD151		11p15.5	HOMDEL	1	25	4.0%	No
LINC00987		12p13.31	AMP	1	25	4.0%	No
GOLGA8M		15q13.1	HOMDEL	1	25	4.0%	No
TRPM1		15q13.3	HOMDEL	1	25	4.0%	No
PSCA		8q24.3	AMP	1	25	4.0%	No
MGAT4D		4q31.1	HOMDEL	1	25	4.0%	No
RNF148		7q31.32	HOMDEL	1	25	4.0%	No
BTN2A3P		6p22.2	AMP	1	25	4.0%	No
DDX60L		4q32.3	AMP	1	25	4.0%	No
H3C4		6p22.2	AMP	1	25	4.0%	Yes
VKORC1		16p11.2	AMP	1	25	4.0%	No
IFRD1		7q31.1	HOMDEL	1	25	4.0%	No
LSAMP		3q13.31	HOMDEL	1	25	4.0%	No
PLA2G10		16p13.12	AMP	1	25	4.0%	No
CHP2		16p12.2	AMP	1	25	4.0%	No
HMGN3-AS1		6q14.1	HOMDEL	1	25	4.0%	No
HERC2		15q13.1	HOMDEL	1	25	4.0%	No
SMG1P1		16p12.2	AMP	1	25	4.0%	No
ELOC		8q21.11	AMP	1	25	4.0%	Yes
POTEB2		15q11.2	HOMDEL	1	25	4.0%	No
FOXH1		8q24.3	AMP	1	25	4.0%	No
SNX31		8q22.3	AMP	2	25	8.0%	No
SNORD116-18		15q11.2	HOMDEL	1	25	4.0%	No
TFAP2A		6p24.3	AMP	1	25	4.0%	No
CDAN1		15q15.2	HOMDEL	1	25	4.0%	No
LYPD2		8q24.3	AMP	1	25	4.0%	No
C6		5p13.1	AMP	1	25	4.0%	No
PAIP1		5p12	AMP	1	25	4.0%	No
PRAMEF20		1p36.21	HOMDEL	1	25	4.0%	No
FABP5		8q21.13	AMP	2	25	8.0%	No
H3C1		6p22.2	AMP	1	25	4.0%	Yes
MAP1A		15q15.3	HOMDEL	1	25	4.0%	No
INS-IGF2		11p15.5	HOMDEL	1	25	4.0%	No
RTF1		15q15.1	HOMDEL	1	25	4.0%	No
HCG4B		6p22.1	AMP	1	25	4.0%	No
NRM		6p21.33	AMP	1	25	4.0%	No
DPH6		15q14	HOMDEL	1	25	4.0%	No
LINC02912		8q24.21	AMP	1	25	4.0%	No
LDHB		12p12.1	AMP	1	25	4.0%	No
LRRC14		8q24.3	AMP	1	25	4.0%	No
TULP1		6p21.31	AMP	1	25	4.0%	No
PPIL3		2q33.1	HOMDEL	1	25	4.0%	No
SNORD115-39		15q11.2	HOMDEL	1	25	4.0%	No
ASCC3		6q16.3	HOMDEL	1	25	4.0%	No
ZNF319		16q21	AMP	1	25	4.0%	No
CFAP20		16q21	AMP	1	25	4.0%	No
DBIL5P2		2p15	HOMDEL	1	25	4.0%	No
SMIM10L1		12p13.2	AMP	1	25	4.0%	No
ANGPT1		8q23.1	AMP	1	25	4.0%	No
POLR1H		6p22.1	AMP	1	25	4.0%	No
ACSM2B		16p12.3	AMP	1	25	4.0%	No
NPBWR1		8q11.23	AMP	1	25	4.0%	No
H3C6		6p22.2	AMP	1	25	4.0%	Yes
LY6G6E		6p21.33	AMP	1	25	4.0%	No
AIF1		6p21.33	AMP	1	25	4.0%	No
TMEM62		15q15.2	HOMDEL	1	25	4.0%	No
NUDT21		16q13	AMP	1	25	4.0%	No
CD163		12p13.31	AMP	1	25	4.0%	No
METTL15		11p14.1	HOMDEL	1	25	4.0%	No
RBM24		6p22.3	AMP	1	25	4.0%	No
COL14A1		8q24.12	AMP	1	25	4.0%	No
SLX1A		16p11.2	AMP	1	25	4.0%	No
PZP		12p13.31	AMP	1	25	4.0%	No
NECAP1		12p13.31	AMP	1	25	4.0%	No
GCM2		6p24.2	AMP	1	25	4.0%	No
CIITA		16p13.13	AMP	1	25	4.0%	Yes
KHDC1		6q13	HOMDEL	1	25	4.0%	No
DOCK8-AS1		9p24.3	AMP	2	25	8.0%	No
H3C3		6p22.2	AMP	1	25	4.0%	Yes
LTK		15q15.1	HOMDEL	1	25	4.0%	Yes
NDUFAB1		16p12.2	AMP	1	25	4.0%	No
NOP2		12p13.31	AMP	2	25	8.0%	No
NDRG4		16q21	AMP	1	25	4.0%	No
UBE2J1		6q15	HOMDEL	1	25	4.0%	No
CYP7B1		8q12.3	AMP	1	25	4.0%	No
RGS22		8q22.2	AMP	2	25	8.0%	No
TULP3		12p13.33	AMP	2	25	8.0%	No
DERL1		8q24.13	AMP	1	25	4.0%	No
H2AC12		6p22.1	AMP	1	25	4.0%	No
C8ORF89		8q21.11	AMP	1	25	4.0%	No
CLN8		8p23.3	HOMDEL	2	25	8.0%	No
TRMT12		8q24.13	AMP	1	25	4.0%	No
TSPYL5		8q22.1	AMP	2	25	8.0%	No
GSDMD		8q24.3	AMP	1	25	4.0%	No
RRS1-DT		8q13.1	AMP	1	25	4.0%	No
GJA10		6q15	HOMDEL	1	25	4.0%	No
WWP1		8q21.3	AMP	2	25	8.0%	Yes
H3C8		6p22.2	AMP	1	25	4.0%	Yes
BCKDK		16p11.2	AMP	1	25	4.0%	No
LPCAT3		12p13.31	AMP	1	25	4.0%	No
MPIG6B		6p21.33	AMP	1	25	4.0%	No
ILRUN		6p21.31	AMP	1	25	4.0%	No
COL19A1		6q13	HOMDEL	1	25	4.0%	No
KLHL2		4q32.3	AMP	1	25	4.0%	No
CHMP4C		8q21.13	AMP	2	25	8.0%	No
ATRNL1		10q25.3	HOMDEL	1	25	4.0%	No
SIGIRR		11p15.5	HOMDEL	2	25	8.0%	No
UBXN2B		8q12.1	AMP	1	25	4.0%	No
GSG1L		16p12.1	AMP	1	25	4.0%	No
TVP23C-CDRT4		17p12	HOMDEL	1	25	4.0%	No
KCNV1		8q23.2	AMP	1	25	4.0%	No
VWA3A		16p12.2	AMP	1	25	4.0%	No
HAS2-AS1		8q24.13	AMP	1	25	4.0%	No
H2BC12		6p22.1	AMP	1	25	4.0%	Yes
TENM3-AS1		4q34.3	HOMDEL	1	25	4.0%	No
SLC45A4		8q24.3	AMP	1	25	4.0%	No
SRP14		15q22	HOMDEL	1	25	4.0%	No
TTK		6q14.1	HOMDEL	1	25	4.0%	No
H19		11p15.5	HOMDEL	1	25	4.0%	No
H3C11		6p22.1	AMP	1	25	4.0%	Yes
TERB2		15q21.1	HOMDEL	1	25	4.0%	No
PRSS35		6q14.2	HOMDEL	1	25	4.0%	No
MAPK8IP2		22q13.33	HOMDEL	2	25	8.0%	No
FSBP		8q22.1	AMP	2	25	8.0%	No
GOLGA8N		15q13.3	HOMDEL	1	25	4.0%	No
ZNF423		16q12.1	AMP	1	25	4.0%	No
NDUFA9		12p13.3	AMP	2	25	8.0%	No
IPW		15q11.2	HOMDEL	1	25	4.0%	No
CSNK2A2		16q21	AMP	1	25	4.0%	No
KLKB1		4q35.2	HOMDEL	1	25	4.0%	No
IRAK1BP1		6q14.1	HOMDEL	1	25	4.0%	No
CHD4		12p13.31	AMP	2	25	8.0%	Yes
SRSF12		6q15	HOMDEL	1	25	4.0%	No
TLR3		4q35.1	HOMDEL	1	25	4.0%	No
LCMT1-AS2		16p12.1	AMP	1	25	4.0%	No
SLX1B		16p11.2	AMP	1	25	4.0%	No
NUP93		16q13	AMP	1	25	4.0%	Yes
MCM4		8q11.21	AMP	1	25	4.0%	No
USP31		16p12.2	AMP	1	25	4.0%	No
GPT		8q24.3	AMP	1	25	4.0%	No
SLC28A2		15q21.1	HOMDEL	1	25	4.0%	No
RBM12B-AS1		8q22.1	AMP	2	25	8.0%	No
KNSTRN		15q15.1	HOMDEL	1	25	4.0%	Yes
H3C10		6p22.1	AMP	1	25	4.0%	Yes
PDE7A		8q13.1	AMP	1	25	4.0%	No
MT4		16q13	AMP	1	25	4.0%	No
SLC44A4		6p21.33	AMP	1	25	4.0%	No
VWA7		6p21.33	AMP	1	25	4.0%	No
ATXN2L		16p11.2	AMP	1	25	4.0%	No
SH3BGRL		Xq21.1	HOMDEL	1	25	4.0%	No
DCBLD1		6q22.1	AMP	1	25	4.0%	No
PPP6R2		22q13.33	HOMDEL	2	25	8.0%	No
NPIPB13		16p11.2	AMP	1	25	4.0%	No
TOLLIP		11p15.5	HOMDEL	1	25	4.0%	No
ST3GAL1		8q24.22	AMP	1	25	4.0%	No
ZFAT-AS1		8q24.22	AMP	1	25	4.0%	No
SNORD115-30		15q11.2	HOMDEL	1	25	4.0%	No
CNEP1R1		16q12.1	AMP	1	25	4.0%	No
FOXS1		20q11.21	AMP	1	25	4.0%	No
GLRB		4q32.1	AMP	1	25	4.0%	No
SPTBN5		15q21	HOMDEL	1	25	4.0%	No
HPYR1		8q24.22	AMP	1	25	4.0%	No
ASZ1		7q31.2	HOMDEL	1	25	4.0%	No
BRD2		6p21.32	AMP	1	25	4.0%	No
H3C12		6p22.1	AMP	1	25	4.0%	Yes
SPG11		15q21.1	HOMDEL	1	25	4.0%	No
EMC4		15q14	HOMDEL	1	25	4.0%	No
ST7-OT3		7q31.3	HOMDEL	1	25	4.0%	No
DUX4L4		4q35.2	HOMDEL	1	25	4.0%	No
WDR97		8q24.3	AMP	1	25	4.0%	No
INTS13		12p11.23	AMP	1	25	4.0%	No
TMEM154		4q31.3	AMP	1	25	4.0%	No
STMND1		6p22.3	AMP	1	25	4.0%	No
MST1P2		1p36.13	HOMDEL	1	25	4.0%	No
PTTG3P		8q13.1	AMP	1	25	4.0%	No
CLEC12B		12p13.2	AMP	1	25	4.0%	No
C8ORF33		8q24.3	AMP	1	25	4.0%	No
CNBD1		8q21.3	AMP	2	25	8.0%	No
WDR76		15q15.3	HOMDEL	1	25	4.0%	No
REXO1L2P		8q21.2	AMP	2	25	8.0%	No
CFAP206		6q15	HOMDEL	1	25	4.0%	No
HERC2P3		15q11.1-q11.2	HOMDEL	1	25	4.0%	No
LINC01093		4q35.1	HOMDEL	1	25	4.0%	No
HLA-DRB1		6p21.32	AMP	1	25	4.0%	No
RPS10-NUDT3		6p21.31	AMP	1	25	4.0%	No
GABRA5		15q12	HOMDEL	1	25	4.0%	No
ATP10A		15q12	HOMDEL	1	25	4.0%	No
ZFP41		8q24.3	AMP	1	25	4.0%	No
EHBP1-AS1		2p15	HOMDEL	1	25	4.0%	No
SCGN		6p22.2	AMP	1	25	4.0%	No
STK19		6p21.33	AMP	1	25	4.0%	Yes
TIGD4		4q31.3	AMP	1	25	4.0%	No
GGNBP1		6p21.31	AMP	1	25	4.0%	No
ZC2HC1A		8q21.13	AMP	2	25	8.0%	No
PHC1		12p13.31	AMP	1	25	4.0%	No
GABARAPL1		12p13.2	AMP	1	25	4.0%	No
LINC03020		8q13.3	AMP	1	25	4.0%	No
PCMTD1		8q11.23	AMP	1	25	4.0%	No
PKIA		8q21.13	AMP	2	25	8.0%	No
SMG1P2		16p11.2	AMP	1	25	4.0%	No
FOXJ2		12p13.31	AMP	1	25	4.0%	No
ZSCAN9		6p22.1	AMP	1	25	4.0%	No
APBA2		15q13.1	HOMDEL	1	25	4.0%	No
HLA-DRA		6p21.32	AMP	1	25	4.0%	No
EGFLAM		5p13.2-p13.1	AMP	1	25	4.0%	No
WNT7B		22q13.31	HOMDEL	1	25	4.0%	No
HAS2		8q24.13	AMP	1	25	4.0%	No
PLA2G4B		15q15.1	HOMDEL	1	25	4.0%	No
GOT2		16q21	AMP	1	25	4.0%	No
SNORD73A		4q31.3	AMP	1	25	4.0%	No
DYTN		2q33.3	HOMDEL	1	25	4.0%	No
DUSP15		20q11.21	AMP	1	25	4.0%	No
C8ORF88		8q21.3	AMP	2	25	8.0%	No
CLEC4E		12p13.31	AMP	1	25	4.0%	No
CACNA1C-AS4		12p13.33	AMP	2	25	8.0%	No
MAPK11		22q13.33	HOMDEL	2	25	8.0%	No
SNX25		4q35.1	HOMDEL	1	25	4.0%	No
NUPR1		16p11.2	AMP	1	25	4.0%	No
CCAT2		8q24.21	AMP	2	25	8.0%	No
SPDEF		6p21.31	AMP	1	25	4.0%	No
PRR34		22q13.31	HOMDEL	1	25	4.0%	No
PTP4A1		6q12	HOMDEL	1	25	4.0%	Yes
TVP23A		16p13.13	AMP	1	25	4.0%	No
CCDC77		12p13.33	AMP	2	25	8.0%	No
CHEK2P2		15q11.1	HOMDEL	1	25	4.0%	No
ZFP42		4q35.2	HOMDEL	1	25	4.0%	No
ZSCAN16-AS1		6p22.1	AMP	1	25	4.0%	No
HERPUD1		16q13	AMP	1	25	4.0%	Yes
SERINC4		15q15.3	HOMDEL	1	25	4.0%	No
SLA		8q24.22	AMP	1	25	4.0%	No
GPR139		16p12.3	AMP	1	25	4.0%	No
TSPY26P		20q11.21	AMP	1	25	4.0%	No
SYBU		8q23.2	AMP	1	25	4.0%	No
HGH1		8q24.3	AMP	1	25	4.0%	No
ZSCAN31		6p22.1	AMP	1	25	4.0%	No
ZKSCAN8P1		6p22.1	AMP	1	25	4.0%	No
CD81-AS1		11p15.5	HOMDEL	1	25	4.0%	No
MT1M		16q13	AMP	1	25	4.0%	No
SLCO1B7		12p12.2	AMP	1	25	4.0%	No
SNORA46		16q21	AMP	1	25	4.0%	No
ADCY7		16q12.1	AMP	1	25	4.0%	No
RAD51		15q15.1	HOMDEL	1	25	4.0%	Yes
TMEM170B		6p24.2	AMP	1	25	4.0%	No
SEZ6L2		16p11.2	AMP	1	25	4.0%	No
PTPRD		9p24.1-p23	AMP	2	25	8.0%	Yes
ACOT13		6p22.3	AMP	1	25	4.0%	No
NBEAP1		15q11.2	HOMDEL	1	25	4.0%	Yes
GOLGA8G		15q13.1	HOMDEL	1	25	4.0%	No
CDIPTOSP		16p11.2	AMP	1	25	4.0%	No
LINC00051		8q24.3	AMP	1	25	4.0%	No
HLA-DQB2		6p21.32	AMP	1	25	4.0%	No
NCAPH2		22q13.33	HOMDEL	2	25	8.0%	No
PRR5		22q13.31	HOMDEL	1	25	4.0%	No
ZBED4		22q13.33	HOMDEL	2	25	8.0%	No
FBXL19-AS1		16p11.2	AMP	1	25	4.0%	No
GSS		20q11.22	AMP	1	25	4.0%	No
CDRT8		17p12	HOMDEL	1	25	4.0%	No
CDIN1		15q14	HOMDEL	1	25	4.0%	No
SYT17		16p12.3	AMP	1	25	4.0%	No
IL17REL		22q13.33	HOMDEL	2	25	8.0%	No
MATN2		8q22.1-q22.2	AMP	2	25	8.0%	No
RPUSD2		15q15.1	HOMDEL	1	25	4.0%	No
E2F1		20q11.22	AMP	1	25	4.0%	No
UBR1		15q15.2	HOMDEL	1	25	4.0%	No
BCL2L1		20q11.21	AMP	1	25	4.0%	Yes
MT1JP		16q13	AMP	1	25	4.0%	No
SLURP1		8q24.3	AMP	1	25	4.0%	No
ADCY8		8q24.22	AMP	1	25	4.0%	No
CPSF1		8q24.3	AMP	1	25	4.0%	No
ADM2		22q13.33	HOMDEL	2	25	8.0%	No
SNORD116-5		15q11.2	HOMDEL	1	25	4.0%	No
TOX3		16q12.1	AMP	1	25	4.0%	No
SH3D19		4q31.3	AMP	1	25	4.0%	No
PYCARD-AS1		16p11.2	AMP	1	25	4.0%	No
MEIS2		15q14	HOMDEL	1	25	4.0%	No
UBE2W		8q21.11	AMP	1	25	4.0%	No
CDKN2AIP		4q35.1	HOMDEL	1	25	4.0%	No
SNORD115-23		15q11.2	HOMDEL	1	25	4.0%	No
TMEM70		8q21.11	AMP	1	25	4.0%	No
SNORA38		6p21.33	AMP	1	25	4.0%	No
CPT1B		22q13.33	HOMDEL	2	25	8.0%	No
TCF19		6p21.33	AMP	1	25	4.0%	No
PHACTR1		6p24.1	AMP	1	25	4.0%	No
PHF20L1		8q24.22	AMP	1	25	4.0%	No
PSORS1C3		6p21.33	AMP	1	25	4.0%	No
ATN1		12p13.31	AMP	1	25	4.0%	No
NPAP1		15q11.2	HOMDEL	1	25	4.0%	No
VPS35L		16p12.3	AMP	1	25	4.0%	No
ZNF341-AS1		20q11.22	AMP	1	25	4.0%	No
MYL11		16p11.2	AMP	1	25	4.0%	No
PYCARD		16p11.2	AMP	1	25	4.0%	No
CTSO		4q32.1	AMP	1	25	4.0%	No
CLCNKB		1p36.13	HOMDEL	2	25	8.0%	No
GPR162		12p13	AMP	1	25	4.0%	No
GSPT1		16p13.13	AMP	1	25	4.0%	No
SNU13		22q13.2	AMP	1	25	4.0%	No
ABHD16A		6p21.33	AMP	1	25	4.0%	No
FAM98B		15q14	HOMDEL	1	25	4.0%	No
SNORD50B		6q14.3	HOMDEL	1	25	4.0%	No
C4ORF45		4q32.1	AMP	1	25	4.0%	No
HCG11		6p22.2	AMP	1	25	4.0%	No
IFITM5		11p15.5	HOMDEL	2	25	8.0%	No
ERN2		16p12.2	AMP	1	25	4.0%	No
JPH1		8q21.11	AMP	1	25	4.0%	No
GABRG3		15q12	HOMDEL	1	25	4.0%	No
SLC1A1		9p24.2	AMP	1	25	4.0%	No
MT1H		16q13	AMP	1	25	4.0%	No
HDGFL1		6p22.3	AMP	1	25	4.0%	No
ABCC1		16p13.11	AMP	1	25	4.0%	No
DAB2		5p13.1	AMP	1	25	4.0%	No
MATK		19p13.3	AMP	1	25	4.0%	No
ESPNP		1p36.13	HOMDEL	1	25	4.0%	No
PHGR1		15q15.1	HOMDEL	1	25	4.0%	No
ARSA		22q13.33	HOMDEL	2	25	8.0%	No
GATD1		11p15.5	HOMDEL	1	25	4.0%	No
HSD17B8		6p21.32	AMP	1	25	4.0%	No
METTL9		16p12.2	AMP	1	25	4.0%	No
CETP		16q13	AMP	1	25	4.0%	No
CCSER1		4q22.1	HOMDEL	5	25	20.0%	No
SNORD115-48		15q11.2	HOMDEL	1	25	4.0%	No
FRMD5		15q15.3	HOMDEL	1	25	4.0%	No
SPATA6L		9p24.2-p24.1	AMP	1	25	4.0%	No
DRC7		16q21	AMP	1	25	4.0%	No
TBC1D22A		22q13.31	HOMDEL	1	25	4.0%	No
RRN3		16p13.11	AMP	1	25	4.0%	No
ZSCAN29		15q15.3	HOMDEL	1	25	4.0%	No
WDPCP		2p15	HOMDEL	1	25	4.0%	No
RNU6-83P		13q32.3	AMP	2	25	8.0%	No
MICB		6p21.33	AMP	1	25	4.0%	No
STX4		16p11.2	AMP	1	25	4.0%	No
TMEM249		8q24.3	AMP	1	25	4.0%	No
MT1G		16q13	AMP	1	25	4.0%	No
CCNE2		8q22.1	AMP	2	25	8.0%	No
FABP9		8q21.13	AMP	2	25	8.0%	No
LYRM2		6q15	HOMDEL	1	25	4.0%	No
C8ORF44		8q13.1	AMP	1	25	4.0%	No
LSM2		6p21.33	AMP	1	25	4.0%	No
CLEC2A		12p13.31	AMP	1	25	4.0%	No
CASC15		6p22.3	AMP	1	25	4.0%	No
MAPK12		22q13.33	HOMDEL	2	25	8.0%	No
PIM3		22q13.33	HOMDEL	2	25	8.0%	No
SLC52A2		8q24.3	AMP	1	25	4.0%	No
SLC39A7		6p21.32	AMP	1	25	4.0%	No
SDHAF4		6q13	HOMDEL	1	25	4.0%	No
MEI4		6q14.1	HOMDEL	1	25	4.0%	No
ARFIP1		4q31.3	AMP	1	25	4.0%	No
PLCXD3		5p13.1	AMP	1	25	4.0%	No
HSF1		8q24.3	AMP	1	25	4.0%	No
CHCHD7		8q12.1	AMP	1	25	4.0%	Yes
PEX5		12p13.31	AMP	1	25	4.0%	No
PGBD4		15q14	HOMDEL	1	25	4.0%	No
FBXL4		6q16.1-q16.2	HOMDEL	1	25	4.0%	No
ATM		11q22.3	HOMDEL	1	25	4.0%	Yes
YTHDF3-DT		8q12.3	AMP	1	25	4.0%	No
SLC6A13		12p13.33	AMP	2	25	8.0%	No
SLCO1B1		12p12.1	AMP	1	25	4.0%	No
LRRC56		11p15.5	HOMDEL	2	25	8.0%	No
WHAMMP2		15q13.1	HOMDEL	1	25	4.0%	No
ETNK1		12p12.1	AMP	1	25	4.0%	Yes
TAP2		6p21.32	AMP	1	25	4.0%	Yes
SCX		8q24.3	AMP	1	25	4.0%	No
TRIM15		6p22.1	AMP	1	25	4.0%	No
SNORD116-14		15q11.2	HOMDEL	1	25	4.0%	No
VPS13D		1p36.22-p36.21	HOMDEL	1	25	4.0%	No
LINC01298		8q22.1	AMP	2	25	8.0%	No
FAM99B		11p15.5	HOMDEL	1	25	4.0%	No
ATF6B		6p21.3	AMP	1	25	4.0%	No
RIPK2		8q21.3	AMP	2	25	8.0%	No
HCG4		6p22.1	AMP	1	25	4.0%	No
BPIFB6		20q11.21	AMP	1	25	4.0%	No
RLN2		9p24.1	AMP	1	25	4.0%	No
LINC00977		8q24.21	AMP	1	25	4.0%	No
TNFRSF11B		8q24.12	AMP	1	25	4.0%	No
TAPBP		6p21.32	AMP	1	25	4.0%	No
FABP12		8q21.13	AMP	2	25	8.0%	No
CLEC4C		12p13.31	AMP	1	25	4.0%	No
SPAG1		8q22.2	AMP	2	25	8.0%	No
MUC21		6p21.33	AMP	1	25	4.0%	No
ZNF623		8q24.3	AMP	1	25	4.0%	No
EARS2		16p12.2	AMP	1	25	4.0%	No
ASAP1-IT2		8q24.21	AMP	1	25	4.0%	No
VLDLR		9p24.2	AMP	1	25	4.0%	No
CLSTN3		12p13.31	AMP	1	25	4.0%	No
ANKRD6		6q15	HOMDEL	1	25	4.0%	No
TFAP2A-AS1		6p24.3	AMP	1	25	4.0%	No
STOX2		4q35.1	HOMDEL	1	25	4.0%	No
CCDC166		8q24.3	AMP	1	25	4.0%	No
NCOA6		20q11.22	AMP	1	25	4.0%	No
IL4R		16p12.1	AMP	1	25	4.0%	No
NOP16		5q35.2	AMP	1	25	4.0%	No
PMP22		17p12	HOMDEL	1	25	4.0%	No
RASSF8		12p12.1	AMP	1	25	4.0%	No
RREB1		6p24.3	AMP	1	25	4.0%	No
ACSL1		4q35.1	HOMDEL	1	25	4.0%	No
CMAHP		6p22.3	AMP	1	25	4.0%	No
SNORD115-22		15q11.2	HOMDEL	1	25	4.0%	No
FAM135B		8q24.23	AMP	1	25	4.0%	No
GRHL2		8q22.3	AMP	2	25	8.0%	No
SLC17A2		6p22.2	AMP	1	25	4.0%	No
UBE3D		6q14.1	HOMDEL	1	25	4.0%	No
LINC02904		8q24.3	AMP	1	25	4.0%	No
IL21R-AS1		16p12.1	AMP	1	25	4.0%	No
WNT5B		12p13.33	AMP	2	25	8.0%	No
TSPAN32		11p15.5	HOMDEL	1	25	4.0%	No
TNRC6A		16p12.1	AMP	1	25	4.0%	No
ZNF668		16p11.2	AMP	1	25	4.0%	No
LINC02104		5p13.1	AMP	1	25	4.0%	No
RNF39		6p22.1	AMP	1	25	4.0%	No
RALYL		8q21.2	AMP	2	25	8.0%	No
MRPL42P5		15q15.1	HOMDEL	1	25	4.0%	No
SNORD116-27		15q11.2	HOMDEL	1	25	4.0%	No
BZW1		2q33.1	HOMDEL	1	25	4.0%	No
PRKAA1		5p13.1	AMP	1	25	4.0%	No
ZSCAN26		6p22.1	AMP	1	25	4.0%	No
PXDNL		8q11.22-q11.23	AMP	1	25	4.0%	No
GDF6		8q22.1	AMP	2	25	8.0%	No
SMAP1		6q13	HOMDEL	1	25	4.0%	No
OTOAP1		16p12.2	AMP	1	25	4.0%	No
SNORD115-1		15q11.2	HOMDEL	1	25	4.0%	No
MUC5B		11p15.5	HOMDEL	1	25	4.0%	No
MRAP2		6q14.2	HOMDEL	1	25	4.0%	No
OR2B6		6p22.1	AMP	1	25	4.0%	No
FGFR1OP2		12p11.23	AMP	1	25	4.0%	No
CACNA1C		12p13.33	AMP	2	25	8.0%	No
RIDA		8q22.2	AMP	2	25	8.0%	No
ASAP1-IT1		8q24.21	AMP	1	25	4.0%	No
KLRC4-KLRK1		12p13.2	AMP	1	25	4.0%	No
C4ORF46P3		8q21.13	AMP	2	25	8.0%	No
SLC39A4		8q24.3	AMP	1	25	4.0%	No
HLA-DRB6		6p21.32	AMP	1	25	4.0%	No
MTO1		6q13	HOMDEL	1	25	4.0%	No
VLDLR-AS1		9p24.2	AMP	1	25	4.0%	No
SLC26A8		6p21.31	AMP	1	25	4.0%	No
APOBEC1		12p13.31	AMP	1	25	4.0%	No
PSMB8		6p21.32	AMP	1	25	4.0%	No
RHPN1-AS1		8q24.3	AMP	1	25	4.0%	No
PRSS36		16p11.2	AMP	1	25	4.0%	No
C8ORF76		8q24.13	AMP	1	25	4.0%	No
SNORD115-27		15q11.2	HOMDEL	1	25	4.0%	No
PANX2		22q13.33	HOMDEL	2	25	8.0%	No
KANK1		9p24.3	AMP	2	25	8.0%	No
NBPF1		1p36.13	HOMDEL	1	25	4.0%	No
CLEC16A		16p13.13	AMP	1	25	4.0%	No
GDNF-AS1		5p13.2	AMP	1	25	4.0%	No
C1RL		12p13.31	AMP	1	25	4.0%	No
PWRN1		15q11.2	HOMDEL	1	25	4.0%	No
PTEN		10q23.31	HOMDEL	1	25	4.0%	Yes
PSMB8-AS1		6p21.32	AMP	1	25	4.0%	No
AZIN1		8q22.3	AMP	2	25	8.0%	No
MIRLET7BHG		22q13.31	HOMDEL	1	25	4.0%	No
MMP16		8q21.3	AMP	2	25	8.0%	No
STX1B		16p11.2	AMP	1	25	4.0%	No
EMP2		16p13.13	AMP	1	25	4.0%	No
OPLAH		8q24.3	AMP	2	25	8.0%	No
HLA-DRB5		6p21.32	AMP	1	25	4.0%	No
USP45		6q16.2	HOMDEL	1	25	4.0%	No
ASXL1		20q11.21	AMP	1	25	4.0%	Yes
SASH1		6q24.3-q25.1	HOMDEL	1	25	4.0%	No
TRIM39		6p22.1	AMP	1	25	4.0%	No
TTLL9		20q11	AMP	1	25	4.0%	No
RALY		20q11.22	AMP	1	25	4.0%	No
ZC3H3		8q24.3	AMP	1	25	4.0%	No
C16ORF82		16p12.1	AMP	1	25	4.0%	No
LY6K		8q24.3	AMP	1	25	4.0%	No
DHRS3		1p36.21	HOMDEL	1	25	4.0%	No
TRPA1		8q21.11	AMP	2	25	8.0%	No
NOL4L-DT		20q11.21	AMP	1	25	4.0%	No
STK3		8q22.2	HOMDEL	1	25	4.0%	No
ANKS4B		16p12.2	AMP	1	25	4.0%	No
RUNX1T1		8q21.3	AMP	2	25	8.0%	Yes
GREM1-AS1		15q13.3	HOMDEL	1	25	4.0%	No
MMP15		16q21	AMP	1	25	4.0%	No
CDIPT		16p11.2	AMP	1	25	4.0%	No
H2BC1		6p22.2	AMP	1	25	4.0%	No
CSTF2T		10q21.1	HOMDEL	1	25	4.0%	No
CHD7		8q12.2	AMP	1	25	4.0%	No
SNORD116-1		15q11.2	HOMDEL	1	25	4.0%	No
PWARSN		15q11.2	HOMDEL	1	25	4.0%	No
PLK1		16p12.2	AMP	1	25	4.0%	No
PSMB9		6p21.32	AMP	1	25	4.0%	No
POLR2C		16q21	AMP	1	25	4.0%	No
PUF60		8q24.3	AMP	1	25	4.0%	No
COMMD7		20q11.21	AMP	1	25	4.0%	No
PPP1R3A		7q31.1	HOMDEL	1	25	4.0%	No
ZNF629		16p11.2	AMP	1	25	4.0%	No
UBR5		8q22.3	AMP	2	25	8.0%	Yes
CSPP1		8q13.1-q13.2	AMP	1	25	4.0%	No
EIF2AK4		15q15.1	HOMDEL	1	25	4.0%	No
LCMT1		16p12.1	AMP	1	25	4.0%	No
KRTAP5-AS1		11p15.5	HOMDEL	1	25	4.0%	No
SNRPC		6p21.31	AMP	1	25	4.0%	No
C7		5p13.1	AMP	1	25	4.0%	No
AGAP1		2q37.2	HOMDEL	2	25	8.0%	No
PYCR3		8q24.3	AMP	1	25	4.0%	No
SPATA5L1		15q21.1	HOMDEL	1	25	4.0%	No
SNORD115-11		15q11.2	HOMDEL	1	25	4.0%	No
TMEM30A-DT		6q14.1	HOMDEL	1	25	4.0%	No
ZNF688		16p11.2	AMP	1	25	4.0%	No
ZKSCAN8		6p21	AMP	1	25	4.0%	No
ST18		8q11.23	AMP	1	25	4.0%	No
PKHD1L1		8q23.1-q23.2	AMP	1	25	4.0%	No
SNORD72		5p13.1	AMP	1	25	4.0%	No
RNH1		11p15.5	HOMDEL	2	25	8.0%	No
SCARNA12		12p13.31	AMP	1	25	4.0%	No
TENT4B		16q12.1	AMP	1	25	4.0%	No
SELENOP		5p12	AMP	1	25	4.0%	No
ING4		12p13.31	AMP	1	25	4.0%	No
RIOK1		6p24.3	AMP	1	25	4.0%	No
PHIP		6q14.1	HOMDEL	1	25	4.0%	No
CD2BP2		16p11.2	AMP	1	25	4.0%	No
MTDH		8q22.1	AMP	2	25	8.0%	No
AGPAT1		6p21.32	AMP	1	25	4.0%	No
STAU2-AS1		8q21.11	AMP	1	25	4.0%	No
LINC02894		8q22.1	AMP	2	25	8.0%	No
NRXN3		14q24.3-q31.1	HOMDEL	1	25	4.0%	No
C6ORF62		6p22.3	AMP	1	25	4.0%	No
PRSS8		16p11.2	AMP	1	25	4.0%	Yes
GINS1		20p11.21	AMP	1	25	4.0%	No
MEI1		22q13.2	AMP	1	25	4.0%	No
VXN		8q13.1	AMP	1	25	4.0%	No
RNF139-DT		8q24.13	AMP	1	25	4.0%	No
KLRK1		12p13.2	AMP	1	25	4.0%	No
CASP14		19p13.12	AMP	1	25	4.0%	No
NUBPL		14q12	AMP	1	25	4.0%	No
KDM5B		1q32.1	AMP	1	25	4.0%	No
ZNF707		8q24.3	AMP	1	25	4.0%	No
PDCD6IPP2		15q13.1	HOMDEL	1	25	4.0%	No
TMEM140		7q33	HOMDEL	1	25	4.0%	No
TMEM64		8q21.3	AMP	2	25	8.0%	No
EPB42		15q15.2	HOMDEL	1	25	4.0%	No
LTB		6p21.33	AMP	1	25	4.0%	Yes
TNF		6p21.33	AMP	1	25	4.0%	No
RNF19A		8q22.2	AMP	2	25	8.0%	No
RNF150		4q31.21	HOMDEL	1	25	4.0%	No
EEF1E1		6p24.3	AMP	1	25	4.0%	No
ALG12		22q13.33	HOMDEL	2	25	8.0%	No
PGGHG		11p15.5	HOMDEL	2	25	8.0%	No
ZNF785		16p11.2	AMP	1	25	4.0%	No
SNORD116-10		15q11.2	HOMDEL	1	25	4.0%	No
EEF2K		16p12.2	AMP	1	25	4.0%	No
SNORD115-44		15q11.2	HOMDEL	1	25	4.0%	No
SNX14		6q14.3	HOMDEL	1	25	4.0%	No
TRABD		22q13.33	HOMDEL	2	25	8.0%	No
HCN1		5p12	AMP	1	25	4.0%	No
PLEKHG6		12p13.31	AMP	2	25	8.0%	No
MTRNR2L9		6q11.1	HOMDEL	1	25	4.0%	No
PAK6		15q15.1	HOMDEL	1	25	4.0%	No
FZD6		8q22.3	AMP	2	25	8.0%	No
FSTL5		4q32.2	AMP	1	25	4.0%	No
BPIFB4		20q11.21	AMP	1	25	4.0%	No
PAK6-AS1		15q15.1	HOMDEL	1	25	4.0%	No
CXADRP2		15q11.2	HOMDEL	1	25	4.0%	No
FER1L6-AS1		8q24.13	AMP	1	25	4.0%	No
LINC02878		8q24.3	AMP	1	25	4.0%	No
PEX2		8q21.13	AMP	1	25	4.0%	No
EXOC4		7q33	HOMDEL	1	25	4.0%	No
FHDC1		4q31.3	AMP	1	25	4.0%	No
LINC01341		1q44	HOMDEL	1	25	4.0%	No
SSR4		Xq28	HOMDEL	1	25	4.0%	No
DCSTAMP		8q22.3	AMP	2	25	8.0%	No
ETFRF1		12p12.1	AMP	1	25	4.0%	No
SNHG6		8q13.1	AMP	1	25	4.0%	No
GOLGA8J		15q13.2	HOMDEL	1	25	4.0%	No
GDNF		5p13.2	AMP	1	25	4.0%	No
KDM1B		6p22.3	AMP	1	25	4.0%	No
KLHL38		8q24.13	AMP	1	25	4.0%	No
FAM138D		12p13.33	AMP	2	25	8.0%	No
A2M		12p13.31	AMP	1	25	4.0%	No
TMEM52B		12p13.2	AMP	1	25	4.0%	No
OSGIN2		8q21.3	AMP	2	25	8.0%	No
FAM83H		8q24.3	AMP	1	25	4.0%	No
EIF3E		8q23.1	AMP	1	25	4.0%	Yes
POTEA		8p11.1	AMP	1	25	4.0%	No
MDC1		6p21.33	AMP	1	25	4.0%	Yes
PRSS53		16p11.2	AMP	1	25	4.0%	No
ARHGAP17		16p12.1	AMP	1	25	4.0%	No
EXD1		15q15.1	HOMDEL	1	25	4.0%	No
NANOGNB		12p13.31	AMP	1	25	4.0%	No
FNIP2		4q32.1	AMP	1	25	4.0%	No
LINC00477		12p12.1	AMP	1	25	4.0%	No
EIF2S2		20q11.22	AMP	1	25	4.0%	No
CLN3		16p12.1	AMP	1	25	4.0%	No
RLN1		9p24.1	AMP	1	25	4.0%	No
EIF3IP1		7q31.1	HOMDEL	1	25	4.0%	No
MAPRE1		20q11.21	AMP	1	25	4.0%	No
TNNT3		11p15.5	HOMDEL	1	25	4.0%	No
A2MP1		12p13.31	AMP	1	25	4.0%	No
DISP2		15q15.1	HOMDEL	1	25	4.0%	No
C9		5p13.1	AMP	1	25	4.0%	No
B4GALNT3		12p13.33	AMP	2	25	8.0%	No
AHCTF1		1q44	HOMDEL	1	25	4.0%	No
RPP21		6p22.1	AMP	1	25	4.0%	No
MTSS1		8q24.13	AMP	1	25	4.0%	No
LINC01030		8q21.3	AMP	2	25	8.0%	No
TGS1		8q12.1	AMP	1	25	4.0%	No
LINC01603		8q13.2	AMP	1	25	4.0%	No
CROCCP2		1p36.13	HOMDEL	1	25	4.0%	No
SNORD116-24		15q11.2	HOMDEL	1	25	4.0%	No
EIF3CL		16p12.1	AMP	1	25	4.0%	No
PYDC1		16p11.2	AMP	1	25	4.0%	No
MLANA		9p24.1	AMP	1	25	4.0%	No
NDUFAF4		6q16.1	HOMDEL	1	25	4.0%	No
FYB1		5p13.1	AMP	1	25	4.0%	No
NSMCE1-DT		16p12.1	AMP	1	25	4.0%	No
NEU1		6p21.33	AMP	1	25	4.0%	No
PHF1		6p21.32	AMP	1	25	4.0%	Yes
TXNDC11		16p13.13	AMP	1	25	4.0%	No
TRIML1		4q35.2	HOMDEL	1	25	4.0%	No
ACTL10		20q11.22	AMP	1	25	4.0%	No
NSMCE1		16p12.1	AMP	1	25	4.0%	No
SKIC2		6p21.33	AMP	1	25	4.0%	No
COPS5		8q13.1	AMP	1	25	4.0%	No
RIBC2		22q13.31	HOMDEL	1	25	4.0%	No
ZC3H7A		16p13.13	AMP	1	25	4.0%	No
GOLGA8DP		15q11.2	HOMDEL	1	25	4.0%	No
XKR9		8q13.3	AMP	1	25	4.0%	No
ZNF16		8q24.3	AMP	1	25	4.0%	No
MVP		16p11.2	AMP	1	25	4.0%	No
CBLN1		16q12.1	AMP	1	25	4.0%	No
SYCE3		22q13.33	HOMDEL	2	25	8.0%	No
SRPK3		Xq28	HOMDEL	1	25	4.0%	No
ENPP2		8q24.12	AMP	1	25	4.0%	No
ZP2		16p12.3-p12.2	AMP	1	25	4.0%	No
RPGRIP1L		16q12.2	AMP	1	25	4.0%	No
PRR3		6p21.33	AMP	1	25	4.0%	No
ZNF648		1q25.3	HOMDEL	1	25	4.0%	No
RING1		6p21.32	AMP	1	25	4.0%	No
EHBP1		2p15	HOMDEL	1	25	4.0%	No
IL21R		16p12.1	AMP	1	25	4.0%	Yes
POTEB3		15q11.2	HOMDEL	1	25	4.0%	No
PDZD4		Xq28	HOMDEL	1	25	4.0%	No
POP1		8q22.2	AMP	2	25	8.0%	No
CGA		6q14.3	HOMDEL	1	25	4.0%	No
CACNA1C-IT3		12p13.33	AMP	2	25	8.0%	No
ENTPD6		20p11.21	AMP	1	25	4.0%	No
CCL22		16q21	AMP	1	25	4.0%	No
ARC		8q24.3	AMP	1	25	4.0%	No
CD163L1		12p13.31	AMP	1	25	4.0%	No
KHDC1L		6q13	HOMDEL	1	25	4.0%	No
CNOT1		16q21	AMP	1	25	4.0%	No
ARHGAP11B		15q13.2	HOMDEL	1	25	4.0%	No
CIBAR1-DT		8q22.1	AMP	2	25	8.0%	No
SNORD115-35		15q11.2	HOMDEL	1	25	4.0%	No
TOP1MT		8q24.3	AMP	1	25	4.0%	No
CGAS		6q13	HOMDEL	1	25	4.0%	No
SCARNA11		12p13.31	AMP	2	25	8.0%	No
RP1		8q11.23-q12.1	AMP	1	25	4.0%	No
CPNE3		8q21.3	AMP	2	25	8.0%	No
TRIM2		4q31.3	AMP	1	25	4.0%	No
MRPL23-AS1		11p15.5	HOMDEL	1	25	4.0%	No
NPY5R		4q32.2	AMP	1	25	4.0%	No
RAD21-AS1		8q24.11	AMP	1	25	4.0%	No
ZBTB12		6p21.33	AMP	1	25	4.0%	No
FER1L6		8q24.13	AMP	1	25	4.0%	No
CHRNA7		15q13.3	HOMDEL	1	25	4.0%	No
OLR1		12p13.2	AMP	1	25	4.0%	No
EYS		6q12	HOMDEL	1	25	4.0%	No
GNL1		6p21.33	AMP	1	25	4.0%	No
SNORD115-7		15q11.2	HOMDEL	1	25	4.0%	No
SMG1P3		16p12.2	AMP	1	25	4.0%	No
TMEM14B		6p24.2	AMP	1	25	4.0%	No
TMEM267		5p12	AMP	1	25	4.0%	No
TEKT5		16p13.13	AMP	1	25	4.0%	No
HM13		20q11.21	AMP	1	25	4.0%	No
SLX1A-SULT1A3		16p11.2	AMP	1	25	4.0%	No
PHF3		6q12	HOMDEL	1	25	4.0%	No
MYH7B		20q11.22	AMP	1	25	4.0%	No
NPIPB9		16p11.2	AMP	1	25	4.0%	No
TFEC		7q31.2	HOMDEL	1	25	4.0%	No
ALPK1		4q25	HOMDEL	1	25	4.0%	No
RRN3P3		16p12.2	AMP	1	25	4.0%	No
LY6G6C		6p21.33	AMP	1	25	4.0%	No
RIPPLY2		6q14.2	HOMDEL	1	25	4.0%	No
TAS2R9		12p13.2	AMP	1	25	4.0%	No
H2AC13		6p22.1	AMP	1	25	4.0%	No
H2AC1		6p22.2	AMP	1	25	4.0%	No
RAD51AP1		12p13.32	AMP	2	25	8.0%	No
C1RL-AS1		12p13.31	AMP	1	25	4.0%	No
TAP1		6p21.32	AMP	1	25	4.0%	Yes
GPR85		7q31.1	HOMDEL	1	25	4.0%	No
GPX5		6p22.1	AMP	1	25	4.0%	No
LINC00940		12p13.33	AMP	2	25	8.0%	No
TDRP		8p23.3	HOMDEL	2	25	8.0%	No
NPY2R		4q32.1	AMP	1	25	4.0%	No
GOLGA8EP		15q11.2	HOMDEL	1	25	4.0%	No
NUP50-DT		22q13.31	HOMDEL	1	25	4.0%	No
INSL4		9p24.1	AMP	1	25	4.0%	No
BFAR		16p13.12	AMP	1	25	4.0%	No
LY6G5C		6p21.33	AMP	1	25	4.0%	No
AGBL4		1p33	HOMDEL	4	25	16.0%	No
LINC00240		6p22.2	AMP	1	25	4.0%	No
MT1F		16q13	AMP	1	25	4.0%	No
EMC2		8q23.1	AMP	1	25	4.0%	No
SGK3		8q13.1	AMP	1	25	4.0%	No
SNORD115-40		15q11.2	HOMDEL	1	25	4.0%	No
PTGER4		5p13.1	AMP	1	25	4.0%	No
CTSD		11p15.5	HOMDEL	1	25	4.0%	No
DEK		6p22.3	AMP	1	25	4.0%	Yes
LY6D		8q24.3	AMP	1	25	4.0%	No
H4C11		6p22.1	AMP	1	25	4.0%	No
KLHDC7B		22q13.33	HOMDEL	2	25	8.0%	No
LCA5		6q14.1	HOMDEL	1	25	4.0%	No
FAM99A		11p15.5	HOMDEL	1	25	4.0%	No
AARD		8q24.11	AMP	1	25	4.0%	No
BOLA2		16p11.2	AMP	1	25	4.0%	No
RYR3		15q13.3-q14	HOMDEL	1	25	4.0%	No
PDILT		16p12.3	AMP	1	25	4.0%	No
HSPB7		1p36.13	HOMDEL	2	25	8.0%	No
PPDPFL		8q11.21	AMP	1	25	4.0%	No
RNF175		4q31.3	AMP	1	25	4.0%	No
RAPGEF2		4q32.1	AMP	1	25	4.0%	No
KATNBL1		15q14	HOMDEL	1	25	4.0%	No
SNORD115-15		15q11.2	HOMDEL	1	25	4.0%	No
TNFRSF17		16p13.13	AMP	1	25	4.0%	Yes
MT1E		16q13	AMP	1	25	4.0%	No
SNX29		16p13.13-p13.12	AMP	1	25	4.0%	Yes
HFE		6p22.2	AMP	1	25	4.0%	No
GK3		4q32.3	AMP	1	25	4.0%	No
UFL1		6q16.1	HOMDEL	1	25	4.0%	No
PVT1		8q24.21	AMP	1	25	4.0%	No
H4C12		6p22.1	AMP	1	25	4.0%	No
BHLHE41		12p12.1	AMP	1	25	4.0%	No
NBAT1		6p22.3	AMP	1	25	4.0%	No
ORAI3		16p11.2	AMP	1	25	4.0%	No
ELOVL2-AS1		6p24.2	AMP	1	25	4.0%	No
DUX4L2		4q35.2	HOMDEL	1	25	4.0%	No
ACSS2		20q11.22	AMP	1	25	4.0%	No
DDX11L5		9p24.3	AMP	2	25	8.0%	No
KLRD1		12p13.2	AMP	1	25	4.0%	No
TMEM192		4q32.3	AMP	1	25	4.0%	No
OTUD6B		8q21.3	AMP	2	25	8.0%	No
ZFPM2		8q23	AMP	1	25	4.0%	No
CHKB-CPT1B		22q13.33	HOMDEL	2	25	8.0%	No
STAU2		8q21.11	AMP	1	25	4.0%	No
MAPK13		6p21.31	AMP	1	25	4.0%	No
LINC01118		2p21	HOMDEL	1	25	4.0%	No
ALDH5A1		6p22.3	AMP	1	25	4.0%	No
BRD7		16q12.1	AMP	1	25	4.0%	No
PDP1		8q22.1	AMP	2	25	8.0%	No
TBC1D9		4q31.21	HOMDEL	1	25	4.0%	No
H4C8		6p22.2	AMP	1	25	4.0%	No
CASC9		8q21.13	AMP	1	25	4.0%	No
SNORD115-25		15q11.2	HOMDEL	1	25	4.0%	No
GPR20		8q24.3	AMP	1	25	4.0%	No
PARN		16p13.12	AMP	1	25	4.0%	No
LSP1		11p15.5	HOMDEL	1	25	4.0%	No
ZKSCAN2		16p12.1	AMP	1	25	4.0%	No
INSL6		9p24.1	AMP	1	25	4.0%	No
ACSM2A		16p12.3	AMP	1	25	4.0%	No
SEPTIN1		16p11.2	AMP	1	25	4.0%	No
CRYM		16p12.2	AMP	1	25	4.0%	No
TAOK2		16p11.2	AMP	1	25	4.0%	No
HS3ST3B1		17p12	HOMDEL	1	25	4.0%	No
KLRC3		12p13.2	AMP	1	25	4.0%	No
FAN1		15q13.3	HOMDEL	1	25	4.0%	No
SOX17		8q11.23	AMP	1	25	4.0%	Yes
LTBR		12p13.31	AMP	2	25	8.0%	No
SPHKAP		2q36.3	AMP	1	25	4.0%	No
UQCRC2		16p12.2	AMP	1	25	4.0%	No
DNAJC17		15q15.1	HOMDEL	1	25	4.0%	No
TPI1		12p13.31	AMP	1	25	4.0%	No
SNORD116-20		15q11.2	HOMDEL	1	25	4.0%	No
FRG1		4q35.2	HOMDEL	1	25	4.0%	No
SHARPIN		8q24.3	AMP	1	25	4.0%	No
GREM1		15q13.3	HOMDEL	1	25	4.0%	Yes
TMEM74		8q23.1	AMP	1	25	4.0%	No
SNX29P1		16p12.2	AMP	1	25	4.0%	No
H4C3		6p22.2	AMP	1	25	4.0%	No
ARHGAP11A		15q13.3	HOMDEL	1	25	4.0%	No
TMCO5B		15q13.3	HOMDEL	1	25	4.0%	No
BPIFB3		20q11.21	AMP	1	25	4.0%	No
FAM110B		8q12.1	AMP	1	25	4.0%	No
HPF1		4q33	AMP	1	25	4.0%	No
ABCC9		12p12.1	AMP	1	25	4.0%	No
LMBRD1		6q13	HOMDEL	1	25	4.0%	No
VN1R10P		6p22.1	AMP	1	25	4.0%	No
SLC30A8		8q24.11	AMP	1	25	4.0%	No
C12ORF57		12p13.31	AMP	1	25	4.0%	No
KLRC2		12p13.2	AMP	1	25	4.0%	No
PXMP4		20q11.22	AMP	1	25	4.0%	No
MTFR1		8q13.1	AMP	1	25	4.0%	No
DUOXA1		15q21.1	HOMDEL	1	25	4.0%	No
TM7SF3		12p11.23	AMP	1	25	4.0%	No
PATL2		15q21.1	HOMDEL	1	25	4.0%	No
BAG6		6p21.33	AMP	1	25	4.0%	No
MT1B		16q13	AMP	1	25	4.0%	No
HEATR3		16q12.1	AMP	1	25	4.0%	No
AICDA		12p13.31	AMP	1	25	4.0%	No
CPLANE2		1p36.13	HOMDEL	1	25	4.0%	No
EEF2KMT		16p13.3	AMP	1	25	4.0%	No
ANKRD63		15q15.1	HOMDEL	1	25	4.0%	No
BPNT2		8q12.1	AMP	1	25	4.0%	No
H4C5		6p22.2	AMP	1	25	4.0%	No
ZNF131		5p12	AMP	1	25	4.0%	No
TPBG		6q14.1	HOMDEL	1	25	4.0%	No
LINC00251		8q13.1	AMP	1	25	4.0%	No
SDR16C5		8q12.1	AMP	1	25	4.0%	No
CLPS		6p21.31	AMP	1	25	4.0%	No
TMCO5A		15q14	HOMDEL	1	25	4.0%	No
KCNA1		12p13.32	AMP	2	25	8.0%	No
TTC33		5p13.1	AMP	1	25	4.0%	No
CMAS		12p12.1	AMP	1	25	4.0%	No
KLRC1		12p13	AMP	1	25	4.0%	No
RPS3A		4q31.3	AMP	1	25	4.0%	No
PRRC2A		6p21.33	AMP	1	25	4.0%	No
SNORD115-31		15q11.2	HOMDEL	1	25	4.0%	No
SCT		11p15.5	HOMDEL	2	25	8.0%	No
BMPR1B		4q22.3	HOMDEL	1	25	4.0%	No
SNAP23		15q15.1-q15.2	HOMDEL	1	25	4.0%	No
MAGOHB		12p13.2	AMP	1	25	4.0%	No
GTF3C1		16p12.1	AMP	1	25	4.0%	No
CDC42SE2		5q31.1	HOMDEL	1	25	4.0%	No
UPK3A		22q13.31	HOMDEL	1	25	4.0%	No
H4C2		6p22.2	AMP	1	25	4.0%	No
RNF144B		6p22.3	AMP	1	25	4.0%	No
ADCK5		8q24.3	AMP	1	25	4.0%	No
ITFG2-AS1		12p13.33	AMP	2	25	8.0%	No
SNORD115-3		15q11.2	HOMDEL	1	25	4.0%	No
DCUN1D3		16p12.3	AMP	1	25	4.0%	No
LINC01265		5p13.1	AMP	1	25	4.0%	No
KLRB1		12p13.31	AMP	1	25	4.0%	No
DDX39B		6p21.33	AMP	1	25	4.0%	No
C6ORF15		6p21.33	AMP	1	25	4.0%	No
ATAD2		8q24.13	AMP	1	25	4.0%	No
GEM		8q22.1	AMP	2	25	8.0%	No
MT1IP		16q13	AMP	1	25	4.0%	No
RRN3P2		16p11.2	AMP	1	25	4.0%	No
AOX1		2q33.1	HOMDEL	1	25	4.0%	No
RICTOR		5p13.1	AMP	1	25	4.0%	Yes
H4C7		6p22.2	AMP	1	25	4.0%	No
NDUFB9		8q24.13	AMP	1	25	4.0%	No
LY6G6D		6p21.33	AMP	1	25	4.0%	No
NPIPA7		16p13.11	AMP	1	25	4.0%	No
MGA		15q15	HOMDEL	1	25	4.0%	Yes
H2AC2P		6p22.2	AMP	1	25	4.0%	No
GPANK1		6p21.33	AMP	1	25	4.0%	No
CDCA3		12p13.31	AMP	1	25	4.0%	No
TG		8q24.22	AMP	1	25	4.0%	No
RIMS2		8q22.3	AMP	2	25	8.0%	No
CCL17		16q21	AMP	1	25	4.0%	No
FAM83B		6p12.1	HOMDEL	1	25	4.0%	No
SNX29P2		16p11.2	AMP	1	25	4.0%	No
LINC02398		12p12.2	HOMDEL	1	25	4.0%	No
ARMC1		8q13.1	AMP	1	25	4.0%	No
IQANK1		8q24.3	AMP	1	25	4.0%	No
DUX4L5		4q35.2	HOMDEL	1	25	4.0%	No
DPH6-DT		15q14	HOMDEL	1	25	4.0%	No
COQ3		6q16.2	HOMDEL	1	25	4.0%	No
H4C13		6p22.1	AMP	1	25	4.0%	No
SNORD109A		15q11.2	HOMDEL	1	25	4.0%	No
PRM3		16p13.13	AMP	1	25	4.0%	No
UHRF2		9p24.1	AMP	1	25	4.0%	No
CNR1		6q15	HOMDEL	1	25	4.0%	No
MYH11		16p13.11	AMP	1	25	4.0%	Yes
MDFIC		7q31.1-q31.2	HOMDEL	1	25	4.0%	No
RBIS		8q21.2	AMP	2	25	8.0%	No
BCL7C		16p11.2	AMP	1	25	4.0%	No
BMF		15q15.1	HOMDEL	1	25	4.0%	No
SHF		15q21.1	HOMDEL	1	25	4.0%	No
GCHFR		15q15.1	HOMDEL	1	25	4.0%	No
CLEC19A		16p12.3	AMP	1	25	4.0%	No
ABT1		6p22.2	AMP	1	25	4.0%	No
KRTAP5-1		11p15.5	HOMDEL	1	25	4.0%	No
MFAP5		12p13.31	AMP	1	25	4.0%	No
TRIM72		16p11.2	AMP	1	25	4.0%	No
VARS1		6p21.33	AMP	1	25	4.0%	No
H4C9		6p22.1	AMP	1	25	4.0%	Yes
LPP		3q27.3-q28	HOMDEL	1	25	4.0%	Yes
AKIRIN2		6q15	HOMDEL	1	25	4.0%	No
CAMK1D		10p13	HOMDEL	2	25	8.0%	No
HLA-G		6p22.1	AMP	1	25	4.0%	No
TRIM39-RPP21		6p22.1	AMP	1	25	4.0%	No
CRH		8q13.1	AMP	1	25	4.0%	No
KAAG1		6p22.3	AMP	1	25	4.0%	No
ELMOD2		4q31.1	HOMDEL	1	25	4.0%	No
MAFA		8q24.3	AMP	1	25	4.0%	No
CDSN		6p21.33	AMP	1	25	4.0%	No
C20ORF144		20q11.22	AMP	1	25	4.0%	No
GDE1		16p12.3	AMP	1	25	4.0%	No
NBN		8q21.3	AMP	2	25	8.0%	Yes
TENM3		4q34.3-q35.1	HOMDEL	1	25	4.0%	No
TBC1D10B		16p11.2	AMP	1	25	4.0%	No
TRPC4AP		20q11.22	AMP	1	25	4.0%	No
WHAMMP1		15q13.3	HOMDEL	1	25	4.0%	No
FKBP4		12p13.33	AMP	2	25	8.0%	No
KCNQ1		11p15.5-p15.4	HOMDEL	1	25	4.0%	No
ITFG2		12p13.33	AMP	2	25	8.0%	No
DOP1A		6q14.1	HOMDEL	1	25	4.0%	No
NIPAL2		8q22.2	AMP	2	25	8.0%	No
GOLGA6L1		15q11.2	HOMDEL	1	25	4.0%	No
FZD3		8p21.1	AMP	1	25	4.0%	No
GRIN2A		16p13.2	AMP	1	25	4.0%	Yes
MRTFB		16p13.12	AMP	1	25	4.0%	No
PGBD1		6p22.1	AMP	1	25	4.0%	No
SNORD115-36		15q11.2	HOMDEL	1	25	4.0%	No
HLA-F		6p22.1	AMP	1	25	4.0%	No
CHP1		15q15.1	HOMDEL	1	25	4.0%	No
ZNF689		16p11.2	AMP	1	25	4.0%	No
SNORD108		15q11.2	HOMDEL	1	25	4.0%	No
PPT2-EGFL8		6p21.32	AMP	1	25	4.0%	No
TP53INP2		20q11.22	AMP	1	25	4.0%	No
GLIS3-AS1		9p24.2	AMP	1	25	4.0%	No
RAD51-AS1		15q15.1	HOMDEL	1	25	4.0%	No
TSNARE1		8q24.3	AMP	1	25	4.0%	No
NUBP1		16p13.13	AMP	1	25	4.0%	No
SRPK1		6p21.31	AMP	1	25	4.0%	No
IQCK		16p12.3	AMP	1	25	4.0%	No
GOLGA8H		15q13.2	HOMDEL	1	25	4.0%	No
TLR2		4q31.3	AMP	1	25	4.0%	No
IFFO1		12p13.31	AMP	2	25	8.0%	No
CAPN3		15q15.1	HOMDEL	1	25	4.0%	No
TRAPPC9		8q24.3	AMP	1	25	4.0%	No
LDAF1		16p12.3	AMP	1	25	4.0%	No
LINC00942		12p13.33	AMP	2	25	8.0%	No
HLA-E		6p22.1	AMP	1	25	4.0%	No
USP5		12p13	AMP	1	25	4.0%	No
CRACR2A		12p13.32	AMP	2	25	8.0%	No
LINC03034		15q13.3	HOMDEL	1	25	4.0%	No
HERC2P2		15q11.2	HOMDEL	1	25	4.0%	No
TENT5A		6q14.1	HOMDEL	1	25	4.0%	No
ANKRD37		4q35.1	HOMDEL	1	25	4.0%	No
GOLGA8F		15q13.1	HOMDEL	1	25	4.0%	No
RAD21		8q24.11	AMP	1	25	4.0%	Yes
HGSNAT		8p11.21-p11.1	AMP	1	25	4.0%	No
MROH1		8q24.3	AMP	1	25	4.0%	No
SERF2		15q15.3	HOMDEL	1	25	4.0%	No
BHLHE22-AS1		8q12.3	AMP	1	25	4.0%	No
PDGFC		4q32.1	AMP	1	25	4.0%	No
SLC25A32		8q22.3	AMP	2	25	8.0%	No
CHMP4B		20q11.22	AMP	1	25	4.0%	No
NOP10		15q14	HOMDEL	1	25	4.0%	No
PHF21B		22q13.31	HOMDEL	1	25	4.0%	No
BTN2A1		6p22.2	AMP	1	25	4.0%	No
RHNO1		12p13.33	AMP	2	25	8.0%	No
DNAAF11		8q24.22	AMP	1	25	4.0%	No
MAP3K7		6q15	HOMDEL	1	25	4.0%	Yes
GDPD3		16p11.2	AMP	1	25	4.0%	No
NTF3		12p13.31	AMP	2	25	8.0%	No
ADGRG3		16q21	AMP	1	25	4.0%	No
C5ORF34		5p12	AMP	1	25	4.0%	No
PRM2		16p13.13	AMP	1	25	4.0%	No
ABRA		8q23.1	AMP	1	25	4.0%	No
TDO2		4q32.1	AMP	1	25	4.0%	No
BCAP31		Xq28	HOMDEL	1	25	4.0%	No
SLC2A3		12p13.31	AMP	1	25	4.0%	No
FUT9		6q16.1	HOMDEL	1	25	4.0%	No
FAM83A		8q24.13	AMP	1	25	4.0%	No
ZKSCAN4		6p22.1	AMP	1	25	4.0%	No
POLR3E		16p12.2	AMP	1	25	4.0%	No
ZBTB22		6p21.3	AMP	1	25	4.0%	No
LINC00588		8q12.1	AMP	1	25	4.0%	No
TRIM60		4q32.3	AMP	1	25	4.0%	No
GOLGA8B		15q14	HOMDEL	1	25	4.0%	No
LINC02203		15q11.2	HOMDEL	1	25	4.0%	No
LINC00581		6p22.3	AMP	1	25	4.0%	No
POFUT1		20q11.21	AMP	1	25	4.0%	No
ITPR2		12p11.23	AMP	1	25	4.0%	No
GP2		16p12.3	AMP	1	25	4.0%	No
PSME3IP1		16q13	AMP	1	25	4.0%	No
ID1		20q11.21	AMP	1	25	4.0%	No
RASSF7		11p15.5	HOMDEL	2	25	8.0%	No
TRIM40		6p22.1	AMP	1	25	4.0%	No
AQP8		16p12.1	AMP	1	25	4.0%	No
WNK1		12p13.33	AMP	2	25	8.0%	No
TRIM55		8q13.1	AMP	1	25	4.0%	No
COX10		17p12	HOMDEL	1	25	4.0%	No
DAXX		6p21.32	AMP	1	25	4.0%	Yes
WDR46		6p21.32	AMP	1	25	4.0%	No
SLC26A3		7q22.3-q31.1	HOMDEL	1	25	4.0%	No
BTN1A1		6p22.2	AMP	1	25	4.0%	No
LRRC23		12p13.31	AMP	1	25	4.0%	No
NCOA2		8q13.3	AMP	1	25	4.0%	Yes
FAM131C		1p36.13	HOMDEL	2	25	8.0%	No
MRPS30-DT		5p12	AMP	1	25	4.0%	No
MICA		6p21.33	AMP	1	25	4.0%	No
OSBPL1A		18q11.2	AMP	1	25	4.0%	No
OOEP		6q13	HOMDEL	1	25	4.0%	No
ZNF76		6p21.31	AMP	1	25	4.0%	No
MTMR10		15q13.3	HOMDEL	1	25	4.0%	No
KNL1		15q15.1	HOMDEL	1	25	4.0%	Yes
GGA2		16p12.2	AMP	1	25	4.0%	No
MLF2		12p13.31	AMP	1	25	4.0%	No
CDRT4		17p12	HOMDEL	1	25	4.0%	No
TAFA5		22q13.32	HOMDEL	1	25	4.0%	No
SNORD115-24		15q11.2	HOMDEL	1	25	4.0%	No
PKDREJ		22q13.31	HOMDEL	1	25	4.0%	No
DDR1		6p21.33	AMP	1	25	4.0%	Yes
CTTNBP2		7q31.31	HOMDEL	1	25	4.0%	No
TCP11		6p21.31	AMP	1	25	4.0%	No
LINC01606		8q12.1	AMP	1	25	4.0%	No
BPIFA3		20q11.21	AMP	1	25	4.0%	No
PKD1P1		16p13.11	AMP	1	25	4.0%	No
REXO5		16p12.3	AMP	1	25	4.0%	No
LY86		6p25.1	AMP	1	25	4.0%	No
SCOC		4q31.1	HOMDEL	1	25	4.0%	No
MYOM2		8p23.3	HOMDEL	2	25	8.0%	No
POU5F1P3		12p13.31	AMP	1	25	4.0%	No
MCTS2		20q11.21	AMP	1	25	4.0%	No
DLGAP2-AS1		8p23.3	HOMDEL	2	25	8.0%	No
TMC7		16p12.3	AMP	1	25	4.0%	No
MROH5		8q24.3	AMP	1	25	4.0%	No
NPIPB5		16p12.2	AMP	1	25	4.0%	No
LHFPL5		6p21.31	AMP	1	25	4.0%	No
PACSIN1		6p21.3	AMP	1	25	4.0%	No
LINC02256		15q13.3	HOMDEL	1	25	4.0%	No
RASGRP1		15q14	HOMDEL	1	25	4.0%	No
CLEC7A		12p13.2	AMP	1	25	4.0%	No
IRF2		4q35.1	HOMDEL	1	25	4.0%	Yes
PDZD9		16p12.2	AMP	1	25	4.0%	No
MAGEL2		15q11.2	HOMDEL	1	25	4.0%	No
DSP		6p24.3	AMP	1	25	4.0%	No
TJP1		15q13.1	HOMDEL	1	25	4.0%	No
GASK1B		4q32.1	AMP	1	25	4.0%	No
DOK4		16q21	AMP	1	25	4.0%	No
PLGRKT		9p24.1	AMP	1	25	4.0%	No
PRSS16		6p22.1	AMP	1	25	4.0%	No
CRACR2B		11p15.5	HOMDEL	1	25	4.0%	No
RTL6		22q13.31	HOMDEL	1	25	4.0%	No
SNX20		16q12.1	AMP	1	25	4.0%	No
ING2-DT		4q35.1	HOMDEL	1	25	4.0%	No
LOC730668		22q13.31	HOMDEL	1	25	4.0%	No
SNORD107		15q11.2	HOMDEL	1	25	4.0%	No
FAM218A		4q32.3	AMP	1	25	4.0%	No
RIMKLB		12p13.31	AMP	1	25	4.0%	No
DMAC1		9p24.1	AMP	2	25	8.0%	No
MT1DP		16q13	AMP	1	25	4.0%	No
BMERB1		16p13.11	AMP	1	25	4.0%	No
NCR3		6p21.33	AMP	1	25	4.0%	No
FAF2		5q35.2	AMP	1	25	4.0%	No
NDE1		16p13.11	AMP	1	25	4.0%	No
TYRO3		15q15.1	HOMDEL	1	25	4.0%	Yes
BLOC1S5		6p24.3	AMP	1	25	4.0%	No
JMJD7-PLA2G4B		15q15.1	HOMDEL	1	25	4.0%	No
BLOC1S6		15q21.1	HOMDEL	1	25	4.0%	No
HERC2P10		15q13.2	HOMDEL	1	25	4.0%	No
SQOR		15q21.1	HOMDEL	2	25	8.0%	No
DYNLRB1		20q11.22	AMP	1	25	4.0%	No
POTEB		15q11.2	HOMDEL	1	25	4.0%	No
OR2B2		6p22.1	AMP	1	25	4.0%	No
RASSF8-AS1		12p12.1	AMP	1	25	4.0%	No
TPD52L3		9p24.1	AMP	1	25	4.0%	No
SNORD115-12		15q11.2	HOMDEL	1	25	4.0%	No
BPIFB1		20q11.21	AMP	1	25	4.0%	No
MIR124-2HG		8q12.3	AMP	1	25	4.0%	No
NSMCE3		15q13.1	HOMDEL	1	25	4.0%	No
OTUD6B-AS1		8q21.3	AMP	2	25	8.0%	No
OSMR		5p13.1	AMP	1	25	4.0%	No
TBX18		6q14.3	HOMDEL	1	25	4.0%	No
COPS7A		12p13.31	AMP	1	25	4.0%	No
CCDC110		4q35.1	HOMDEL	1	25	4.0%	No
CLDN22		4q35.1	HOMDEL	1	25	4.0%	No
ASIP		20q11.22	AMP	1	25	4.0%	No
TTC38		22q13.31	HOMDEL	1	25	4.0%	No
SNORD54		8q12.1	AMP	1	25	4.0%	No
NPIPA3		16p13.11	AMP	1	25	4.0%	No
H1-5		6p22.1	AMP	1	25	4.0%	Yes
NAALADL2-AS3		3q26.3	HOMDEL	3	25	12.0%	No
CLEC2B		12p13.31	AMP	1	25	4.0%	No
POLR2K		8q22.2	AMP	2	25	8.0%	No
APELA		4q32.3	AMP	1	25	4.0%	No
SNORD84		6p21.33	AMP	1	25	4.0%	No
LINC00898		22q13.31	HOMDEL	1	25	4.0%	No
HCG27		6p21.33	AMP	1	25	4.0%	No
H1-4		6p22.2	AMP	1	25	4.0%	Yes
NIPA1		15q11.2	HOMDEL	1	25	4.0%	No
RBFOX3		17q25.3	HOMDEL	1	25	4.0%	No
YWHAZ		8q22.3	AMP	2	25	8.0%	No
BAHD1		15q15.1	HOMDEL	1	25	4.0%	No
SNORD116-15		15q11.2	HOMDEL	1	25	4.0%	No
PLRG1		4q31.3	AMP	1	25	4.0%	No
SMYD3		1q44	HOMDEL	1	25	4.0%	Yes
CTHRC1		8q22.3	AMP	2	25	8.0%	No
CLDN24		4q35.1	HOMDEL	1	25	4.0%	No
COLEC10		8q24.12	AMP	1	25	4.0%	No
FHL5		6q16.1	HOMDEL	1	25	4.0%	No
GPAA1		8q24.3	AMP	2	25	8.0%	No
ELL3		15q15.3	HOMDEL	1	25	4.0%	No
SNORA50A		16q21	AMP	1	25	4.0%	No
SCNN1A		12p13	AMP	2	25	8.0%	No
GOLGA8CP		15q11.2	HOMDEL	1	25	4.0%	No
RPS10		6p21.31	AMP	1	25	4.0%	No
BMP6		6p24.3	AMP	1	25	4.0%	No
SNTA1		20q11.21	AMP	1	25	4.0%	No
DUX4L1		4q35.2	HOMDEL	1	25	4.0%	No
CACNG3		16p12.1	AMP	1	25	4.0%	No
SLC26A7		8q21.3	AMP	2	25	8.0%	No
GAPDH		12p13.31	AMP	2	25	8.0%	No
ANXA2P1		4q31.3	AMP	1	25	4.0%	No
H1-3		6p22.2	AMP	1	25	4.0%	Yes
MROH2B		5p13.1	AMP	1	25	4.0%	No
ZNF768		16p11.2	AMP	1	25	4.0%	No
SHISAL1		22q13.31	HOMDEL	1	25	4.0%	No
CLCNKA		1p36.13	HOMDEL	2	25	8.0%	No
PDE3A		12p12.2	AMP	1	25	4.0%	No
NR2F2-AS1		15q26.2	HOMDEL	1	25	4.0%	No
SPSB2		12p13.31	AMP	1	25	4.0%	No
MIR4453HG		4q31.3	AMP	1	25	4.0%	No
JAKMIP1		4p16.1	HOMDEL	1	25	4.0%	No
LINC01252		12p13.2	AMP	1	25	4.0%	No
POMK		8p11.21	AMP	1	25	4.0%	No
SCNN1B		16p12.2-p12.1	AMP	1	25	4.0%	No
TRIM10		6p22.1	AMP	1	25	4.0%	No
CLEC1A		12p13.2	AMP	1	25	4.0%	No
COL24A1		1p22.3	HOMDEL	1	25	4.0%	No
KRTAP5-2		11p15.5	HOMDEL	1	25	4.0%	No
SFRP2		4q31.3	AMP	1	25	4.0%	Yes
ETFDH		4q32.1	AMP	1	25	4.0%	No
MTERF3		8q22.1	AMP	2	25	8.0%	No
ZNF696		8q24.3	AMP	1	25	4.0%	No
PPP1R11		6p22.1	AMP	1	25	4.0%	No
SNTB1		8q24.12	AMP	1	25	4.0%	No
TNNI2		11p15.5	HOMDEL	1	25	4.0%	No
H1-2		6p22.2	AMP	1	25	4.0%	Yes
FGA		4q31.3	AMP	1	25	4.0%	No
HLA-L		6p22.1	AMP	1	25	4.0%	No
SLC25A22		11p15.5	HOMDEL	1	25	4.0%	No
LIFR-AS1		5p13.1	AMP	1	25	4.0%	No
THAP5		7q31.1	HOMDEL	1	25	4.0%	No
PUM3		9p24.2	AMP	1	25	4.0%	No
MFAP3L		4q33	AMP	1	25	4.0%	No
ZNF48		16p11.2	AMP	1	25	4.0%	No
TAS2R43		12p13.2	AMP	1	25	4.0%	No
DUOXA2		15q21.1	HOMDEL	1	25	4.0%	No
TFB2M		1q44	HOMDEL	1	25	4.0%	No
CCDC113		16q21	AMP	1	25	4.0%	No
EXOSC4		8q24.3	AMP	2	25	8.0%	No
MAPK15		8q24.3	AMP	1	25	4.0%	No
HIGD2A		5q35.2	AMP	1	25	4.0%	No
SCGB1C2		17p13.3	HOMDEL	2	25	8.0%	No
PROCR		20q11.22	AMP	1	25	4.0%	No
CLEC1B		12p13.31-p13.2	AMP	1	25	4.0%	No
ENO2		12p13.31	AMP	1	25	4.0%	No
SLC35B3		6p24.3	AMP	1	25	4.0%	No
FGB		4q31.3	AMP	1	25	4.0%	No
TUBGCP6		22q13.33	HOMDEL	2	25	8.0%	No
HMGN3		6q14.1	HOMDEL	1	25	4.0%	No
C2CD5		12p12.1	AMP	1	25	4.0%	No
CCDC102A		16q21	AMP	1	25	4.0%	No
SNORD116-25		15q11.2	HOMDEL	1	25	4.0%	No
RHOV		15q15.1	HOMDEL	1	25	4.0%	No
ZNF204P		6p22.1	AMP	1	25	4.0%	No
IL7		8q21.13	AMP	2	25	8.0%	No
PALLD		4q32.3	AMP	1	25	4.0%	No
CASC16		16q12.1-q12.2	AMP	1	25	4.0%	No
SNORD115-47		15q11.2	HOMDEL	1	25	4.0%	No
NTAQ1		8q24.13	AMP	1	25	4.0%	No
NOP14		4p16.3	HOMDEL	1	25	4.0%	No
RGS20		8q11.23	AMP	1	25	4.0%	No
TMEM131L		4q31.3	AMP	1	25	4.0%	No
ASPHD1		16p11.2	AMP	1	25	4.0%	No
GRINA		8q24.3	AMP	2	25	8.0%	No
IGF2		11p15.5	HOMDEL	1	25	4.0%	Yes
MRPS18B		6p21.33	AMP	1	25	4.0%	No
SNORA59A		1p36.21	HOMDEL	1	25	4.0%	No
TP53BP1		15q15.3	HOMDEL	1	25	4.0%	Yes
PARP11		12p13.32	AMP	2	25	8.0%	No
FKBP5		6p21.31	AMP	1	25	4.0%	No
SLC25A21		14q13.3	HOMDEL	1	25	4.0%	No
RGMB		5q15	AMP	1	25	4.0%	No
THUMPD1		16p12.3	AMP	1	25	4.0%	No
INTS9		8p21.1	AMP	1	25	4.0%	No
PPP1R16A		8q24.3	AMP	1	25	4.0%	No
HLA-J		6p22.1	AMP	1	25	4.0%	No
FGF23		12p13.32	AMP	2	25	8.0%	Yes
APMAP		20p11.21	HOMDEL	1	25	4.0%	No
MPHOSPH10P1		16q12.2	AMP	1	25	4.0%	No
RARS2		6q15	HOMDEL	1	25	4.0%	No
SAMD5		6q24.3	AMP	1	25	4.0%	No
NOMO3		16p13.11	AMP	1	25	4.0%	No
MAK		6p24.2	AMP	1	25	4.0%	No
TLL1		4q32.3	AMP	1	25	4.0%	No
PIGU		20q11.22	AMP	1	25	4.0%	No
ITPRIPL2		16p12.3	AMP	1	25	4.0%	No
PALB2		16p12.2	AMP	1	25	4.0%	Yes
KCTD13		16p11.2	AMP	1	25	4.0%	No
SMG1P5		16p11.2	AMP	1	25	4.0%	No
MMP24		20q11.22	AMP	1	25	4.0%	No
CYRIB		8q24.21	AMP	1	25	4.0%	No
PHRF1		11p15.5	HOMDEL	2	25	8.0%	No
MAP7		6q23.3	AMP	1	25	4.0%	No
SNORD52		6p21.33	AMP	1	25	4.0%	No
TMA16		4q32.2	AMP	1	25	4.0%	No
LNCOC1		8q24.3	AMP	1	25	4.0%	No
ARMH2		6p22.3	AMP	1	25	4.0%	No
MIR210HG		11p15.5	HOMDEL	2	25	8.0%	No
SNORD116-2		15q11.2	HOMDEL	1	25	4.0%	No
FILIP1		6q14.1	HOMDEL	1	25	4.0%	No
TXNDC5		6p24.3	AMP	1	25	4.0%	No
NIPA2		15q11.2	HOMDEL	1	25	4.0%	No
PRKCB		16p12.2-p12.1	AMP	1	25	4.0%	No
HLA-H		6p22.1	AMP	1	25	4.0%	No
BET1L		11p15.5	HOMDEL	2	25	8.0%	No
PPP4C		16p11.2	AMP	1	25	4.0%	No
PNRC1		6q15	HOMDEL	1	25	4.0%	Yes
EMB		5q11.1	AMP	1	25	4.0%	No
LINC00964		8q24.13	AMP	1	25	4.0%	No
SLC7A5P2		16p12.2	AMP	1	25	4.0%	No
PDE4D		5q11.2-q12.1	HOMDEL	2	25	8.0%	No
GUSBP2		6p22.2	AMP	1	25	4.0%	No
OR4N3P		15q11.2	HOMDEL	1	25	4.0%	No
FHIP1A		4q31.3	AMP	1	25	4.0%	No
SLC12A3		16q13	AMP	1	25	4.0%	No
PRDM13		6q16.2	HOMDEL	1	25	4.0%	No
NT5E		6q14.3	HOMDEL	1	25	4.0%	No
DDX43		6q13	HOMDEL	1	25	4.0%	No
RPL30		8q22.2	AMP	2	25	8.0%	No
DEPTOR		8q24.12	AMP	1	25	4.0%	No
BOP1		8q24.3	AMP	1	25	4.0%	No
IMPA1		8q21.13	AMP	2	25	8.0%	No
LY6H		8q24.3	AMP	1	25	4.0%	No
SNORD115-8		15q11.2	HOMDEL	1	25	4.0%	No
GUCY1A1		4q32.1	AMP	1	25	4.0%	No
OIP5-AS1		15q15.1	HOMDEL	1	25	4.0%	No
COX7A2		6q14.1	HOMDEL	1	25	4.0%	No
TBC1D31		8q24.13	AMP	1	25	4.0%	No
PHKG2		16p11.2	AMP	1	25	4.0%	No
H2AC4		6p22.2	AMP	1	25	4.0%	No
MND1		4q31.3	AMP	1	25	4.0%	No
P3H3		12p13.31	AMP	1	25	4.0%	No
RIPOR2		6p22.3	AMP	1	25	4.0%	No
AKTIP		16q12.2	AMP	1	25	4.0%	No
ACTC1		15q14	HOMDEL	1	25	4.0%	No
DEAF1		11p15.5	HOMDEL	1	25	4.0%	No
LY6E		8q24.3	AMP	1	25	4.0%	No
TEAD4		12p13.33	AMP	2	25	8.0%	No
MARF1		16p13.11	AMP	1	25	4.0%	No
GUCY1B1		4q32.1	AMP	1	25	4.0%	No
DCAF4L2		8q21.3	AMP	2	25	8.0%	No
NRCAM		7q31.1	HOMDEL	1	25	4.0%	No
GML		8q24.3	AMP	1	25	4.0%	No
XRCC6		22q13.2	AMP	1	25	4.0%	No
TGM5		15q15.2	HOMDEL	1	25	4.0%	No
C22ORF46P		22q13.2	AMP	1	25	4.0%	No
HEY1		8q21.13	AMP	2	25	8.0%	Yes
STRA8		7q33	HOMDEL	1	25	4.0%	No
H2AC6		6p22.2	AMP	1	25	4.0%	Yes
LRRC24		8q24.3	AMP	1	25	4.0%	No
SEPHS2		16p11.2	AMP	1	25	4.0%	No
CSMD1		8p23.2	HOMDEL	3	25	12.0%	No
OR4M2		15q11.2	HOMDEL	1	25	4.0%	No
MRPS30		5p12	AMP	1	25	4.0%	No
NUP50		22q13.31	HOMDEL	1	25	4.0%	No
ST7-AS1		7q31.2	HOMDEL	1	25	4.0%	No
ANO9		11p15.5	HOMDEL	2	25	8.0%	No
CLEC2D		12p13.31	AMP	1	25	4.0%	No
ITCH		20q11.22	AMP	1	25	4.0%	No
CX3CL1		16q21	AMP	1	25	4.0%	No
ODF3B		22q13.33	HOMDEL	2	25	8.0%	No
TEAD3		6p21.31	AMP	1	25	4.0%	No
SNORD116-11		15q11.2	HOMDEL	1	25	4.0%	No
ZSCAN12		6p22.1	AMP	1	25	4.0%	No
TRIM61		4q32.3	AMP	1	25	4.0%	No
NACA4P		8q22.3	AMP	2	25	8.0%	No
OR4F21		8p23.3	HOMDEL	2	25	8.0%	No
ATP6V1C1		8q22.3	AMP	2	25	8.0%	No
SCCPDH		1q44	HOMDEL	1	25	4.0%	No
TRMU		22q13.31	HOMDEL	1	25	4.0%	No
GTSE1		22q13.31	HOMDEL	1	25	4.0%	Yes
PPID		4q32.1	AMP	1	25	4.0%	No
CCN3		8q24.12	AMP	1	25	4.0%	No
PI15		8q21.13	AMP	1	25	4.0%	No
PCAT1		8q24.21	AMP	1	25	4.0%	No
CROCCP3		1p36.13	HOMDEL	1	25	4.0%	No
FBXO43		8q22.2	AMP	2	25	8.0%	No
TIFA		4q25	HOMDEL	1	25	4.0%	No
HCG22		6p21.33	AMP	1	25	4.0%	No
SMARCA2		9p24.3	AMP	1	25	4.0%	Yes
KATNIP		16p12.1	AMP	1	25	4.0%	No
ACSS1		20p11.21	HOMDEL	1	25	4.0%	No
ZFHX4		8q21.13	AMP	1	25	4.0%	No
SCARNA27		6p24.3	AMP	1	25	4.0%	No
KDM5A		12p13.33	AMP	2	25	8.0%	Yes
NRSN1		6p22.3	AMP	1	25	4.0%	No
RECQL4		8q24.3	AMP	1	25	4.0%	Yes
CFAP119		16p11.2	AMP	1	25	4.0%	No
SNORD115-32		15q11.2	HOMDEL	1	25	4.0%	No
ZHX1-C8ORF76		8q24.13	AMP	1	25	4.0%	No
ABHD12		20p11.21	AMP	1	25	4.0%	No
DCP1B		12p13.33	AMP	2	25	8.0%	No
MARCHF1		4q32.2-q32.3	AMP	1	25	4.0%	No
ULK4P1		15q13.3	HOMDEL	1	25	4.0%	No
NDUFAF6		8q22.1	AMP	2	25	8.0%	No
C8ORF44-SGK3		8q13.1	AMP	1	25	4.0%	No
WDR70		5p13.2	AMP	1	25	4.0%	No
PENK		8q12.1	AMP	1	25	4.0%	No
ATAD1		10q23.31	HOMDEL	1	25	4.0%	No
KCNA6		12p13.32	AMP	2	25	8.0%	No
MT3		16q13	AMP	1	25	4.0%	No
NOTCH4		6p21.32	AMP	1	25	4.0%	Yes
H2AC17		6p22.1	AMP	1	25	4.0%	Yes
MAPK14		6p21.31	AMP	1	25	4.0%	No
ODF3		11p15.5	HOMDEL	2	25	8.0%	No
TGM7		15q15.2	HOMDEL	1	25	4.0%	No
MED30		8q24.11	AMP	1	25	4.0%	No
TRIM31		6p22.1	AMP	1	25	4.0%	No
NPIPB3		16p12.2	AMP	1	25	4.0%	No
COL12A1		6q13-q14.1	HOMDEL	1	25	4.0%	No
HSPA1L		6p21.33	AMP	1	25	4.0%	No
VPS18		15q15.1	HOMDEL	1	25	4.0%	No
LINC01656		22q13.31	HOMDEL	1	25	4.0%	No
C16ORF92		16p11.2	AMP	1	25	4.0%	No
LCMT2		15q15.3	HOMDEL	1	25	4.0%	No
KCNA5		12p13.32	AMP	2	25	8.0%	No
H2BC8		6p22.2	AMP	1	25	4.0%	Yes
COG7		16p12.2	AMP	1	25	4.0%	No
PRR5-ARHGAP8		22q13.31	HOMDEL	1	25	4.0%	No
UCP1		4q31.1	HOMDEL	1	25	4.0%	No
C16ORF78		16q12.1	AMP	1	25	4.0%	No
TTBK2		15q15.2	HOMDEL	1	25	4.0%	No
COX6C		8q22.2	AMP	2	25	8.0%	No
PPARA		22q13.31	HOMDEL	1	25	4.0%	No
KCNS2		8q22.2	AMP	2	25	8.0%	No
STARD9		15q15.2	HOMDEL	1	25	4.0%	No
HSPA1B		6p21.33	AMP	1	25	4.0%	No
LINC01644		22q13.31	HOMDEL	1	25	4.0%	No
CLXN		8q11.21	AMP	1	25	4.0%	No
SNORD116-21		15q11.2	HOMDEL	1	25	4.0%	No
FBRS		16p11.2	AMP	1	25	4.0%	No
LINC00861		8q24.13	AMP	1	25	4.0%	No
SH3RF1		4q32.3-q33	AMP	1	25	4.0%	No
DUOX2		15q21.1	HOMDEL	1	25	4.0%	No
FBXW7-AS1		4q31.3	AMP	1	25	4.0%	No
ERICH5		8q22.2	AMP	2	25	8.0%	No
LINC00967		8q13.1	AMP	1	25	4.0%	No
OPRK1		8q11.23	AMP	1	25	4.0%	No
TRPM5		11p15.5	HOMDEL	1	25	4.0%	No
CLTB		5q35.2	AMP	1	25	4.0%	No
MT2A		16q13	AMP	1	25	4.0%	No
2002-08-01		8q24.3	AMP	1	25	4.0%	Yes
SNTG1		8q11.21	AMP	1	25	4.0%	No
KIAA0930		22q13.31	HOMDEL	1	25	4.0%	No
CD4		12p13.31	AMP	1	25	4.0%	No
FSIP2-AS2		2q32.1	HOMDEL	1	25	4.0%	No
ANKRD7		7q31.31	HOMDEL	1	25	4.0%	No
CPQ		8q22.1	AMP	2	25	8.0%	No
CDR2		16p12.2	AMP	1	25	4.0%	No
ALKAL1		8q11.23	AMP	1	25	4.0%	No
MT1X		16q13	AMP	1	25	4.0%	No
ARL6IP1		16p12.3	AMP	1	25	4.0%	No
HSPA1A		6p21.33	AMP	1	25	4.0%	No
OGFOD1		16q13	AMP	1	25	4.0%	No
AQR		15q14	HOMDEL	1	25	4.0%	No
PPP1R14D		15q15.1	HOMDEL	1	25	4.0%	No
TRPS1		8q23.3	AMP	1	25	4.0%	No
GRIA2		4q32.1	AMP	1	25	4.0%	No
BACH2		6q15	HOMDEL	1	25	4.0%	Yes
LINC00534		8q21.3	AMP	2	25	8.0%	No
GANC		15q15.1	HOMDEL	1	25	4.0%	No
TMEM87A		15q15.1	HOMDEL	1	25	4.0%	No
PSMD13		11p15.5	HOMDEL	2	25	8.0%	No
HLA-F-AS1		6p22.1	AMP	1	25	4.0%	No
CNGB1		16q21	AMP	1	25	4.0%	No
MT1L		16q13	AMP	1	25	4.0%	No
SAMD12-AS1		8q24.12	AMP	1	25	4.0%	No
SLC38A7		16q21	AMP	1	25	4.0%	No
ASIC5		4q32.1	AMP	1	25	4.0%	No
CD69		12p13.31	AMP	1	25	4.0%	No
DUSP8		11p15.5	HOMDEL	1	25	4.0%	No
KCNQ3		8q24.22	AMP	1	25	4.0%	No
NOMO1		16p13.11	AMP	1	25	4.0%	No
GMNN		6p22.3	AMP	1	25	4.0%	No
ZKSCAN3		6p22.1	AMP	1	25	4.0%	No
IBTK		6q14.1	HOMDEL	1	25	4.0%	No
KCNQ5		6q13	HOMDEL	2	25	8.0%	No
TMEM265		16p11.2	AMP	1	25	4.0%	No
PTDSS1		8q22.1	AMP	2	25	8.0%	No
IGF2-AS		11p15.5	HOMDEL	1	25	4.0%	No
SVEP1		9q31.3	HOMDEL	1	25	4.0%	No
CUL1		7q36.1	HOMDEL	1	25	4.0%	No
SNORD115-4		15q11.2	HOMDEL	1	25	4.0%	No
GDF3		12p13.31	AMP	1	25	4.0%	No
CSMD3		8q23.3	AMP	1	25	4.0%	No
DENND6B		22q13.33	HOMDEL	2	25	8.0%	No
RIC1		9p24.1	AMP	1	25	4.0%	No
CDPF1		22q13.31	HOMDEL	1	25	4.0%	No
NNT-AS1		5p12	AMP	1	25	4.0%	No
PRRT2		16p11.2	AMP	1	25	4.0%	No
EIF4G3		1p36.12	HOMDEL	1	25	4.0%	No
LINC01621		6q14.1	HOMDEL	1	25	4.0%	No
PRSS48		4q31.3	AMP	1	25	4.0%	No
UBE3A		15q11.2	HOMDEL	1	25	4.0%	No
PTK2		8q24.3	AMP	1	25	4.0%	No
RECQL		12p12.1	AMP	1	25	4.0%	Yes
SRCAP		16p11.2	AMP	1	25	4.0%	No
MAL2		8q24.12	AMP	1	25	4.0%	No
ABCD1		Xq28	HOMDEL	1	25	4.0%	No
MSC-AS1		8q13.3-q21.11	AMP	2	25	8.0%	No
HNF4G		8q21.13	AMP	1	25	4.0%	No
SCUBE3		6p21.3	AMP	1	25	4.0%	No
INO80		15q15.1	HOMDEL	1	25	4.0%	No
DEFB118		20q11.21	AMP	1	25	4.0%	No
SNORD48		6p21.33	AMP	1	25	4.0%	No
LINC01012		6p22.1	AMP	1	25	4.0%	No
CCL28		5p12	AMP	1	25	4.0%	No
C6ORF163		6q15	HOMDEL	1	25	4.0%	No
SLC17A4		6p22.2	AMP	1	25	4.0%	No
DUX4L3		4q35.2	HOMDEL	1	25	4.0%	No
E2F5		8q21.2	AMP	2	25	8.0%	No
CLEC4D		12p13.31	AMP	1	25	4.0%	No
RBM46		4q32.1	AMP	1	25	4.0%	No
C4ORF46		4q32.1	AMP	1	25	4.0%	No
CEP162		6q14.2-q14.3	HOMDEL	1	25	4.0%	No
LACTB2-AS1		8q13.3	AMP	1	25	4.0%	No
CBFA2T2		20q11.21-q11.22	AMP	1	25	4.0%	No
CFAP418		8q22.1	AMP	2	25	8.0%	No
C8ORF82		8q24.3	AMP	1	25	4.0%	No
WDR91		7q33	HOMDEL	1	25	4.0%	No
LINC00290		4q34.3	HOMDEL	1	25	4.0%	No
LINC00929		15q12	HOMDEL	1	25	4.0%	No
PLLP		16q13	AMP	1	25	4.0%	No
ANP32AP1		15q14	HOMDEL	1	25	4.0%	No
CFTR		7q31.2	HOMDEL	1	25	4.0%	No
DMRT3		9p24.3	AMP	1	25	4.0%	No
LOC388282		16q21	AMP	1	25	4.0%	No
STMN2		8q21.13	AMP	2	25	8.0%	No
MBOAT1		6p22.3	AMP	1	25	4.0%	No
KIF22		16p11.2	AMP	1	25	4.0%	No
RABL2B		22q13.33	HOMDEL	2	25	8.0%	No
APOM		6p21.33	AMP	1	25	4.0%	No
LY96		8q21.11	AMP	1	25	4.0%	No
LYN		8q12.1	AMP	1	25	4.0%	Yes
GFUS		8q24.3	AMP	1	25	4.0%	No
PRIMPOL		4q35.1	HOMDEL	1	25	4.0%	No
ZNF517		8q24.3	AMP	1	25	4.0%	No
ERI2		16p12.3	AMP	1	25	4.0%	No
HELT		4q35.1	HOMDEL	1	25	4.0%	No
SNORD115-26		15q11.2	HOMDEL	1	25	4.0%	No
SNORD115-16		15q11.2	HOMDEL	1	25	4.0%	No
PYGB		20p11.21	AMP	1	25	4.0%	No
NDUFAF1		15q15.1	HOMDEL	1	25	4.0%	No
TYMP		22q13.33	HOMDEL	2	25	8.0%	No
TUBB		6p21.33	AMP	1	25	4.0%	No
IP6K3		6p21.31	AMP	1	25	4.0%	No
SLC2A14		12p13.31	AMP	1	25	4.0%	No
C4ORF47		4q35.1	HOMDEL	1	25	4.0%	No
CERK		22q13.31	HOMDEL	1	25	4.0%	No
NINJ2		12p13.33	AMP	2	25	8.0%	No
CARD6		5p13.1	AMP	1	25	4.0%	No
CD81		11p15.5	HOMDEL	1	25	4.0%	No
SCRIB		8q24.3	AMP	1	25	4.0%	No
FOXP2		7q31.1	HOMDEL	1	25	4.0%	No
RPL13P5		12p13.31	AMP	1	25	4.0%	No
TNFRSF1A		12p13.31	AMP	2	25	8.0%	No
MACROD2		20p12.1	HOMDEL	4	25	16.0%	No
PRL		6p22.3	AMP	1	25	4.0%	No
LYRM1		16p12.3	AMP	1	25	4.0%	No
CDC42P3		8q24.3	AMP	1	25	4.0%	No
GATD1-DT		11p15.5	HOMDEL	1	25	4.0%	No
H2AC14		6p22.1	AMP	1	25	4.0%	No
ZFP57		6p22.1	AMP	1	25	4.0%	No
AGER		6p21.32	AMP	1	25	4.0%	No
SH3BGRL2		6q14.1	HOMDEL	1	25	4.0%	No
DPPA3		12p13.31	AMP	1	25	4.0%	No
AP2A2		11p15.5	HOMDEL	1	25	4.0%	No
ZNF572		8q24.13	AMP	1	25	4.0%	No
CAGE1		6p24.3	AMP	1	25	4.0%	No
GSDMC		8q24.21	AMP	1	25	4.0%	No
SMIM8		6q15	HOMDEL	1	25	4.0%	No
SNURF		15q11.2	HOMDEL	1	25	4.0%	No
TMEM30A		6q14.1	HOMDEL	1	25	4.0%	Yes
KIFC1		6p21.32	AMP	1	25	4.0%	No
DNMT3B		20q11.21	AMP	1	25	4.0%	Yes
MAZ		16p11.2	AMP	1	25	4.0%	No
KLHL32		6q16.1	HOMDEL	1	25	4.0%	No
FAM118A		22q13.31	HOMDEL	1	25	4.0%	No
KCNQ1OT1		11p15.5	HOMDEL	1	25	4.0%	No
ANO2		12p13.31	AMP	2	25	8.0%	No
ZHX2		8q24.13	AMP	1	25	4.0%	No
PGM3		6q14.1	HOMDEL	1	25	4.0%	No
DUOX1		15q21.1	HOMDEL	1	25	4.0%	No
COQ9		16q21	AMP	1	25	4.0%	No
MROH6		8q24.3	AMP	1	25	4.0%	No
HSD3B7		16p11.2	AMP	1	25	4.0%	No
H2AC15		6p22.1	AMP	1	25	4.0%	No
DRD4		11p15.5	HOMDEL	1	25	4.0%	No
SLCO1B3		12p12.2	AMP	1	25	4.0%	No
PM20D2		6q15	HOMDEL	1	25	4.0%	No
MAF1		8q24.3	AMP	1	25	4.0%	No
TAS2R42		12p13.2	AMP	1	25	4.0%	No
LINC01230		9p24.3	AMP	1	25	4.0%	No
COL11A2		6p21.32	AMP	1	25	4.0%	No
NUDT3		6p21.31	AMP	1	25	4.0%	No
RBFOX1		16p13.3	HOMDEL	8	25	32.0%	No
CD9		12p13.31	AMP	2	25	8.0%	No
SELENOO		22q13.33	HOMDEL	2	25	8.0%	No
DNAJC5B		8q13.1	AMP	1	25	4.0%	No
SNORD115-41		15q11.2	HOMDEL	1	25	4.0%	No
PRM1		16p13.13	AMP	1	25	4.0%	No
PSORS1C1		6p21.33	AMP	1	25	4.0%	No
LRRC57		15q15.2	HOMDEL	1	25	4.0%	No
NDN		15q11.2	HOMDEL	1	25	4.0%	No
C12ORF4		12p13.32	AMP	2	25	8.0%	No
THAP1		8p11.21	AMP	1	25	4.0%	No
TNIP2		4p16.3	HOMDEL	1	25	4.0%	No
XKR4		8q12.1	AMP	1	25	4.0%	No
PBX2		6p21.32	AMP	1	25	4.0%	No
SULT1A1		16p11.2	AMP	1	25	4.0%	No
KAT8		16p11.2	AMP	1	25	4.0%	No
E2F3		6p22.3	AMP	1	25	4.0%	Yes
LINC02492		4q35.2	HOMDEL	1	25	4.0%	No
GOLGA8A		15q14	HOMDEL	1	25	4.0%	No
SPIDR		8q11.21	AMP	1	25	4.0%	No
PRMT8		12p13.32	AMP	2	25	8.0%	No
LPCAT4		15q14	HOMDEL	1	25	4.0%	No
PLA2G4F		15q15.1	HOMDEL	1	25	4.0%	No
CD274		9p24.1	AMP	1	25	4.0%	Yes
HERC2P9		15q13.1	HOMDEL	1	25	4.0%	No
SNAI2		8q11.21	AMP	1	25	4.0%	No
[truncated: 674 more rows]
