# Supplementary material for: Targeting HDAC2-Mediated Immune Regulation to Overcome Therapeutic Resistance in Mutant Colorectal Cancer
Source: Cancers (Basel). 2023 Mar 24;15(7):1960. doi: 10.3390/cancers15071960 (PMC10093005; doi:10.3390/cancers15071960)
Supplement: Supplementary file 1 [file cancers-15-01960-s001.zip › cancers-2165166-supplementary/Table S7 CNA genes_HDAC2.xlsx]

## Sheet: CNA genes_HDAC2
Gene	Gistic(Q-value)	Cytoband	CNA	Profiled Samples	#	Freq	Is Cancer Gene (source: OncoKB)
KLF10		8q22.3	AMP	1	11	9.1%	No
TMEM168		7q31.1	HOMDEL	1	11	9.1%	No
ARMC12		6p21.31	AMP	1	11	9.1%	No
FANCE		6p21.31	AMP	1	11	9.1%	Yes
GPHN		14q23.3	HOMDEL	2	11	18.2%	Yes
COMMD5		8q24.3	AMP	1	11	9.1%	No
TRIML2		4q35.2	HOMDEL	2	11	18.2%	No
NUTM2G		9q22.33	AMP	1	11	9.1%	No
PKP3		11p15.5	HOMDEL	1	11	9.1%	No
LYPD6B		2q23.2	HOMDEL	1	11	9.1%	No
HLA-DOA		6p21.32	AMP	1	11	9.1%	No
DOCK4-AS1		7q31.1	HOMDEL	1	11	9.1%	No
HMGA1		6p21.31	AMP	1	11	9.1%	Yes
MET		7q31	HOMDEL	1	11	9.1%	Yes
OXR1		8q23.1	AMP	1	11	9.1%	No
CTBP1-AS		4p16.3	AMP	1	11	9.1%	No
BTN3A3		6p22.2	AMP	1	11	9.1%	No
AFAP1-AS1		4p16.1	AMP	1	11	9.1%	No
LDB2		4p15.32	AMP	1	11	9.1%	No
EXT1		8q24.11	AMP	1	11	9.1%	Yes
JRK		8q24.3	AMP	1	11	9.1%	No
CRIPAK		4p16.3	AMP	1	11	9.1%	No
LINC01744		1q42.2	HOMDEL	1	11	9.1%	No
FHIT		3p14.2	HOMDEL	1	11	9.1%	Yes
PLEC		8q24.3	AMP	1	11	9.1%	No
CARMIL1		6p22.2	AMP	1	11	9.1%	No
RIC8A		11p15.5	HOMDEL	1	11	9.1%	No
QDPR		4p15.32	AMP	1	11	9.1%	No
RRM2B		8q22.3	AMP	1	11	9.1%	No
IARS1		9q22.31	AMP	1	11	9.1%	No
MIR3945HG		4q35.1	HOMDEL	2	11	18.2%	No
BTN2A2		6p22.2	AMP	1	11	9.1%	No
FANCC		9q22.32	AMP	1	11	9.1%	Yes
MCM9		6q22.31	HOMDEL	1	11	9.1%	No
MUC22		6p21.33	AMP	1	11	9.1%	No
SNX3		6q21	HOMDEL	1	11	9.1%	No
FGFR3		4p16.3	AMP	1	11	9.1%	Yes
PDCD1LG2		9p24.1	AMP	1	11	9.1%	Yes
H1-1		6p22.2	AMP	1	11	9.1%	No
FAM200B		4p15.32	AMP	1	11	9.1%	No
PARP10		8q24.3	AMP	1	11	9.1%	No
EBAG9		8q23.2	AMP	1	11	9.1%	No
RMDN1		8q21.3	AMP	1	11	9.1%	No
KCNJ3		2q24.1	HOMDEL	1	11	9.1%	No
LINC00293		8q11.1	AMP	1	11	9.1%	No
MSX1		4p16.2	AMP	1	11	9.1%	No
LINC00968		8q12.1	AMP	1	11	9.1%	No
LCT		2q21.3	HOMDEL	1	11	9.1%	No
SPATC1		8q24.3	AMP	1	11	9.1%	No
RAB2A		8q12.1-q12.2	AMP	1	11	9.1%	No
SORCS3		10q25.1	AMP	1	11	9.1%	No
PDSS2		6q21	HOMDEL	1	11	9.1%	No
DDO		6q21	HOMDEL	1	11	9.1%	No
F11-AS1		4q35.2	HOMDEL	2	11	18.2%	No
CENPU		4q35.1	HOMDEL	2	11	18.2%	No
NECAB1		8q21.3	AMP	1	11	9.1%	No
KRTAP5-3		11p15.5	HOMDEL	1	11	9.1%	No
NT5DC1		6q22.1	HOMDEL	1	11	9.1%	No
EHMT2		6p21.33	AMP	1	11	9.1%	No
SMIM30		7q31.1	HOMDEL	1	11	9.1%	No
CNGB3		8q21.3	AMP	1	11	9.1%	No
RGL2		6p21.32	AMP	1	11	9.1%	No
LINC00222		6q21	HOMDEL	1	11	9.1%	No
HMGN4		6p22.2	AMP	1	11	9.1%	No
UQCC2		6p21.31	AMP	1	11	9.1%	No
LTA		6p21.33	AMP	1	11	9.1%	No
TRIM38		6p22.2	AMP	1	11	9.1%	No
IL17RA		22q11.1	HOMDEL	1	11	9.1%	No
LMNB1		5q23.2	AMP	1	11	9.1%	No
CHID1		11p15.5	HOMDEL	1	11	9.1%	No
C6ORF52		6p24.2	AMP	1	11	9.1%	No
CASP3		4q35.1	HOMDEL	2	11	18.2%	No
LAMB1		7q31.1	HOMDEL	1	11	9.1%	No
ZNF184		6p22.1	AMP	1	11	9.1%	No
PRR14L		22q12.2	HOMDEL	1	11	9.1%	No
MFSD3		8q24.3	AMP	1	11	9.1%	No
C2-AS1		6p21.33	AMP	1	11	9.1%	No
RNF139		8q24.13	AMP	1	11	9.1%	No
LY6G5B		6p21.33	AMP	1	11	9.1%	No
FSIP2		2q32.1	HOMDEL	1	11	9.1%	No
C5ORF67		5q11.2	AMP	1	11	9.1%	No
PTPRD-DT		9p23	AMP	1	11	9.1%	No
PPP1R10		6p21.33	AMP	1	11	9.1%	No
PPP1R18		6p21.33	AMP	1	11	9.1%	No
CLIC1		6p21.33	AMP	1	11	9.1%	No
H4C6		6p22.2	AMP	1	11	9.1%	No
GTF2H4		6p21.33	AMP	1	11	9.1%	No
TES		7q31.2	HOMDEL	1	11	9.1%	No
FBXW7		4q31.3	AMP	1	11	9.1%	Yes
PFDN6		6p21.32	AMP	1	11	9.1%	No
IFITM1		11p15.5	HOMDEL	1	11	9.1%	No
ZNF782		9q22.33	AMP	1	11	9.1%	No
IFITM10		11p15.5	HOMDEL	1	11	9.1%	No
PGAP4		9q31.1	AMP	1	11	9.1%	No
ESRP1		8q22.1	AMP	1	11	9.1%	No
MCHR2		6q16.2	HOMDEL	1	11	9.1%	No
DCBLD1		6q22.1	HOMDEL	1	11	9.1%	No
UQCRB		8q22.1	AMP	1	11	9.1%	No
TPD52		8q21.13	AMP	1	11	9.1%	No
FAM210B		20q13.2	AMP	1	11	9.1%	No
HCG9		6p22.1	AMP	1	11	9.1%	No
LRRC69		8q21.3	AMP	1	11	9.1%	No
TRAPPC9		8q24.3	HOMDEL	1	11	9.1%	No
THEM6		8q24.3	AMP	1	11	9.1%	No
PAG1		8q21.13	AMP	1	11	9.1%	Yes
CAV2		7q31.2	HOMDEL	1	11	9.1%	No
H4C4		6p22.2	AMP	1	11	9.1%	No
SECISBP2		9q22.2	AMP	1	11	9.1%	No
SQLE		8q24.13	AMP	1	11	9.1%	No
FIGN		2q24.3	HOMDEL	1	11	9.1%	No
PACRG-AS1		6q26	HOMDEL	1	11	9.1%	No
DEF6		6p21.31	AMP	1	11	9.1%	No
KRTAP5-6		11p15.5	HOMDEL	1	11	9.1%	No
ATXN1		6p22.3	AMP	1	11	9.1%	No
ABCA11P		4p16.3	AMP	1	11	9.1%	No
NPY1R		4q32.2	AMP	1	11	9.1%	No
EDN1		6p24.1	AMP	1	11	9.1%	No
HLA-DQB1		6p21.32	AMP	1	11	9.1%	No
TSSC4		11p15.5	HOMDEL	1	11	9.1%	No
BMT2		7q31.1	HOMDEL	1	11	9.1%	No
LINC02906		8q22.1	AMP	1	11	9.1%	No
EYA1		8q13.3	AMP	1	11	9.1%	No
CCN4		8q24.22	AMP	1	11	9.1%	No
SUGT1P4-STRA6LP		9q22.33	AMP	1	11	9.1%	No
DCHS2		4q31.3	AMP	1	11	9.1%	No
LOC100287846		8q11.1	AMP	1	11	9.1%	No
VCPIP1		8q13.1	AMP	1	11	9.1%	No
BCAS1		20q13.2	AMP	1	11	9.1%	No
LINC01664		22q11.1	HOMDEL	1	11	9.1%	No
TONSL-AS1		8q24.3	AMP	1	11	9.1%	No
ERVFRD-1		6p24.2	AMP	1	11	9.1%	No
RNASET2		6q27	HOMDEL	1	11	9.1%	No
TEX10		9q31.1	AMP	1	11	9.1%	No
HLA-DQA2		6p21.32	AMP	1	11	9.1%	No
CFAP418-AS1		8q22.1	AMP	1	11	9.1%	No
PKP4		2q24.1	HOMDEL	1	11	9.1%	No
TANC1		2q24.2	HOMDEL	1	11	9.1%	No
CA2		8q21.2	AMP	1	11	9.1%	No
NLRP6		11p15.5	HOMDEL	1	11	9.1%	No
FRG2		4q35.2	HOMDEL	2	11	18.2%	No
LRP2BP		4q35.1	HOMDEL	2	11	18.2%	No
CLVS1		8q12.2-q12.3	AMP	1	11	9.1%	No
MRS2		6p22.3	AMP	1	11	9.1%	No
TP53INP1		8q22.1	AMP	1	11	9.1%	No
LINC02478		2q24.2	HOMDEL	1	11	9.1%	No
HLA-DQA1		6p21.32	AMP	1	11	9.1%	No
HS3ST5		6q21-q22.1	HOMDEL	1	11	9.1%	No
OTX1		2p15	HOMDEL	1	11	9.1%	No
GMDS		6p25.3	HOMDEL	1	11	9.1%	No
PPARA		22q13.31	AMP	1	11	9.1%	No
CA3		8q21.2	AMP	1	11	9.1%	No
PROM1		4p15.32	AMP	1	11	9.1%	No
LINC02603		9q22.32	AMP	1	11	9.1%	No
NEK1		4q33	AMP	1	11	9.1%	No
ARL5A		2q23.3	HOMDEL	1	11	9.1%	No
ARMC2		6q21	HOMDEL	1	11	9.1%	No
TAF11		6p21.31	AMP	1	11	9.1%	No
C6ORF47		6p21.33	AMP	1	11	9.1%	No
FLOT1		6p21.33	AMP	1	11	9.1%	No
MUC6		11p15.5	HOMDEL	1	11	9.1%	No
PLPP6		9p24.1	AMP	1	11	9.1%	No
RB1CC1		8q11.23	AMP	1	11	9.1%	No
GPR63		6q16.1	HOMDEL	1	11	9.1%	No
HLA-DPB2		6p21.32	AMP	1	11	9.1%	No
CDK19		6q21	HOMDEL	1	11	9.1%	No
FAM209A		20q13.31	AMP	1	11	9.1%	No
RWDD4		4q35.1	HOMDEL	2	11	18.2%	No
THBS2		6q27	HOMDEL	1	11	9.1%	No
RBM12B		8q22.1	AMP	1	11	9.1%	No
CCDC180		9q22.33	AMP	1	11	9.1%	No
AHCTF1P1		2q24.2	HOMDEL	1	11	9.1%	No
CSNK2B		6p21.33	AMP	1	11	9.1%	No
DCTD		4q35.1	HOMDEL	2	11	18.2%	No
LINC01016		6p21.31	AMP	1	11	9.1%	No
LACTB2		8q13.3	AMP	1	11	9.1%	No
LYPLA1		8q11.23	AMP	1	11	9.1%	No
HS3ST1		4p15.33	AMP	1	11	9.1%	No
LINC01592		8q13.2	AMP	1	11	9.1%	No
DDX60		4q32.3	AMP	1	11	9.1%	No
PPARD		6p21.31	AMP	1	11	9.1%	No
HLA-DPB1		6p21.32	AMP	1	11	9.1%	No
FAM83A-AS1		8q24.13	AMP	1	11	9.1%	No
EEF1E1-BLOC1S5		6p24.3	AMP	1	11	9.1%	No
CYP21A1P		6p21.33	AMP	1	11	9.1%	No
NUTM2F		9q22.32	AMP	1	11	9.1%	No
BLTP3A		6p21.31	AMP	1	11	9.1%	No
TATDN1		8q24.13	AMP	1	11	9.1%	No
TONSL		8q24.3	AMP	1	11	9.1%	No
SNORA72		8q22.2	AMP	1	11	9.1%	No
CA6		1p36.23	AMP	1	11	9.1%	No
SLC17A3		6p22.2	AMP	1	11	9.1%	No
IFITM2		11p15.5	HOMDEL	1	11	9.1%	No
NCALD		8q22.3	AMP	1	11	9.1%	No
CYMP		1p13.3	AMP	1	11	9.1%	No
TRMT44		4p16.1	AMP	1	11	9.1%	No
PACRG-AS2		6q26	HOMDEL	1	11	9.1%	No
BLOC1S5-TXNDC5		6p24.3	AMP	1	11	9.1%	No
PNISR		6q16.2	HOMDEL	1	11	9.1%	No
GAB4		22q11.1	HOMDEL	1	11	9.1%	No
MCHR2-AS1		6q16.2-q16.3	HOMDEL	1	11	9.1%	No
CCHCR1		6p21.33	AMP	1	11	9.1%	No
PLPPR1		9q31.1	AMP	1	11	9.1%	No
CYP24A1		20q13.2	AMP	1	11	9.1%	No
CFAP97		4q35.1	HOMDEL	2	11	18.2%	No
SORBS2		4q35.1	HOMDEL	2	11	18.2%	No
ADTRP		6p24.1	AMP	1	11	9.1%	No
CUTA		6p21.32	AMP	1	11	9.1%	No
ATAT1		6p21.33	AMP	1	11	9.1%	No
NUS1		6q22.1	HOMDEL	1	11	9.1%	No
NFKBIL1		6p21.33	AMP	1	11	9.1%	No
ARFGEF1		8q13.2	AMP	1	11	9.1%	No
ARL6IP6		2q23.3	HOMDEL	1	11	9.1%	No
LINC01558		6q27	HOMDEL	1	11	9.1%	No
BHLHE22		8q12.3	AMP	1	11	9.1%	No
SRSF3P2		8q22.1	AMP	1	11	9.1%	No
PFDN4		20q13.2	AMP	1	11	9.1%	No
ZNF251		8q24.3	AMP	1	11	9.1%	No
HLA-DPA1		6p21.32	AMP	1	11	9.1%	No
TAPT1		4p15.32	AMP	1	11	9.1%	No
USP17L19		4p16.1	AMP	1	11	9.1%	No
PRDM14		8q13.3	AMP	1	11	9.1%	Yes
MRPL50		9q31.1	AMP	1	11	9.1%	No
AUH		9q22.31	AMP	1	11	9.1%	No
MRPL13		8q24.12	AMP	1	11	9.1%	No
CA8		8q12.1	AMP	1	11	9.1%	No
PTGFRN		1p13.1	HOMDEL	1	11	9.1%	No
TRAF3IP2-AS1		6q21	HOMDEL	1	11	9.1%	No
DRD5		4p16.1	AMP	1	11	9.1%	No
FGG		4q32.1	AMP	1	11	9.1%	No
ORC4		2q23.1	HOMDEL	1	11	9.1%	No
ENPP6		4q35.1	HOMDEL	2	11	18.2%	No
RFX6		6q22.1	HOMDEL	1	11	9.1%	No
POM121L2		6p22.1	AMP	1	11	9.1%	No
KYNU		2q22.2	HOMDEL	1	11	9.1%	No
LYAR		4p16.3	AMP	1	11	9.1%	No
EPS8L2		11p15.5	HOMDEL	1	11	9.1%	No
HNMT		2q22.1	HOMDEL	1	11	9.1%	No
SNORD87		8q13.1	AMP	1	11	9.1%	No
HLA-DOB		6p21.32	AMP	1	11	9.1%	No
ZNF595		4p16.3	AMP	1	11	9.1%	No
LINC02171		4p16.3	AMP	1	11	9.1%	No
SELENOKP3		6q22.31	HOMDEL	1	11	9.1%	No
ZSCAN16		6p22.1	AMP	1	11	9.1%	No
C4A		6p21.33	AMP	1	11	9.1%	No
RPL8		8q24.3	AMP	1	11	9.1%	No
RDH10		8q21.11	AMP	1	11	9.1%	No
OR7E85BP		4p16.1	AMP	1	11	9.1%	No
TMEM128		4p16.3	AMP	1	11	9.1%	No
CD164		6q21	HOMDEL	1	11	9.1%	No
SLC7A13		8q21.3	AMP	1	11	9.1%	No
LAMB4		7q31.1	HOMDEL	1	11	9.1%	No
C8ORF34		8q13.2	AMP	1	11	9.1%	No
ABCF1		6p21.33	AMP	1	11	9.1%	No
FOXE1		9q22.33	AMP	1	11	9.1%	No
CD302		2q24.2	HOMDEL	1	11	9.1%	No
CYMP-AS1		1p13.3	AMP	1	11	9.1%	No
RNF4		4p16.3	AMP	1	11	9.1%	No
WWOX		16q23.1-q23.2	HOMDEL	5	11	45.5%	No
TMEFF1		9q31.1	AMP	1	11	9.1%	No
ZFHX4-AS1		8q21.13	AMP	1	11	9.1%	No
H4C1		6p22.2	AMP	1	11	9.1%	No
LRBA		4q31.3	AMP	1	11	9.1%	No
C4B		6p21.33	AMP	1	11	9.1%	No
CORO2A		9q22.33	AMP	1	11	9.1%	No
LRATD2		8q24.21	AMP	2	11	18.2%	No
HCG23		6p21.32	AMP	1	11	9.1%	No
HULC		6p24.3	AMP	1	11	9.1%	No
ALG2		9q22.33	AMP	1	11	9.1%	No
ACOX3		4p16.1	AMP	1	11	9.1%	No
CAVIN3		11p15.4	HOMDEL	1	11	9.1%	No
TNFAIP6		2q23.3	HOMDEL	1	11	9.1%	No
H3C2		6p22.2	AMP	1	11	9.1%	Yes
UFSP2		4q35.1	HOMDEL	2	11	18.2%	No
RNF5		6p21.32	AMP	1	11	9.1%	No
PLEKHF2		8q22.1	AMP	1	11	9.1%	No
TH		11p15.5	HOMDEL	1	11	9.1%	No
MOB2		11p15.5	HOMDEL	1	11	9.1%	No
LINC02433		4q32.1	AMP	1	11	9.1%	No
SLC26A1		4p16.3	AMP	1	11	9.1%	No
SPTLC1		9q22.31	AMP	1	11	9.1%	No
CEP43		6q27	HOMDEL	1	11	9.1%	Yes
CYP21A2		6p21.33	AMP	1	11	9.1%	No
WFS1		4p16.1	AMP	1	11	9.1%	No
CECR3		22q11.1	HOMDEL	1	11	9.1%	No
MAP9		4q32.1	AMP	1	11	9.1%	No
PRKDC		8q11.21	AMP	1	11	9.1%	Yes
RGS12		4p16.3	AMP	1	11	9.1%	No
GLIS3-AS1		9p24.2	HOMDEL	1	11	9.1%	No
MTRNR2L3		20q13.31	AMP	1	11	9.1%	No
LINC01473		2q32.1	HOMDEL	1	11	9.1%	No
UTP23		8q24.11	AMP	1	11	9.1%	No
LINC01096		4p15.33	AMP	1	11	9.1%	No
PIP5K1P1		6p24.3	AMP	1	11	9.1%	No
POLN		4p16.3	AMP	1	11	9.1%	No
HCP5		6p21.33	AMP	1	11	9.1%	No
LINC01111		8q21.13	AMP	1	11	9.1%	No
AURKA		20q13.2	AMP	1	11	9.1%	Yes
TRHR		8q23.1	AMP	1	11	9.1%	No
SDR16C6P		8q12.1	AMP	1	11	9.1%	No
GCNT2		6p24.3-p24.2	AMP	1	11	9.1%	No
UVSSA		4p16.3	AMP	1	11	9.1%	No
TAPT1-AS1		4p15.32	AMP	1	11	9.1%	No
SUGT1P4-STRA6LP-CCDC180		9q22.33	AMP	1	11	9.1%	No
PABPC1P2		2q22.3	HOMDEL	1	11	9.1%	No
ZFAND1		8q21.13	AMP	1	11	9.1%	No
FAM138C		9p24.3	HOMDEL	1	11	9.1%	No
PRRT1		6p21.32	AMP	1	11	9.1%	No
ZNF250		8q24.3	AMP	1	11	9.1%	No
ZNF34		8q24.3	AMP	1	11	9.1%	No
SYT8		11p15.5	HOMDEL	1	11	9.1%	No
RPS18		6p21.32	AMP	1	11	9.1%	No
SEC61B		9q22.33	AMP	1	11	9.1%	No
MICAL2		11p15.3	AMP	1	11	9.1%	No
ZNF7		8q24.3	AMP	1	11	9.1%	No
BAZ2B		2q24.2	HOMDEL	1	11	9.1%	No
NSD2		4p16.3	AMP	1	11	9.1%	Yes
KIAA0232		4p16.1	AMP	1	11	9.1%	No
ATP6V1H		8q11.23	AMP	1	11	9.1%	No
LINC02275		4q33	AMP	1	11	9.1%	No
PMP2		8q21.13	AMP	1	11	9.1%	No
CPZ		4p16.1	AMP	1	11	9.1%	No
VPS28		8q24.3	AMP	1	11	9.1%	No
POU5F1		6p21.33	AMP	1	11	9.1%	Yes
EGFL8		6p21.32	AMP	1	11	9.1%	No
LINC01001		11p15.5	HOMDEL	1	11	9.1%	No
ZNF41		Xp11.3	HOMDEL	1	11	9.1%	No
NAALADL2		3q26.31	HOMDEL	2	11	18.2%	No
ZFTRAF1		8q24.3	AMP	1	11	9.1%	No
PRNCR1		8q24.21	AMP	2	11	18.2%	No
MRPS28		8q21.13	AMP	1	11	9.1%	No
YY1P2		2q22.1	HOMDEL	1	11	9.1%	No
POU3F2		6q16.1	HOMDEL	1	11	9.1%	No
RSPH4A		6q22.1	HOMDEL	1	11	9.1%	No
CDH17		8q22.1	AMP	1	11	9.1%	No
HCG25		6p21.32	AMP	1	11	9.1%	No
UBE2V2		8q11.21	AMP	1	11	9.1%	No
WNT2		7q31.2	HOMDEL	1	11	9.1%	No
NELFA		4p16.3	AMP	1	11	9.1%	No
HLA-DMB		6p21.32	AMP	1	11	9.1%	No
FAM149A		4q35.1	HOMDEL	2	11	18.2%	No
LY6G6F		6p21.33	AMP	1	11	9.1%	No
PDE6B		4p16.3	AMP	1	11	9.1%	No
SMIM31		4q32.3	AMP	1	11	9.1%	No
CYP11B1		8q24.3	AMP	1	11	9.1%	No
RANBP6		9p24.1	AMP	1	11	9.1%	No
SMIM13		6p24.2	AMP	1	11	9.1%	No
LMNTD2		11p15.5	HOMDEL	1	11	9.1%	No
ZNF391		6p22.1	AMP	1	11	9.1%	No
ING2		4q35.1	HOMDEL	2	11	18.2%	No
CCNT2-AS1		2q21.3	HOMDEL	1	11	9.1%	No
RPS20		8q12.1	AMP	1	11	9.1%	No
ACVR1		2q24.1	HOMDEL	1	11	9.1%	Yes
FAM91A1		8q24.13	AMP	1	11	9.1%	No
HLA-DMA		6p21.32	AMP	1	11	9.1%	No
SCARNA22		4p16.3	AMP	1	11	9.1%	No
POU5F1B		8q24.21	AMP	2	11	18.2%	No
H2BC11		6p22.1	AMP	1	11	9.1%	Yes
POLR1HASP		6p22.1	AMP	1	11	9.1%	No
MSH5		6p21.33	AMP	1	11	9.1%	No
CYP11B2		8q24.3	AMP	1	11	9.1%	No
SYCP2L		6p24.2	AMP	1	11	9.1%	No
DHX16		6p21.33	AMP	1	11	9.1%	No
EIF3H		8q23.3-q24.11	AMP	1	11	9.1%	No
BRSK2		11p15.5	HOMDEL	1	11	9.1%	No
ZNF721		4p16.3	AMP	1	11	9.1%	No
CD151		11p15.5	HOMDEL	1	11	9.1%	No
PSMB1		6q27	HOMDEL	1	11	9.1%	No
MAP3K20		2q31.1	AMP	1	11	9.1%	No
NANS		9q22.33	AMP	1	11	9.1%	No
SFT2D1		6q27	HOMDEL	1	11	9.1%	No
PSCA		8q24.3	AMP	1	11	9.1%	No
BTN2A3P		6p22.2	AMP	1	11	9.1%	No
DDX60L		4q32.3	AMP	1	11	9.1%	No
H3C4		6p22.2	AMP	1	11	9.1%	Yes
FOXO3		6q21	HOMDEL	1	11	9.1%	Yes
IFRD1		7q31.1	HOMDEL	1	11	9.1%	No
LSAMP		3q13.31	HOMDEL	1	11	9.1%	No
TCP10L2		6q27	HOMDEL	1	11	9.1%	No
ELOC		8q21.11	AMP	1	11	9.1%	Yes
ZNF732		4p16.3	AMP	1	11	9.1%	No
FOXH1		8q24.3	AMP	1	11	9.1%	No
SNX31		8q22.3	AMP	1	11	9.1%	No
TFAP2A		6p24.3	AMP	1	11	9.1%	No
LYPD2		8q24.3	AMP	1	11	9.1%	No
NRXN1		2p16.3	AMP	1	11	9.1%	No
FABP5		8q21.13	AMP	1	11	9.1%	No
H3C1		6p22.2	AMP	1	11	9.1%	Yes
INS-IGF2		11p15.5	HOMDEL	1	11	9.1%	No
HCG4B		6p22.1	AMP	1	11	9.1%	No
NRM		6p21.33	AMP	1	11	9.1%	No
LINC02912		8q24.21	AMP	2	11	18.2%	No
LRRC14		8q24.3	AMP	1	11	9.1%	No
RND3		2q23.3	HOMDEL	1	11	9.1%	No
TULP1		6p21.31	AMP	1	11	9.1%	No
ASCC3		6q16.3	HOMDEL	1	11	9.1%	No
DBIL5P2		2p15	HOMDEL	1	11	9.1%	No
HTT		4p16.3	AMP	1	11	9.1%	No
ANGPT1		8q23.1	AMP	1	11	9.1%	No
POLR1H		6p22.1	AMP	1	11	9.1%	No
NPBWR1		8q11.23	AMP	1	11	9.1%	No
H3C6		6p22.2	AMP	1	11	9.1%	Yes
LY6G6E		6p21.33	AMP	1	11	9.1%	No
AIF1		6p21.33	AMP	1	11	9.1%	No
GTF3C6		6q21	HOMDEL	1	11	9.1%	No
RGS21		1q31.2	HOMDEL	1	11	9.1%	No
LINC01097		4p15.33	AMP	1	11	9.1%	No
LRPAP1		4p16.3	AMP	1	11	9.1%	No
TFAP2C		20q13.31	AMP	1	11	9.1%	No
RBM24		6p22.3	AMP	1	11	9.1%	No
COL14A1		8q24.12	AMP	1	11	9.1%	No
PSMD14		2q24.2	HOMDEL	1	11	9.1%	No
GCM2		6p24.2	AMP	1	11	9.1%	No
ADRA2C		4p16.3	AMP	1	11	9.1%	No
H3C3		6p22.2	AMP	1	11	9.1%	Yes
PROK1		1p13.3	AMP	1	11	9.1%	No
USP17L18		4p16.1	AMP	1	11	9.1%	No
CYP7B1		8q12.3	AMP	1	11	9.1%	No
RGS22		8q22.2	AMP	1	11	9.1%	No
MXD4		4p16.3	AMP	1	11	9.1%	No
DERL1		8q24.13	AMP	1	11	9.1%	No
H2AC12		6p22.1	AMP	1	11	9.1%	No
C8ORF89		8q21.11	AMP	1	11	9.1%	No
TRMT12		8q24.13	AMP	1	11	9.1%	No
TSPYL5		8q22.1	AMP	1	11	9.1%	No
GSDMD		8q24.3	AMP	1	11	9.1%	No
FAM184B		4p15.32-p15.31	AMP	1	11	9.1%	No
HAUS3		4p16.3	AMP	1	11	9.1%	No
RRS1-DT		8q13.1	AMP	1	11	9.1%	No
WWP1		8q21.3	AMP	1	11	9.1%	Yes
H3C8		6p22.2	AMP	1	11	9.1%	Yes
MPIG6B		6p21.33	AMP	1	11	9.1%	No
CYTL1		4p16.2	AMP	1	11	9.1%	No
ILRUN		6p21.31	AMP	1	11	9.1%	No
KLHL2		4q32.3	AMP	1	11	9.1%	No
CHMP4C		8q21.13	AMP	1	11	9.1%	No
LINC01230		9p24.3	HOMDEL	1	11	9.1%	No
SIGIRR		11p15.5	HOMDEL	1	11	9.1%	No
UBXN2B		8q12.1	AMP	1	11	9.1%	No
KCNV1		8q23.2	AMP	1	11	9.1%	No
HAS2-AS1		8q24.13	AMP	1	11	9.1%	No
GADD45G		9q22.2	AMP	1	11	9.1%	No
H2BC12		6p22.1	AMP	1	11	9.1%	Yes
TENM3-AS1		4q34.3	HOMDEL	2	11	18.2%	No
SLC45A4		8q24.3	AMP	1	11	9.1%	No
FAM120B		6q27	HOMDEL	1	11	9.1%	No
PTCH1		9q22.32	AMP	1	11	9.1%	Yes
H19		11p15.5	HOMDEL	1	11	9.1%	No
DEFB131A		4p16.1	AMP	1	11	9.1%	No
LYPD5		19q13.31	AMP	1	11	9.1%	No
H3C11		6p22.1	AMP	1	11	9.1%	Yes
FSBP		8q22.1	AMP	1	11	9.1%	No
PRXL2C		9q22.33	AMP	1	11	9.1%	No
PTMAP11		9q22.33	AMP	1	11	9.1%	No
MAEA		4p16.3	AMP	1	11	9.1%	No
CAHM		6q26	HOMDEL	1	11	9.1%	No
MMADHC-DT		2q23.3	HOMDEL	1	11	9.1%	No
USP17L10		4p16.1	AMP	1	11	9.1%	No
KLKB1		4q35.2	HOMDEL	2	11	18.2%	No
WDR27		6q27	HOMDEL	1	11	9.1%	No
TLR3		4q35.1	HOMDEL	2	11	18.2%	No
UBXN4		2q21.3	HOMDEL	1	11	9.1%	No
MCM4		8q11.21	AMP	1	11	9.1%	No
MACROH2A1		5q31.1	AMP	1	11	9.1%	No
RWDD1		6q22.1	HOMDEL	1	11	9.1%	No
ARMC2-AS1		6q21	HOMDEL	1	11	9.1%	No
BAZ2B-AS1		2q24.2	HOMDEL	1	11	9.1%	No
GPT		8q24.3	AMP	1	11	9.1%	No
RBM12B-AS1		8q22.1	AMP	1	11	9.1%	No
H3C10		6p22.1	AMP	1	11	9.1%	Yes
PDE7A		8q13.1	AMP	1	11	9.1%	No
MRFAP1		4p16.1	AMP	1	11	9.1%	No
OGN		9q22.31	AMP	1	11	9.1%	No
SLC44A4		6p21.33	AMP	1	11	9.1%	No
HSFY1P1		22q11.1	HOMDEL	1	11	9.1%	No
VWA7		6p21.33	AMP	1	11	9.1%	No
TMOD1		9q22.33	AMP	1	11	9.1%	No
SOBP		6q21	HOMDEL	1	11	9.1%	No
TOLLIP		11p15.5	HOMDEL	1	11	9.1%	No
GTF2E2		8p12	AMP	1	11	9.1%	No
ST3GAL1		8q24.22	AMP	1	11	9.1%	No
ANKRD19P		9q22.31	AMP	1	11	9.1%	No
ZFAT-AS1		8q24.22	AMP	1	11	9.1%	No
RPS6KA2-AS1		6q27	HOMDEL	1	11	9.1%	No
NOL8		9q22.31	AMP	1	11	9.1%	No
GLRB		4q32.1	AMP	1	11	9.1%	No
TIFAB		5q31.1	AMP	1	11	9.1%	No
ROR2		9q22.31	AMP	1	11	9.1%	No
HPYR1		8q24.22	AMP	1	11	9.1%	No
ASZ1		7q31.2	HOMDEL	1	11	9.1%	No
BRD2		6p21.32	AMP	1	11	9.1%	No
LIMCH1		4p13	HOMDEL	1	11	9.1%	No
H3C12		6p22.1	AMP	1	11	9.1%	Yes
ST7-OT3		7q31.3	HOMDEL	1	11	9.1%	No
DUX4L4		4q35.2	HOMDEL	2	11	18.2%	No
WDR97		8q24.3	AMP	1	11	9.1%	No
TMEM154		4q31.3	AMP	1	11	9.1%	No
SPO11		20q13.31	AMP	1	11	9.1%	No
STMND1		6p22.3	AMP	1	11	9.1%	No
PTTG3P		8q13.1	AMP	1	11	9.1%	No
C8ORF33		8q24.3	AMP	1	11	9.1%	No
CNBD1		8q21.3	AMP	1	11	9.1%	No
REXO1L2P		8q21.2	AMP	1	11	9.1%	No
TSPYL1		6q22.1	HOMDEL	1	11	9.1%	No
ESR1		6q25.1-q25.2	HOMDEL	1	11	9.1%	Yes
LINC01093		4q35.1	HOMDEL	2	11	18.2%	No
HLA-DRB1		6p21.32	AMP	1	11	9.1%	No
RPS10-NUDT3		6p21.31	AMP	1	11	9.1%	No
LINC01508		9q22.2	AMP	1	11	9.1%	No
NCAPG		4p15.31	AMP	1	11	9.1%	No
ZFP41		8q24.3	AMP	1	11	9.1%	No
EHBP1-AS1		2p15	HOMDEL	1	11	9.1%	No
SCGN		6p22.2	AMP	1	11	9.1%	No
PCNX2		1q42.2	HOMDEL	1	11	9.1%	No
STK19		6p21.33	AMP	1	11	9.1%	Yes
TIGD4		4q31.3	AMP	1	11	9.1%	No
GGNBP1		6p21.31	AMP	1	11	9.1%	No
MARCHF7		2q24.2	HOMDEL	1	11	9.1%	No
ZC2HC1A		8q21.13	AMP	1	11	9.1%	No
LINC03020		8q13.3	AMP	1	11	9.1%	No
PCMTD1		8q11.23	AMP	1	11	9.1%	No
CCDC162P		6q21	HOMDEL	1	11	9.1%	No
PKIA		8q21.13	AMP	1	11	9.1%	No
ZSCAN9		6p22.1	AMP	1	11	9.1%	No
HLA-DRA		6p21.32	AMP	1	11	9.1%	No
HAS2		8q24.13	AMP	1	11	9.1%	No
SLC16A10		6q21	HOMDEL	1	11	9.1%	No
SNORD73A		4q31.3	AMP	1	11	9.1%	No
C8ORF88		8q21.3	AMP	1	11	9.1%	No
PLN		6q22.31	HOMDEL	1	11	9.1%	No
MRFAP1L1		4p16.1	AMP	1	11	9.1%	No
SNX25		4q35.1	HOMDEL	2	11	18.2%	No
CCAT2		8q24.21	AMP	2	11	18.2%	No
SPDEF		6p21.31	AMP	1	11	9.1%	No
RPS6KA2		6q27	HOMDEL	1	11	9.1%	No
PPP2R2C		4p16.1	AMP	1	11	9.1%	No
ZFP42		4q35.2	HOMDEL	2	11	18.2%	No
WNK2		9q22.31	AMP	1	11	9.1%	No
ZSCAN16-AS1		6p22.1	AMP	1	11	9.1%	No
ROS1		6q22.1	HOMDEL	1	11	9.1%	Yes
USP17L17		4p16.1	AMP	1	11	9.1%	No
SLA		8q24.22	AMP	1	11	9.1%	No
SYBU		8q23.2	AMP	1	11	9.1%	No
HGH1		8q24.3	AMP	1	11	9.1%	No
ZSCAN31		6p22.1	AMP	1	11	9.1%	No
ZKSCAN8P1		6p22.1	AMP	1	11	9.1%	No
CD81-AS1		11p15.5	HOMDEL	1	11	9.1%	No
TPTEP1		22q11.1	HOMDEL	1	11	9.1%	No
AFDN-DT		6q27	HOMDEL	1	11	9.1%	No
TMEM170B		6p24.2	AMP	1	11	9.1%	No
PTPRD		9p24.1-p23	AMP	1	11	9.1%	Yes
ACOT13		6p22.3	AMP	1	11	9.1%	No
ZNF141		4p16.3	AMP	1	11	9.1%	No
LINC00051		8q24.3	AMP	1	11	9.1%	No
HLA-DQB2		6p21.32	AMP	1	11	9.1%	No
GPR6		6q21	HOMDEL	1	11	9.1%	No
DCAF16		4p15.31	AMP	1	11	9.1%	No
MATN2		8q22.1-q22.2	AMP	1	11	9.1%	No
RFPL4B		6q21	HOMDEL	1	11	9.1%	No
SLURP1		8q24.3	AMP	1	11	9.1%	No
ADCY8		8q24.22	AMP	1	11	9.1%	No
CPSF1		8q24.3	AMP	1	11	9.1%	No
TOX3		16q12.1	AMP	1	11	9.1%	No
SH3D19		4q31.3	AMP	1	11	9.1%	No
UBE2W		8q21.11	AMP	1	11	9.1%	No
CDKN2AIP		4q35.1	HOMDEL	2	11	18.2%	No
TRAF3IP2		6q21	HOMDEL	1	11	9.1%	No
TMEM70		8q21.11	AMP	1	11	9.1%	No
SNORA38		6p21.33	AMP	1	11	9.1%	No
TCF19		6p21.33	AMP	1	11	9.1%	No
PHACTR1		6p24.1	AMP	1	11	9.1%	No
PHF20L1		8q24.22	AMP	1	11	9.1%	No
PSORS1C3		6p21.33	AMP	1	11	9.1%	No
LURAP1L		9p23	AMP	1	11	9.1%	No
ADCY9		16p13.3	AMP	1	11	9.1%	No
CTSO		4q32.1	AMP	1	11	9.1%	No
HMX1		4p16.1	AMP	1	11	9.1%	No
ABHD16A		6p21.33	AMP	1	11	9.1%	No
C4ORF45		4q32.1	AMP	1	11	9.1%	No
HCG11		6p22.2	AMP	1	11	9.1%	No
BST1		4p15.32	AMP	1	11	9.1%	No
IFITM5		11p15.5	HOMDEL	1	11	9.1%	No
JPH1		8q21.11	AMP	1	11	9.1%	No
KANK1		9p24.3	HOMDEL	1	11	9.1%	No
SLC1A1		9p24.2	AMP	1	11	9.1%	No
HDGFL1		6p22.3	AMP	1	11	9.1%	No
POPDC3		6q21	HOMDEL	1	11	9.1%	No
GATD1		11p15.5	HOMDEL	1	11	9.1%	No
CENPP		9q22.31	AMP	1	11	9.1%	No
LINC00583		9p23	AMP	1	11	9.1%	No
HSD17B8		6p21.32	AMP	1	11	9.1%	No
USP17L15		4p16.1	AMP	1	11	9.1%	No
CCSER1		4q22.1	HOMDEL	1	11	9.1%	No
SPATA6L		9p24.2-p24.1	AMP	1	11	9.1%	No
SMC2		9q31.1	AMP	1	11	9.1%	No
USP17L13		4p16.1	AMP	1	11	9.1%	No
WDPCP		2p15	HOMDEL	1	11	9.1%	No
RNU6-83P		13q32.3	AMP	1	11	9.1%	No
MICB		6p21.33	AMP	1	11	9.1%	No
TMEM249		8q24.3	AMP	1	11	9.1%	No
CCNE2		8q22.1	AMP	1	11	9.1%	No
LINC00574		6q27	HOMDEL	1	11	9.1%	No
FABP9		8q21.13	AMP	1	11	9.1%	No
RNF212		4p16.3	AMP	1	11	9.1%	No
C8ORF44		8q13.1	AMP	1	11	9.1%	No
LSM2		6p21.33	AMP	1	11	9.1%	No
CASC15		6p22.3	AMP	1	11	9.1%	No
ZBTB24		6q21	HOMDEL	1	11	9.1%	No
SLC52A2		8q24.3	AMP	1	11	9.1%	No
SLC39A7		6p21.32	AMP	1	11	9.1%	No
ARFIP1		4q31.3	AMP	1	11	9.1%	No
ABLIM2		4p16.1	AMP	1	11	9.1%	No
HSF1		8q24.3	AMP	1	11	9.1%	No
CHCHD7		8q12.1	AMP	1	11	9.1%	Yes
ITGB6		2q24.2	HOMDEL	1	11	9.1%	No
TACC3		4p16.3	AMP	1	11	9.1%	No
ZNF510		9q22.33	AMP	1	11	9.1%	No
CCT8L2		22q11.1	HOMDEL	1	11	9.1%	No
FBXL4		6q16.1-q16.2	HOMDEL	1	11	9.1%	No
YTHDF3-DT		8q12.3	AMP	1	11	9.1%	No
LRRC56		11p15.5	HOMDEL	1	11	9.1%	No
TMED11P		4p16.3	AMP	1	11	9.1%	No
TAP2		6p21.32	AMP	1	11	9.1%	Yes
SCX		8q24.3	AMP	1	11	9.1%	No
ADD1		4p16.3	AMP	1	11	9.1%	No
TRIM15		6p22.1	AMP	1	11	9.1%	No
LINC01298		8q22.1	AMP	1	11	9.1%	No
TSPYL4		6q22.1	HOMDEL	1	11	9.1%	No
FAM99B		11p15.5	HOMDEL	1	11	9.1%	No
ATF6B		6p21.3	AMP	1	11	9.1%	No
RIPK2		8q21.3	AMP	1	11	9.1%	No
HCG4		6p22.1	AMP	1	11	9.1%	No
RLN2		9p24.1	AMP	1	11	9.1%	No
LINC00977		8q24.21	AMP	1	11	9.1%	No
ACVR1C		2q24.1	HOMDEL	1	11	9.1%	No
TNFRSF11B		8q24.12	AMP	1	11	9.1%	No
TAPBP		6p21.32	AMP	1	11	9.1%	No
LAP3		4p15.32	AMP	1	11	9.1%	No
FABP12		8q21.13	AMP	1	11	9.1%	No
SPAG1		8q22.2	AMP	1	11	9.1%	No
MUC21		6p21.33	AMP	1	11	9.1%	No
ZNF623		8q24.3	AMP	1	11	9.1%	No
ERCC6L2-AS1		9q22.32	AMP	1	11	9.1%	No
ASAP1-IT2		8q24.21	AMP	1	11	9.1%	No
TFAP2A-AS1		6p24.3	AMP	1	11	9.1%	No
STOX2		4q35.1	HOMDEL	2	11	18.2%	No
CCDC166		8q24.3	AMP	1	11	9.1%	No
GALNT5		2q24.1	HOMDEL	1	11	9.1%	No
LINC00955		4p16.3	AMP	1	11	9.1%	No
RREB1		6p24.3	AMP	1	11	9.1%	No
ACSL1		4q35.1	HOMDEL	2	11	18.2%	No
CMAHP		6p22.3	AMP	1	11	9.1%	No
FAM135B		8q24.23	AMP	1	11	9.1%	No
GRHL2		8q22.3	AMP	1	11	9.1%	No
ZRANB3		2q21.3	HOMDEL	1	11	9.1%	No
SLC17A2		6p22.2	AMP	1	11	9.1%	No
ZNF718		4p16.3	AMP	1	11	9.1%	No
LINC02904		8q24.3	AMP	1	11	9.1%	No
LINC01235		9p23	AMP	1	11	9.1%	No
TSPAN32		11p15.5	HOMDEL	1	11	9.1%	No
RNF39		6p22.1	AMP	1	11	9.1%	No
RALYL		8q21.2	AMP	1	11	9.1%	No
PREP		6q21	HOMDEL	1	11	9.1%	No
ZSCAN26		6p22.1	AMP	1	11	9.1%	No
PXDNL		8q11.22-q11.23	AMP	1	11	9.1%	No
GDF6		8q22.1	AMP	1	11	9.1%	No
KCNN4		19q13.31	AMP	1	11	9.1%	No
MUC5B		11p15.5	HOMDEL	1	11	9.1%	No
CCDC148-AS1		2q24.1	HOMDEL	1	11	9.1%	No
LY75-CD302		2q24.2	HOMDEL	1	11	9.1%	No
OR2B6		6p22.1	AMP	1	11	9.1%	No
RIDA		8q22.2	AMP	1	11	9.1%	No
MARCHF3		5q23.2	AMP	1	11	9.1%	No
USP17L30		4p16.1	AMP	1	11	9.1%	No
ASAP1-IT1		8q24.21	AMP	1	11	9.1%	No
TCP10L3		6q27	HOMDEL	1	11	9.1%	No
C4ORF46P3		8q21.13	AMP	1	11	9.1%	No
SLC39A4		8q24.3	AMP	1	11	9.1%	No
HLA-DRB6		6p21.32	AMP	1	11	9.1%	No
SLC26A8		6p21.31	AMP	1	11	9.1%	No
PSMB8		6p21.32	AMP	1	11	9.1%	No
RHPN1-AS1		8q24.3	AMP	1	11	9.1%	No
ACMSD		2q21.3	HOMDEL	1	11	9.1%	No
C8ORF76		8q24.13	AMP	1	11	9.1%	No
NXPH2		2q22.1	HOMDEL	1	11	9.1%	No
PSMB8-AS1		6p21.32	AMP	1	11	9.1%	No
AZIN1		8q22.3	AMP	1	11	9.1%	No
MMP16		8q21.3	AMP	1	11	9.1%	No
HDAC2		6q21	HOMDEL	1	11	9.1%	No
OPLAH		8q24.3	AMP	1	11	9.1%	No
HLA-DRB5		6p21.32	AMP	1	11	9.1%	No
FRMD1		6q27	HOMDEL	1	11	9.1%	No
TYRP1		9p23	AMP	1	11	9.1%	No
TRAPPC3L		6q22.1	HOMDEL	1	11	9.1%	No
KIRREL3		11q24.2	AMP	1	11	9.1%	No
ZNF189		9q31.1	AMP	1	11	9.1%	No
USP45		6q16.2	HOMDEL	1	11	9.1%	No
KCNV2		9p24.2	HOMDEL	1	11	9.1%	No
SESN1		6q21	HOMDEL	1	11	9.1%	Yes
TRIM39		6p22.1	AMP	1	11	9.1%	No
ZC3H3		8q24.3	AMP	1	11	9.1%	No
LY6K		8q24.3	AMP	1	11	9.1%	No
TRPA1		8q21.11	AMP	1	11	9.1%	No
STK3		8q22.2	HOMDEL	1	11	9.1%	No
RUNX1T1		8q21.3	AMP	1	11	9.1%	Yes
H2BC1		6p22.2	AMP	1	11	9.1%	No
CHD7		8q12.2	AMP	1	11	9.1%	No
GPRC6A		6q22.1	HOMDEL	1	11	9.1%	No
PSMB9		6p21.32	AMP	1	11	9.1%	No
PUF60		8q24.3	AMP	1	11	9.1%	No
PPP1R3A		7q31.1	HOMDEL	1	11	9.1%	No
ZBTB49		4p16.3	AMP	1	11	9.1%	No
DLL1		6q27	HOMDEL	1	11	9.1%	No
CPEB2		4p15.32	AMP	1	11	9.1%	No
UBR5		8q22.3	AMP	1	11	9.1%	Yes
CSPP1		8q13.1-q13.2	AMP	1	11	9.1%	No
CEP57L1		6q21	HOMDEL	1	11	9.1%	No
AFDN		6q27	HOMDEL	1	11	9.1%	Yes
KRTAP5-AS1		11p15.5	HOMDEL	1	11	9.1%	No
SNRPC		6p21.31	AMP	1	11	9.1%	No
PYCR3		8q24.3	AMP	1	11	9.1%	No
GAK		4p16.3	AMP	1	11	9.1%	No
DGKQ		4p16.3	AMP	1	11	9.1%	No
ZKSCAN8		6p21	AMP	1	11	9.1%	No
ST18		8q11.23	AMP	1	11	9.1%	No
PKHD1L1		8q23.1-q23.2	AMP	1	11	9.1%	No
RNH1		11p15.5	HOMDEL	1	11	9.1%	No
CKS2		9q22.2	AMP	1	11	9.1%	No
RIOK1		6p24.3	AMP	1	11	9.1%	No
MARCKS		6q21	HOMDEL	1	11	9.1%	No
PCGF3		4p16.3	AMP	1	11	9.1%	No
MTDH		8q22.1	AMP	1	11	9.1%	No
SYK		9q22.2	AMP	1	11	9.1%	Yes
AGPAT1		6p21.32	AMP	1	11	9.1%	No
STAU2-AS1		8q21.11	AMP	1	11	9.1%	No
PSMD14-DT		2q24.2	HOMDEL	1	11	9.1%	No
LINC02894		8q22.1	AMP	1	11	9.1%	No
NRXN3		14q24.3-q31.1	HOMDEL	1	11	9.1%	No
C6ORF62		6p22.3	AMP	1	11	9.1%	No
VXN		8q13.1	AMP	1	11	9.1%	No
RNF139-DT		8q24.13	AMP	1	11	9.1%	No
HDHD5		22q11.1	HOMDEL	1	11	9.1%	No
PIGG		4p16.3	AMP	1	11	9.1%	No
SH3TC1		4p16.1	AMP	1	11	9.1%	No
ZNF707		8q24.3	AMP	1	11	9.1%	No
TMEM64		8q21.3	AMP	1	11	9.1%	No
LTB		6p21.33	AMP	1	11	9.1%	Yes
TNF		6p21.33	AMP	1	11	9.1%	No
RNF19A		8q22.2	AMP	1	11	9.1%	No
EEF1E1		6p24.3	AMP	1	11	9.1%	No
PGGHG		11p15.5	HOMDEL	1	11	9.1%	No
GLIS3		9p24.2	HOMDEL	1	11	9.1%	No
ZNF518B		4p16.1	AMP	1	11	9.1%	No
RIF1		2q23.3	HOMDEL	1	11	9.1%	No
FZD6		8q22.3	AMP	1	11	9.1%	No
FSTL5		4q32.2	AMP	1	11	9.1%	No
FER1L6-AS1		8q24.13	AMP	1	11	9.1%	No
LINC02878		8q24.3	AMP	1	11	9.1%	No
GABBR2		9q22.33	AMP	1	11	9.1%	No
PEX2		8q21.13	AMP	1	11	9.1%	No
EXOC4		7q33	HOMDEL	1	11	9.1%	No
FHDC1		4q31.3	AMP	1	11	9.1%	No
ZFYVE28		4p16.3	AMP	1	11	9.1%	No
DCSTAMP		8q22.3	AMP	1	11	9.1%	No
SNHG6		8q13.1	AMP	1	11	9.1%	No
SLC49A3		4p16.3	AMP	1	11	9.1%	No
KDM1B		6p22.3	AMP	1	11	9.1%	No
KLHL38		8q24.13	AMP	1	11	9.1%	No
LINC01876		2q24.1	HOMDEL	1	11	9.1%	No
OSGIN2		8q21.3	AMP	1	11	9.1%	No
LCT-AS1		2q21.3	HOMDEL	1	11	9.1%	No
FAM83H		8q24.3	AMP	1	11	9.1%	No
COL10A1		6q22.1	HOMDEL	1	11	9.1%	No
EIF3E		8q23.1	AMP	1	11	9.1%	Yes
CD38		4p15.32	AMP	1	11	9.1%	No
POTEA		8p11.1	AMP	1	11	9.1%	No
MDC1		6p21.33	AMP	1	11	9.1%	Yes
AMD1		6q21	HOMDEL	1	11	9.1%	No
RPS6KC1		1q32.3	HOMDEL	1	11	9.1%	No
FNIP2		4q32.1	AMP	1	11	9.1%	No
RLN1		9p24.1	AMP	1	11	9.1%	No
EIF3IP1		7q31.1	HOMDEL	1	11	9.1%	No
TNNT3		11p15.5	HOMDEL	1	11	9.1%	No
RPP21		6p22.1	AMP	1	11	9.1%	No
MTSS1		8q24.13	AMP	1	11	9.1%	No
CXCR4		2q22.1	HOMDEL	1	11	9.1%	Yes
LINC01030		8q21.3	AMP	1	11	9.1%	No
TGS1		8q12.1	AMP	2	11	18.2%	No
LINC01603		8q13.2	AMP	1	11	9.1%	No
RTF2		20q13.31	AMP	1	11	9.1%	No
CLNK		4p16.1	AMP	1	11	9.1%	No
BLOC1S4		4p16.1	AMP	1	11	9.1%	No
MLANA		9p24.1	AMP	1	11	9.1%	No
NDUFAF4		6q16.1	HOMDEL	1	11	9.1%	No
SPOPL		2q22.1	HOMDEL	1	11	9.1%	No
NEU1		6p21.33	AMP	1	11	9.1%	No
PHF1		6p21.32	AMP	1	11	9.1%	Yes
TRIML1		4q35.2	HOMDEL	2	11	18.2%	No
SKIC2		6p21.33	AMP	1	11	9.1%	No
COPS5		8q13.1	AMP	1	11	9.1%	No
NSG1		4p16.3	AMP	1	11	9.1%	No
XKR9		8q13.3	AMP	1	11	9.1%	No
MCM6		2q21.3	HOMDEL	1	11	9.1%	No
ZNF16		8q24.3	AMP	1	11	9.1%	No
CEP85L		6q22.31	HOMDEL	1	11	9.1%	No
ENPP2		8q24.12	AMP	1	11	9.1%	No
PHF2		9q22.31	AMP	1	11	9.1%	No
PRR3		6p21.33	AMP	1	11	9.1%	No
LINC00587		9q31.1	AMP	1	11	9.1%	No
CFAP99		4p16.3	AMP	1	11	9.1%	No
MED28		4p15.32	AMP	1	11	9.1%	No
RING1		6p21.32	AMP	1	11	9.1%	No
EHBP1		2p15	HOMDEL	1	11	9.1%	No
POP1		8q22.2	AMP	1	11	9.1%	No
NTPCR		1q42.2	HOMDEL	1	11	9.1%	No
ARC		8q24.3	AMP	1	11	9.1%	No
SH3BP2		4p16.3	AMP	1	11	9.1%	No
LINC01806		2q24.2	HOMDEL	1	11	9.1%	No
IDUA		4p16.3	AMP	1	11	9.1%	No
ERMN		2q24.1	HOMDEL	1	11	9.1%	No
CIBAR1-DT		8q22.1	AMP	1	11	9.1%	No
KCNH7-AS1		2q24.2	HOMDEL	1	11	9.1%	No
TOP1MT		8q24.3	AMP	1	11	9.1%	No
LINC01699		1q25.3	AMP	1	11	9.1%	No
RP1		8q11.23-q12.1	AMP	1	11	9.1%	No
CPNE3		8q21.3	AMP	1	11	9.1%	No
TRIM2		4q31.3	AMP	1	11	9.1%	No
MRPL23-AS1		11p15.5	HOMDEL	1	11	9.1%	No
NPY5R		4q32.2	AMP	1	11	9.1%	No
RAD21-AS1		8q24.11	AMP	1	11	9.1%	No
ZBTB12		6p21.33	AMP	1	11	9.1%	No
FER1L6		8q24.13	AMP	1	11	9.1%	No
GCN1		12q24.23	AMP	1	11	9.1%	No
GNL1		6p21.33	AMP	1	11	9.1%	No
TMEM14B		6p24.2	AMP	1	11	9.1%	No
TRIM14		9q22.33	AMP	1	11	9.1%	No
IPPK		9q22.31	AMP	1	11	9.1%	No
RFX3		9p24.2	HOMDEL	1	11	9.1%	No
OR11H1		22q11.1	HOMDEL	1	11	9.1%	No
TFEC		7q31.2	HOMDEL	1	11	9.1%	No
FAM120AOS		9q22.31	AMP	1	11	9.1%	No
DAPL1		2q24.1	HOMDEL	1	11	9.1%	No
LY6G6C		6p21.33	AMP	1	11	9.1%	No
H2AC13		6p22.1	AMP	1	11	9.1%	No
H2AC1		6p22.2	AMP	1	11	9.1%	No
MAN2B2		4p16.1	AMP	1	11	9.1%	No
TAP1		6p21.32	AMP	1	11	9.1%	Yes
GPR85		7q31.1	HOMDEL	1	11	9.1%	No
SPON2		4p16.3	AMP	1	11	9.1%	No
GPX5		6p22.1	AMP	1	11	9.1%	No
KPNA5		6q22.1	HOMDEL	1	11	9.1%	No
NPY2R		4q32.1	AMP	1	11	9.1%	No
INSL4		9p24.1	AMP	1	11	9.1%	No
DLG2		11q14.1	HOMDEL	1	11	9.1%	No
LY6G5C		6p21.33	AMP	1	11	9.1%	No
GOPC		6q22.1	HOMDEL	1	11	9.1%	Yes
AGBL4		1p33	HOMDEL	2	11	18.2%	No
LINC00240		6p22.2	AMP	1	11	9.1%	No
MSANTD3-TMEFF1		9q31.1	AMP	1	11	9.1%	No
EMC2		8q23.1	AMP	1	11	9.1%	No
SGK3		8q13.1	AMP	1	11	9.1%	No
CTSD		11p15.5	HOMDEL	1	11	9.1%	No
DEK		6p22.3	AMP	1	11	9.1%	Yes
SEMA4D		9q22.2	AMP	1	11	9.1%	No
LY6D		8q24.3	AMP	1	11	9.1%	No
SEC63		6q21	HOMDEL	1	11	9.1%	No
H4C11		6p22.1	AMP	1	11	9.1%	No
MROCKI		6q21	HOMDEL	1	11	9.1%	No
FAM99A		11p15.5	HOMDEL	1	11	9.1%	No
AARD		8q24.11	AMP	1	11	9.1%	No
TSHZ1		18q22.3	AMP	1	11	9.1%	No
STX17-DT		9q31.1	AMP	1	11	9.1%	No
CTSV		9q22.33	AMP	1	11	9.1%	No
PPDPFL		8q11.21	AMP	1	11	9.1%	No
RNF175		4q31.3	AMP	1	11	9.1%	No
RAPGEF2		4q32.1	AMP	1	11	9.1%	No
TSHZ2		20q13.2	AMP	1	11	9.1%	No
HFE		6p22.2	AMP	1	11	9.1%	No
GK3		4q32.3	AMP	1	11	9.1%	No
UFL1		6q16.1	HOMDEL	1	11	9.1%	No
BVES-AS1		6q21	HOMDEL	1	11	9.1%	No
PVT1		8q24.21	AMP	2	11	18.2%	No
NAT8L		4p16.3	AMP	1	11	9.1%	No
H4C12		6p22.1	AMP	1	11	9.1%	No
NBAT1		6p22.3	AMP	1	11	9.1%	No
FAM162B		6q22.1	HOMDEL	1	11	9.1%	No
ELOVL2-AS1		6p24.2	AMP	1	11	9.1%	No
DUX4L2		4q35.2	HOMDEL	2	11	18.2%	No
TMEM192		4q32.3	AMP	1	11	9.1%	No
OTUD6B		8q21.3	AMP	1	11	9.1%	No
ZFPM2		8q23	AMP	1	11	9.1%	No
DPP4		2q24.2	HOMDEL	1	11	9.1%	No
STAU2		8q21.11	AMP	1	11	9.1%	No
MAPK13		6p21.31	AMP	1	11	9.1%	No
USP17L26		4p16.1	AMP	1	11	9.1%	No
ALDH5A1		6p22.3	AMP	1	11	9.1%	No
PDP1		8q22.1	AMP	1	11	9.1%	No
H4C8		6p22.2	AMP	1	11	9.1%	No
CASC9		8q21.13	AMP	1	11	9.1%	No
GPR20		8q24.3	AMP	1	11	9.1%	No
LSP1		11p15.5	HOMDEL	1	11	9.1%	No
MMADHC		2q23.2	HOMDEL	1	11	9.1%	No
SMG9		19q13.31	AMP	1	11	9.1%	No
DOK5		20q13.2	AMP	1	11	9.1%	No
INSL6		9p24.1	AMP	1	11	9.1%	No
SOX17		8q11.23	AMP	1	11	9.1%	Yes
GRB14		2q24.3	HOMDEL	1	11	9.1%	No
FMNL2		2q23.3	HOMDEL	1	11	9.1%	No
FRG1		4q35.2	HOMDEL	2	11	18.2%	No
SHARPIN		8q24.3	AMP	1	11	9.1%	No
FAM229B		6q21	HOMDEL	1	11	9.1%	No
NR4A3		9q22	AMP	1	11	9.1%	Yes
TMEM74		8q23.1	AMP	1	11	9.1%	No
H4C3		6p22.2	AMP	1	11	9.1%	No
FAM110B		8q12.1	AMP	1	11	9.1%	No
HPF1		4q33	AMP	1	11	9.1%	No
HSD17B3		9q22.32	AMP	1	11	9.1%	No
VN1R10P		6p22.1	AMP	1	11	9.1%	No
SLC30A8		8q24.11	AMP	1	11	9.1%	No
MTFR1		8q13.1	AMP	1	11	9.1%	No
SLC35D2		9q22.32	AMP	1	11	9.1%	No
BAG6		6p21.33	AMP	1	11	9.1%	No
TTLL2		6q27	HOMDEL	1	11	9.1%	No
BPNT2		8q12.1	AMP	1	11	9.1%	No
H4C5		6p22.2	AMP	1	11	9.1%	No
LINC00251		8q13.1	AMP	1	11	9.1%	No
SDR16C5		8q12.1	AMP	1	11	9.1%	No
CLPS		6p21.31	AMP	1	11	9.1%	No
VLDLR-AS1		9p24.2	HOMDEL	1	11	9.1%	No
LETM1		4p16.3	AMP	1	11	9.1%	No
RPS3A		4q31.3	AMP	1	11	9.1%	No
CPLX1		4p16.3	AMP	1	11	9.1%	No
PRRC2A		6p21.33	AMP	1	11	9.1%	No
SCT		11p15.5	HOMDEL	1	11	9.1%	No
UPP2		2q24.1	HOMDEL	1	11	9.1%	No
H4C2		6p22.2	AMP	1	11	9.1%	No
RNF144B		6p22.3	AMP	1	11	9.1%	No
ADCK5		8q24.3	AMP	1	11	9.1%	No
TSTD2		9q22.33	AMP	1	11	9.1%	No
DDX39B		6p21.33	AMP	1	11	9.1%	No
C6ORF15		6p21.33	AMP	1	11	9.1%	No
NOP14-AS1		4p16.3	AMP	1	11	9.1%	No
LINC00700		10p15.3	HOMDEL	1	11	9.1%	No
ATAD2		8q24.13	AMP	1	11	9.1%	No
GEM		8q22.1	AMP	1	11	9.1%	No
MAP10		1q42.2	HOMDEL	1	11	9.1%	No
H4C7		6p22.2	AMP	1	11	9.1%	No
NDUFB9		8q24.13	AMP	1	11	9.1%	No
LY6G6D		6p21.33	AMP	1	11	9.1%	No
H2AC2P		6p22.2	AMP	1	11	9.1%	No
GPANK1		6p21.33	AMP	1	11	9.1%	No
TG		8q24.22	AMP	1	11	9.1%	No
RIMS2		8q22.3	AMP	1	11	9.1%	No
ARMC1		8q13.1	AMP	1	11	9.1%	No
IQANK1		8q24.3	AMP	1	11	9.1%	No
DUX4L5		4q35.2	HOMDEL	2	11	18.2%	No
COQ3		6q16.2	HOMDEL	1	11	9.1%	No
USP17L25		4p16.1	AMP	1	11	9.1%	No
H4C13		6p22.1	AMP	1	11	9.1%	No
UHRF2		9p24.1	AMP	1	11	9.1%	No
IRGC		19q13.31	AMP	1	11	9.1%	No
MDFIC		7q31.1-q31.2	HOMDEL	1	11	9.1%	No
C4ORF48		4p16.3	AMP	1	11	9.1%	No
RBIS		8q21.2	AMP	1	11	9.1%	No
PDE10A		6q27	HOMDEL	1	11	9.1%	No
ABT1		6p22.2	AMP	1	11	9.1%	No
KRTAP5-1		11p15.5	HOMDEL	1	11	9.1%	No
VARS1		6p21.33	AMP	1	11	9.1%	No
H4C9		6p22.1	AMP	1	11	9.1%	Yes
GRIN1		9q34.3	AMP	1	11	9.1%	No
LIN28B		6q16.3-q21	HOMDEL	1	11	9.1%	No
HLA-G		6p22.1	AMP	1	11	9.1%	No
GRPEL1		4p16.1	AMP	1	11	9.1%	No
TRIM39-RPP21		6p22.1	AMP	1	11	9.1%	No
CRH		8q13.1	AMP	1	11	9.1%	No
RGS18		1q31.2	HOMDEL	1	11	9.1%	No
KAAG1		6p22.3	AMP	1	11	9.1%	No
MAFA		8q24.3	AMP	1	11	9.1%	No
CDSN		6p21.33	AMP	1	11	9.1%	No
NBN		8q21.3	AMP	1	11	9.1%	Yes
STAM2		2q23.3	HOMDEL	1	11	9.1%	No
TENM3		4q34.3-q35.1	HOMDEL	2	11	18.2%	No
KCNQ1		11p15.5-p15.4	HOMDEL	1	11	9.1%	No
NIPAL2		8q22.2	AMP	1	11	9.1%	No
NEB		2q23.3	HOMDEL	1	11	9.1%	No
PGBD1		6p22.1	AMP	1	11	9.1%	No
HLA-F		6p22.1	AMP	1	11	9.1%	No
MIPOL1		14q13.3-q21.1	HOMDEL	1	11	9.1%	No
RERE		1p36.23	AMP	1	11	9.1%	No
AFAP1		4p16.1	AMP	1	11	9.1%	No
PPT2-EGFL8		6p21.32	AMP	1	11	9.1%	No
TSNARE1		8q24.3	AMP	1	11	9.1%	No
SRPK1		6p21.31	AMP	1	11	9.1%	No
LINC02900		5q31.1	AMP	1	11	9.1%	No
BARX1		9q22.32	AMP	1	11	9.1%	No
TLR2		4q31.3	AMP	1	11	9.1%	No
DOK7		4p16.3	AMP	1	11	9.1%	No
TRAPPC9		8q24.3	AMP	1	11	9.1%	No
TMEM129		4p16.3	AMP	1	11	9.1%	No
HLA-E		6p22.1	AMP	1	11	9.1%	No
ANKRD37		4q35.1	HOMDEL	2	11	18.2%	No
UNC93A		6q27	HOMDEL	1	11	9.1%	No
RAD21		8q24.11	AMP	1	11	9.1%	Yes
HGSNAT		8p11.21-p11.1	AMP	1	11	9.1%	No
MROH1		8q24.3	AMP	1	11	9.1%	No
TMEM121B		22q11.1	HOMDEL	1	11	9.1%	No
BHLHE22-AS1		8q12.3	AMP	1	11	9.1%	No
PDGFC		4q32.1	AMP	1	11	9.1%	No
SLC25A32		8q22.3	AMP	1	11	9.1%	No
BTN2A1		6p22.2	AMP	1	11	9.1%	No
MAN1B1		9q34.3	AMP	1	11	9.1%	No
DNAAF11		8q24.22	AMP	1	11	9.1%	No
DACT2		6q27	HOMDEL	1	11	9.1%	No
PPP3R2		9q31.1	AMP	1	11	9.1%	No
ABRA		8q23.1	AMP	1	11	9.1%	No
UBXN11		1p36.11	AMP	1	11	9.1%	No
LINC01587		4p16.2	AMP	1	11	9.1%	No
TDO2		4q32.1	AMP	1	11	9.1%	No
FUT9		6q16.1	HOMDEL	1	11	9.1%	No
FAM83A		8q24.13	AMP	1	11	9.1%	No
ZKSCAN4		6p22.1	AMP	1	11	9.1%	No
MC3R		20q13.2	AMP	1	11	9.1%	No
ZBTB22		6p21.3	AMP	1	11	9.1%	No
LINC00588		8q12.1	AMP	1	11	9.1%	No
TRIM60		4q32.3	AMP	1	11	9.1%	No
GPR31		6q27	HOMDEL	1	11	9.1%	No
LINC00581		6p22.3	AMP	1	11	9.1%	No
CRYBG1		6q21	HOMDEL	1	11	9.1%	No
SLC35F1		6q22.2-q22.31	HOMDEL	1	11	9.1%	No
MAP3K19		2q21.3	HOMDEL	1	11	9.1%	No
RASSF7		11p15.5	HOMDEL	1	11	9.1%	No
TRIM40		6p22.1	AMP	1	11	9.1%	No
SLC2A9		4p16.1	AMP	1	11	9.1%	No
CECR7		22q11.1	HOMDEL	1	11	9.1%	No
LINC01441		20q13.2	AMP	1	11	9.1%	No
FAM120A		9q22.31	AMP	1	11	9.1%	No
TRIM55		8q13.1	AMP	1	11	9.1%	No
C6ORF118		6q27	HOMDEL	1	11	9.1%	No
STX18		4p16.3-p16.2	AMP	1	11	9.1%	No
LINC00242		6q27	HOMDEL	1	11	9.1%	No
DAXX		6p21.32	AMP	1	11	9.1%	Yes
WDR46		6p21.32	AMP	1	11	9.1%	No
SLC26A3		7q22.3-q31.1	HOMDEL	1	11	9.1%	No
BTN1A1		6p22.2	AMP	1	11	9.1%	No
NCOA2		8q13.3	AMP	1	11	9.1%	Yes
MICA		6p21.33	AMP	1	11	9.1%	No
ZNF76		6p21.31	AMP	1	11	9.1%	No
DCANP1		5q31.1	AMP	1	11	9.1%	No
ARHGAP15		2q22.2-q22.3	HOMDEL	1	11	9.1%	No
TNIP2		4p16.3	AMP	1	11	9.1%	No
DDR1		6p21.33	AMP	1	11	9.1%	Yes
USP17L12		4p16.1	AMP	1	11	9.1%	No
JAKMIP1-DT		4p16.1	AMP	1	11	9.1%	No
CTTNBP2		7q31.31	HOMDEL	1	11	9.1%	No
KIF25-AS1		6q27	HOMDEL	1	11	9.1%	No
DARS1		2q21.3	HOMDEL	1	11	9.1%	No
TCP11		6p21.31	AMP	1	11	9.1%	No
LINC01606		8q12.1	AMP	1	11	9.1%	No
LY86		6p25.1	AMP	1	11	9.1%	No
MYOM2		8p23.3	HOMDEL	1	11	9.1%	No
NAMA		9q22.33	AMP	1	11	9.1%	No
RPS6KA2-IT1		6q27	HOMDEL	1	11	9.1%	No
MROH5		8q24.3	AMP	1	11	9.1%	No
LHFPL5		6p21.31	AMP	1	11	9.1%	No
GPR78		4p16.1	AMP	1	11	9.1%	No
CALHM5		6q22.1	HOMDEL	1	11	9.1%	No
PACSIN1		6p21.3	AMP	1	11	9.1%	No
IRF2		4q35.1	HOMDEL	2	11	18.2%	Yes
DSP		6p24.3	AMP	1	11	9.1%	No
RAB28		4p15.33	AMP	1	11	9.1%	No
GASK1B		4q32.1	AMP	1	11	9.1%	No
PLGRKT		9p24.1	AMP	1	11	9.1%	No
PRSS16		6p22.1	AMP	1	11	9.1%	No
CRACR2B		11p15.5	HOMDEL	1	11	9.1%	No
TRMO		9q22.33	AMP	1	11	9.1%	No
MACROD2-IT1		20p12.1	HOMDEL	1	11	9.1%	No
ING2-DT		4q35.1	HOMDEL	2	11	18.2%	No
FAM218A		4q32.3	AMP	1	11	9.1%	No
DMAC1		9p24.1	AMP	1	11	9.1%	No
NCR3		6p21.33	AMP	1	11	9.1%	No
RBM43		2q23.3	HOMDEL	1	11	9.1%	No
BLOC1S5		6p24.3	AMP	1	11	9.1%	No
LINC00473		6q27	HOMDEL	1	11	9.1%	No
BOD1L1		4p15.33	AMP	1	11	9.1%	No
SUSD3		9q22.31	AMP	1	11	9.1%	No
OR2B2		6p22.1	AMP	1	11	9.1%	No
TPD52L3		9p24.1	AMP	1	11	9.1%	No
MIR124-2HG		8q12.3	AMP	1	11	9.1%	No
SLBP		4p16.3	AMP	1	11	9.1%	No
OTUD6B-AS1		8q21.3	AMP	1	11	9.1%	No
CCNT2		2q21.3	HOMDEL	1	11	9.1%	No
CCDC110		4q35.1	HOMDEL	2	11	18.2%	No
FRK		6q22.1	HOMDEL	1	11	9.1%	No
R3HDM1		2q21.3	HOMDEL	1	11	9.1%	No
CLDN22		4q35.1	HOMDEL	2	11	18.2%	No
PLA2R1		2q23-q24	HOMDEL	1	11	9.1%	No
SNORD54		8q12.1	AMP	1	11	9.1%	No
H1-5		6p22.1	AMP	1	11	9.1%	Yes
LAMA4		6q21	HOMDEL	1	11	9.1%	No
SHC3		9q22.1	AMP	1	11	9.1%	No
NAALADL2-AS3		3q26.3	HOMDEL	1	11	9.1%	No
POLR2K		8q22.2	AMP	1	11	9.1%	No
APELA		4q32.3	AMP	1	11	9.1%	No
GRIN3A		9q31.1	AMP	1	11	9.1%	No
SNORD84		6p21.33	AMP	1	11	9.1%	No
HCG27		6p21.33	AMP	1	11	9.1%	No
H1-4		6p22.2	AMP	1	11	9.1%	Yes
YWHAZ		8q22.3	AMP	1	11	9.1%	No
PLRG1		4q31.3	AMP	1	11	9.1%	No
CTHRC1		8q22.3	AMP	1	11	9.1%	No
OSTM1		6q21	HOMDEL	1	11	9.1%	No
CLDN24		4q35.1	HOMDEL	2	11	18.2%	No
PRPF40A		2q23.3	HOMDEL	1	11	9.1%	No
COLEC10		8q24.12	AMP	1	11	9.1%	No
FHL5		6q16.1	HOMDEL	1	11	9.1%	No
GPAA1		8q24.3	AMP	1	11	9.1%	No
LIN28B-AS1		6q16.3	HOMDEL	1	11	9.1%	No
RPS10		6p21.31	AMP	1	11	9.1%	No
BMP6		6p24.3	AMP	1	11	9.1%	No
DUX4L1		4q35.2	HOMDEL	2	11	18.2%	No
ATP5ME		4p16.3	AMP	1	11	9.1%	No
SLC26A7		8q21.3	AMP	1	11	9.1%	No
ANXA2P1		4q31.3	AMP	1	11	9.1%	No
H1-3		6p22.2	AMP	1	11	9.1%	Yes
MIR4453HG		4q31.3	AMP	1	11	9.1%	No
POMK		8p11.21	AMP	1	11	9.1%	No
TRIM10		6p22.1	AMP	1	11	9.1%	No
MIR4290HG		9q22.2	AMP	1	11	9.1%	No
KRTAP5-2		11p15.5	HOMDEL	1	11	9.1%	No
SFRP2		4q31.3	AMP	1	11	9.1%	Yes
ETFDH		4q32.1	AMP	1	11	9.1%	No
MTERF3		8q22.1	AMP	1	11	9.1%	No
ZNF696		8q24.3	AMP	1	11	9.1%	No
BMP7		20q13.31	AMP	1	11	9.1%	No
PPP1R11		6p22.1	AMP	1	11	9.1%	No
BMP7-AS1		20q13.31	AMP	1	11	9.1%	No
SNTB1		8q24.12	AMP	1	11	9.1%	No
TNNI2		11p15.5	HOMDEL	1	11	9.1%	No
ERMARD		6q27	HOMDEL	1	11	9.1%	No
H1-2		6p22.2	AMP	1	11	9.1%	Yes
FGA		4q31.3	AMP	1	11	9.1%	No
HLA-L		6p22.1	AMP	1	11	9.1%	No
SLC25A22		11p15.5	HOMDEL	1	11	9.1%	No
LYPD6		2q23.2	HOMDEL	1	11	9.1%	No
THAP5		7q31.1	HOMDEL	1	11	9.1%	No
DARS1-AS1		2q21.3	HOMDEL	1	11	9.1%	No
MFAP3L		4q33	AMP	1	11	9.1%	No
NOP14		4p16.3	AMP	1	11	9.1%	No
EXOSC4		8q24.3	AMP	1	11	9.1%	No
MAPK15		8q24.3	AMP	1	11	9.1%	No
KIF25		6q27	HOMDEL	1	11	9.1%	No
USP17L29		4p16.1	AMP	1	11	9.1%	No
OTOP1		4p16.3	AMP	1	11	9.1%	No
SCGB1C2		17p13.3	HOMDEL	1	11	9.1%	No
SLC35B3		6p24.3	AMP	1	11	9.1%	No
FGB		4q31.3	AMP	1	11	9.1%	No
TBP		6q27	HOMDEL	1	11	9.1%	No
ZNF204P		6p22.1	AMP	1	11	9.1%	No
DPP7		9q34.3	AMP	1	11	9.1%	No
IL7		8q21.13	AMP	1	11	9.1%	No
PALLD		4q32.3	AMP	1	11	9.1%	No
MTRES1		6q21	HOMDEL	1	11	9.1%	No
CASC16		16q12.1-q12.2	AMP	1	11	9.1%	No
NTAQ1		8q24.13	AMP	1	11	9.1%	No
RGS20		8q11.23	AMP	1	11	9.1%	No
TMEM131L		4q31.3	AMP	1	11	9.1%	No
GRINA		8q24.3	AMP	1	11	9.1%	No
TANK		2q24.2	HOMDEL	1	11	9.1%	No
IGF2		11p15.5	HOMDEL	1	11	9.1%	Yes
MRPS18B		6p21.33	AMP	1	11	9.1%	No
ENO1		1p36.23	AMP	1	11	9.1%	No
NCBP1		9q22.33	AMP	1	11	9.1%	No
ANP32B		9q22.33	AMP	1	11	9.1%	No
NR4A2		2q22-q23	HOMDEL	1	11	9.1%	No
FKBP5		6p21.31	AMP	1	11	9.1%	No
WASHC1		9p24.3	HOMDEL	1	11	9.1%	No
PPP1R16A		8q24.3	AMP	1	11	9.1%	No
HLA-J		6p22.1	AMP	1	11	9.1%	No
PTPRK		6q22.33	AMP	1	11	9.1%	Yes
HABP4		9q22.32	AMP	1	11	9.1%	No
MAK		6p24.2	AMP	1	11	9.1%	No
CD52		1p36.11	AMP	1	11	9.1%	No
TLL1		4q32.3	AMP	1	11	9.1%	No
ZNF484		9q22.31	AMP	1	11	9.1%	No
NR2E1		6q21	HOMDEL	1	11	9.1%	No
CYRIB		8q24.21	AMP	1	11	9.1%	No
PHRF1		11p15.5	HOMDEL	1	11	9.1%	No
SNORD52		6p21.33	AMP	1	11	9.1%	No
TMA16		4q32.2	AMP	1	11	9.1%	No
LNCOC1		8q24.3	AMP	1	11	9.1%	No
ARMH2		6p22.3	AMP	1	11	9.1%	No
MIR210HG		11p15.5	HOMDEL	1	11	9.1%	No
TXNDC5		6p24.3	AMP	1	11	9.1%	No
SMPD2		6q21	HOMDEL	1	11	9.1%	No
HLA-H		6p22.1	AMP	1	11	9.1%	No
BET1L		11p15.5	HOMDEL	1	11	9.1%	No
LINC00964		8q24.13	AMP	1	11	9.1%	No
QKI		6q26	HOMDEL	1	11	9.1%	Yes
PDE4D		5q11.2-q12.1	HOMDEL	1	11	9.1%	No
GUSBP2		6p22.2	AMP	1	11	9.1%	No
INPP4B		4q31.21	AMP	1	11	9.1%	Yes
FHIP1A		4q31.3	AMP	1	11	9.1%	No
FAM193A		4p16.3	AMP	1	11	9.1%	No
LINC01501		9q22.2	AMP	1	11	9.1%	No
LRP1B		2q22.1-q22.2	HOMDEL	1	11	9.1%	Yes
RBMS1		2q24.2	HOMDEL	1	11	9.1%	No
TTF2		1p13.1	HOMDEL	1	11	9.1%	No
BVES		6q21	HOMDEL	1	11	9.1%	No
PRDM13		6q16.2	HOMDEL	1	11	9.1%	No
RPL30		8q22.2	AMP	1	11	9.1%	No
DEPTOR		8q24.12	AMP	1	11	9.1%	No
BOP1		8q24.3	AMP	1	11	9.1%	No
IMPA1		8q21.13	AMP	1	11	9.1%	No
LY6H		8q24.3	AMP	1	11	9.1%	No
GUCY1A1		4q32.1	AMP	1	11	9.1%	No
WDSUB1		2q24.2	HOMDEL	1	11	9.1%	No
TBC1D31		8q24.13	AMP	1	11	9.1%	No
H2AC4		6p22.2	AMP	1	11	9.1%	No
MND1		4q31.3	AMP	1	11	9.1%	No
RIPOR2		6p22.3	AMP	1	11	9.1%	No
THSD7B		2q22.1	HOMDEL	1	11	9.1%	No
STX18-AS1		4p16.2	AMP	1	11	9.1%	No
DEAF1		11p15.5	HOMDEL	1	11	9.1%	No
LY6E		8q24.3	AMP	1	11	9.1%	No
GUCY1B1		4q32.1	AMP	1	11	9.1%	No
SMARCA2		9p24.3	HOMDEL	1	11	9.1%	Yes
DCAF4L2		8q21.3	AMP	1	11	9.1%	No
NRCAM		7q31.1	HOMDEL	1	11	9.1%	No
MSANTD3		9q31.1	AMP	1	11	9.1%	No
GML		8q24.3	AMP	1	11	9.1%	No
HEY1		8q21.13	AMP	1	11	9.1%	Yes
H2AC6		6p22.2	AMP	1	11	9.1%	Yes
LINC02532		6q21	HOMDEL	1	11	9.1%	No
EVC2		4p16.2	AMP	1	11	9.1%	No
LRRC24		8q24.3	AMP	1	11	9.1%	No
CSMD1		8p23.2	HOMDEL	1	11	9.1%	No
ST7-AS1		7q31.2	HOMDEL	1	11	9.1%	No
ANO9		11p15.5	HOMDEL	1	11	9.1%	No
PPIL6		6q21	HOMDEL	1	11	9.1%	No
TEAD3		6p21.31	AMP	1	11	9.1%	No
ZSCAN12		6p22.1	AMP	1	11	9.1%	No
VGLL2		6q22.1	HOMDEL	1	11	9.1%	No
TRIM61		4q32.3	AMP	1	11	9.1%	No
SNORA84		9q22.31	AMP	1	11	9.1%	No
NACA4P		8q22.3	AMP	1	11	9.1%	No
ATP6V1C1		8q22.3	AMP	1	11	9.1%	No
USP17L9P		4p16.1	AMP	1	11	9.1%	No
ZNF683		1p36.11	AMP	1	11	9.1%	No
CCDC148		2q24.1	HOMDEL	1	11	9.1%	No
LY75		2q24.2	HOMDEL	1	11	9.1%	No
PPID		4q32.1	AMP	1	11	9.1%	No
CCN3		8q24.12	AMP	1	11	9.1%	No
PI15		8q21.13	AMP	1	11	9.1%	No
CDC14B		9q22.32-q22.33	AMP	1	11	9.1%	No
PCAT1		8q24.21	AMP	2	11	18.2%	No
FBXO43		8q22.2	AMP	1	11	9.1%	No
ACVR2A		2q22.3-q23.1	HOMDEL	1	11	9.1%	Yes
HCG22		6p21.33	AMP	1	11	9.1%	No
TPI1P3		6q22.1	HOMDEL	1	11	9.1%	No
LDLRAD4		18p11.21	HOMDEL	1	11	9.1%	No
ZFHX4		8q21.13	AMP	1	11	9.1%	No
SCARNA27		6p24.3	AMP	1	11	9.1%	No
NRSN1		6p22.3	AMP	1	11	9.1%	No
RECQL4		8q24.3	AMP	1	11	9.1%	Yes
ZHX1-C8ORF76		8q24.13	AMP	1	11	9.1%	No
SCML4		6q21	HOMDEL	1	11	9.1%	No
MARCHF1		4q32.2-q32.3	AMP	1	11	9.1%	No
NDUFAF6		8q22.1	AMP	1	11	9.1%	No
C8ORF44-SGK3		8q13.1	AMP	1	11	9.1%	No
PENK		8q12.1	AMP	1	11	9.1%	No
MFSD14CP		9q22.33	AMP	1	11	9.1%	No
NOTCH4		6p21.32	AMP	1	11	9.1%	Yes
H2AC17		6p22.1	AMP	1	11	9.1%	Yes
MAPK14		6p21.31	AMP	1	11	9.1%	No
ODF3		11p15.5	HOMDEL	1	11	9.1%	No
DMRT1		9p24.3	HOMDEL	1	11	9.1%	No
MED30		8q24.11	AMP	1	11	9.1%	No
CARD19		9q22.31	AMP	1	11	9.1%	No
TRIM31		6p22.1	AMP	1	11	9.1%	No
CSTF1		20q13.2-q13.31	AMP	1	11	9.1%	No
RBM38		20q13.31	AMP	1	11	9.1%	No
HSPA1L		6p21.33	AMP	1	11	9.1%	No
CC2D2A		4p15.32	AMP	1	11	9.1%	No
CYTIP		2q24.1	HOMDEL	1	11	9.1%	No
AFG1L		6q21	HOMDEL	1	11	9.1%	No
MYL5		4p16.3	AMP	1	11	9.1%	No
H2BC8		6p22.2	AMP	1	11	9.1%	Yes
COX6C		8q22.2	AMP	1	11	9.1%	No
KCNS2		8q22.2	AMP	1	11	9.1%	No
PCGF3-AS1		4p16.3	AMP	1	11	9.1%	No
HSPA1B		6p21.33	AMP	1	11	9.1%	No
ARL15		5q11.2	HOMDEL	1	11	9.1%	No
CLXN		8q11.21	AMP	1	11	9.1%	No
LINC00861		8q24.13	AMP	2	11	18.2%	No
SH3RF1		4q32.3-q33	AMP	1	11	9.1%	No
FBXW7-AS1		4q31.3	AMP	1	11	9.1%	No
ERICH5		8q22.2	AMP	1	11	9.1%	No
LINC00967		8q13.1	AMP	1	11	9.1%	No
OPRK1		8q11.23	AMP	1	11	9.1%	No
TRPM5		11p15.5	HOMDEL	1	11	9.1%	No
MAN1B1-DT		9q34.3	AMP	1	11	9.1%	No
2002-08-01		8q24.3	AMP	1	11	9.1%	Yes
SNTG1		8q11.21	AMP	1	11	9.1%	No
FSIP2-AS2		2q32.1	HOMDEL	1	11	9.1%	No
ANKRD7		7q31.31	HOMDEL	1	11	9.1%	No
CPQ		8q22.1	AMP	1	11	9.1%	No
ALKAL1		8q11.23	AMP	1	11	9.1%	No
HSPA1A		6p21.33	AMP	1	11	9.1%	No
TRPS1		8q23.3	AMP	1	11	9.1%	No
GRIA2		4q32.1	AMP	1	11	9.1%	No
BRD7P3		6q22.31	HOMDEL	1	11	9.1%	No
LINC00534		8q21.3	AMP	1	11	9.1%	No
NMI		2q23.3	HOMDEL	1	11	9.1%	No
UAP1L1		9q34.3	AMP	1	11	9.1%	No
ERCC6L2		9q22.32	AMP	1	11	9.1%	No
SFI1		22q12.2	HOMDEL	1	11	9.1%	No
CLRN2		4p15.32	AMP	1	11	9.1%	No
MPDZ		9p23	AMP	1	11	9.1%	No
PSMD13		11p15.5	HOMDEL	1	11	9.1%	No
HLA-F-AS1		6p22.1	AMP	1	11	9.1%	No
SAMD12-AS1		8q24.12	AMP	1	11	9.1%	No
ASIC5		4q32.1	AMP	1	11	9.1%	No
USP17L6P		4p16.1	AMP	1	11	9.1%	No
DUSP8		11p15.5	HOMDEL	1	11	9.1%	No
KCNQ3		8q24.22	AMP	1	11	9.1%	No
GMNN		6p22.3	AMP	1	11	9.1%	No
MAP3K20-AS1		2q31.1	AMP	1	11	9.1%	No
ZKSCAN3		6p22.1	AMP	1	11	9.1%	No
PTDSS1		8q22.1	AMP	1	11	9.1%	No
IGF2-AS		11p15.5	HOMDEL	1	11	9.1%	No
RBPMS		8p12	AMP	1	11	9.1%	No
TDRD7		9q22.33	AMP	1	11	9.1%	No
CUL1		7q36.1	HOMDEL	1	11	9.1%	No
CSMD3		8q23.3	AMP	1	11	9.1%	No
RIC1		9p24.1	AMP	1	11	9.1%	No
USP17L24		4p16.1	AMP	1	11	9.1%	No
PRSS48		4q31.3	AMP	1	11	9.1%	No
PTK2		8q24.3	AMP	1	11	9.1%	No
LCORL		4p15.31	AMP	1	11	9.1%	No
MAL2		8q24.12	AMP	1	11	9.1%	No
MSC-AS1		8q13.3-q21.11	AMP	1	11	9.1%	No
XKR3		22q11.1	HOMDEL	1	11	9.1%	No
HNF4G		8q21.13	AMP	1	11	9.1%	No
CRYBG2		1p36.11	AMP	1	11	9.1%	No
SCUBE3		6p21.3	AMP	1	11	9.1%	No
SNORD48		6p21.33	AMP	1	11	9.1%	No
LINC01012		6p22.1	AMP	1	11	9.1%	No
SLC17A4		6p22.2	AMP	1	11	9.1%	No
DUX4L3		4q35.2	HOMDEL	2	11	18.2%	No
COL15A1		9q22.33	AMP	1	11	9.1%	No
E2F5		8q21.2	AMP	1	11	9.1%	No
DEPDC1B		5q12.1	HOMDEL	1	11	9.1%	No
GTDC1		2q22.3	HOMDEL	1	11	9.1%	No
RBM46		4q32.1	AMP	1	11	9.1%	No
C4ORF46		4q32.1	AMP	1	11	9.1%	No
LACTB2-AS1		8q13.3	AMP	1	11	9.1%	No
CFAP418		8q22.1	AMP	1	11	9.1%	No
C8ORF82		8q24.3	AMP	1	11	9.1%	No
LINC00290		4q34.3	HOMDEL	2	11	18.2%	No
LINC02880		6q21	HOMDEL	1	11	9.1%	No
RPF2		6q21	HOMDEL	1	11	9.1%	No
CFTR		7q31.2	HOMDEL	1	11	9.1%	No
STMN2		8q21.13	AMP	1	11	9.1%	No
MBOAT1		6p22.3	AMP	1	11	9.1%	No
DYNLT2		6q27	HOMDEL	1	11	9.1%	No
APOM		6p21.33	AMP	1	11	9.1%	No
LY96		8q21.11	AMP	1	11	9.1%	No
LYN		8q12.1	AMP	2	11	18.2%	Yes
GFUS		8q24.3	AMP	1	11	9.1%	No
PRIMPOL		4q35.1	HOMDEL	2	11	18.2%	No
ZNF517		8q24.3	AMP	1	11	9.1%	No
HELT		4q35.1	HOMDEL	2	11	18.2%	No
TGFBR1		9q22.33	AMP	1	11	9.1%	Yes
TUBB		6p21.33	AMP	1	11	9.1%	No
IP6K3		6p21.31	AMP	1	11	9.1%	No
ANKS6		9q22.33	AMP	1	11	9.1%	No
C4ORF47		4q35.1	HOMDEL	2	11	18.2%	No
PRR18		6q27	HOMDEL	1	11	9.1%	No
CD81		11p15.5	HOMDEL	1	11	9.1%	No
SCRIB		8q24.3	AMP	1	11	9.1%	No
FOXP2		7q31.1	HOMDEL	1	11	9.1%	No
MACROD2		20p12.1	HOMDEL	2	11	18.2%	No
PRL		6p22.3	AMP	1	11	9.1%	No
CDC42P3		8q24.3	AMP	1	11	9.1%	No
GATD1-DT		11p15.5	HOMDEL	1	11	9.1%	No
PITX1-AS1		5q31.1	AMP	1	11	9.1%	No
H2AC14		6p22.1	AMP	1	11	9.1%	No
ZFP57		6p22.1	AMP	1	11	9.1%	No
AGER		6p21.32	AMP	1	11	9.1%	No
DKK3		11p15.3	AMP	1	11	9.1%	Yes
POTEH		22q11.1	HOMDEL	1	11	9.1%	No
CCDC96		4p16.1	AMP	1	11	9.1%	No
AP2A2		11p15.5	HOMDEL	1	11	9.1%	No
PTPRD		9p24.1-p23	HOMDEL	1	11	9.1%	Yes
ZNF572		8q24.13	AMP	1	11	9.1%	No
CAGE1		6p24.3	AMP	1	11	9.1%	No
NINJ1		9q22.31	AMP	1	11	9.1%	No
GSDMC		8q24.21	AMP	1	11	9.1%	No
RNF20		9q31.1	AMP	1	11	9.1%	No
KIFC1		6p21.32	AMP	1	11	9.1%	No
S100P		4p16.1	AMP	1	11	9.1%	No
KLHL32		6q16.1	HOMDEL	1	11	9.1%	No
KCNQ1OT1		11p15.5	HOMDEL	1	11	9.1%	No
ZHX2		8q24.13	AMP	1	11	9.1%	No
STX17		9q31.1	AMP	1	11	9.1%	No
MROH6		8q24.3	AMP	1	11	9.1%	No
H2AC15		6p22.1	AMP	1	11	9.1%	No
DMRT2		9p24.3	HOMDEL	1	11	9.1%	No
DRD4		11p15.5	HOMDEL	1	11	9.1%	No
RAB3GAP1		2q21.3	HOMDEL	1	11	9.1%	No
MAF1		8q24.3	AMP	1	11	9.1%	No
COL11A2		6p21.32	AMP	1	11	9.1%	No
NUDT3		6p21.31	AMP	1	11	9.1%	No
RBFOX1		16p13.3	HOMDEL	2	11	18.2%	No
FAM86EP		4p16.3	AMP	1	11	9.1%	No
DNAJC5B		8q13.1	AMP	1	11	9.1%	No
PSORS1C1		6p21.33	AMP	1	11	9.1%	No
HEMGN		9q22.33	AMP	1	11	9.1%	No
THAP1		8p11.21	AMP	1	11	9.1%	No
XKR4		8q12.1	AMP	1	11	9.1%	No
ASPN		9q22.31	AMP	1	11	9.1%	No
PBX2		6p21.32	AMP	1	11	9.1%	No
E2F3		6p22.3	AMP	1	11	9.1%	Yes
LINC02492		4q35.2	HOMDEL	2	11	18.2%	No
SPIDR		8q11.21	AMP	1	11	9.1%	No
CD274		9p24.1	AMP	1	11	9.1%	Yes
SNAI2		8q11.21	AMP	1	11	9.1%	No
DNAJB9		7q31.1	HOMDEL	1	11	9.1%	No
KCNB2		8q21.11	AMP	1	11	9.1%	No
ANKRD46		8q22.3	AMP	1	11	9.1%	No
LRAT		4q32.1	AMP	1	11	9.1%	No
RPRM		2q23.3	HOMDEL	1	11	9.1%	No
H2AC16		6p22.1	AMP	1	11	9.1%	Yes
CRISPLD1		8q21.13	AMP	1	11	9.1%	No
SLCO3A1		15q26.1	AMP	1	11	9.1%	No
ZUP1		6q22.1	HOMDEL	1	11	9.1%	No
HGFAC		4p16.3	AMP	1	11	9.1%	No
NFIB		9p23-p22.3	AMP	1	11	9.1%	Yes
GGH		8q12.3	AMP	1	11	9.1%	No
H2AC11		6p22.1	AMP	1	11	9.1%	Yes
DOCK4		7q31.1	HOMDEL	1	11	9.1%	No
ASCL2		11p15.5	HOMDEL	1	11	9.1%	No
CPEB2-DT		4p15.33-p15.32	AMP	1	11	9.1%	No
ZHX1		8q24.13	AMP	1	11	9.1%	No
ZBED9		6p22.1	AMP	1	11	9.1%	No
GSTM2P1		6q21	HOMDEL	1	11	9.1%	No
LYNX1		8q24.3	AMP	1	11	9.1%	No
GRM4		6p21.31	AMP	1	11	9.1%	No
GAS2L1P2		9q22.33	AMP	1	11	9.1%	No
JAKMIP1		4p16.1	AMP	1	11	9.1%	No
ERP44		9q31.1	AMP	1	11	9.1%	No
LINC01920		2q23.3	HOMDEL	1	11	9.1%	No
MUC2		11p15.5	HOMDEL	1	11	9.1%	No
H3C7		6p22.2	AMP	1	11	9.1%	Yes
AK3		9p24.1	AMP	1	11	9.1%	No
OC90		8q24.22	AMP	1	11	9.1%	No
FABP4		8q21.13	AMP	1	11	9.1%	No
SBF1P1		8q12.1	AMP	1	11	9.1%	No
QRSL1		6q21	HOMDEL	1	11	9.1%	No
BICDL1		12q24.23	AMP	1	11	9.1%	No
DIRAS2		9q22.2	AMP	1	11	9.1%	No
WDR1		4p16.1	AMP	1	11	9.1%	No
LST1		6p21.33	AMP	1	11	9.1%	No
EPC2		2q23.1	HOMDEL	1	11	9.1%	No
H2AC7		6p22.2	AMP	1	11	9.1%	No
LINC01085		4p15.33	AMP	1	11	9.1%	No
PNPLA8		7q31.1	HOMDEL	1	11	9.1%	No
NDRG1		8q24.22	AMP	1	11	9.1%	Yes
BAAT		9q31.1	AMP	1	11	9.1%	No
ZBTB38		3q23	AMP	1	11	9.1%	No
SFTA2		6p21.33	AMP	1	11	9.1%	No
DOCK8-AS1		9p24.3	HOMDEL	1	11	9.1%	No
MSMO1		4q32.3	AMP	1	11	9.1%	No
B3GALT4		6p21.32	AMP	1	11	9.1%	No
LRRN3		7q31.1	HOMDEL	1	11	9.1%	No
ARHGAP39		8q24.3	AMP	1	11	9.1%	No
WWC2		4q35.1	HOMDEL	2	11	18.2%	No
MRPL23		11p15.5	HOMDEL	1	11	9.1%	No
H2AC8		6p22.2	AMP	1	11	9.1%	No
HACE1		6q16.3	HOMDEL	1	11	9.1%	No
BAALC-AS1		8q22.3	AMP	1	11	9.1%	No
LY86-AS1		6p25.1	AMP	1	11	9.1%	No
MANEA		6q16.1	HOMDEL	1	11	9.1%	No
ZNF367		9q22.32	AMP	1	11	9.1%	No
SOX4		6p22.3	AMP	1	11	9.1%	No
ATP6V1G2-DDX39B		6p21.33	AMP	1	11	9.1%	No
LINC00475		9q22.31	AMP	1	11	9.1%	No
MOS		8q12.1	AMP	1	11	9.1%	No
SSR1		6p24.3	AMP	1	11	9.1%	No
PIP4P2		8q21.3	AMP	1	11	9.1%	No
TEX41		2q22.3	HOMDEL	1	11	9.1%	No
PDLIM3		4q35.1	HOMDEL	2	11	18.2%	No
CD101-AS1		1p13.1	HOMDEL	1	11	9.1%	No
LEMD2		6p21.31	AMP	1	11	9.1%	No
PTP4A3		8q24.3	AMP	1	11	9.1%	No
PTGR3		18q22.3	AMP	1	11	9.1%	No
RHPN1		8q24.3	AMP	1	11	9.1%	No
SLC10A5		8q21.13	AMP	1	11	9.1%	No
CIBAR1P2		4q35.1	HOMDEL	2	11	18.2%	No
XPA		9q22.33	AMP	1	11	9.1%	Yes
USP17L27		4p16.1	AMP	1	11	9.1%	No
TBXT		6q27	HOMDEL	1	11	9.1%	No
TADA2B		4p16.1	AMP	1	11	9.1%	No
CTCFL		20q13.31	AMP	1	11	9.1%	No
CEBPD		8q11.21	AMP	1	11	9.1%	No
F11		4q35.2	HOMDEL	2	11	18.2%	No
MSC		8q13.3	AMP	1	11	9.1%	No
SUMO1P1		20q13.2	AMP	1	11	9.1%	No
RNF170		8p11.21	AMP	1	11	9.1%	No
VARS2		6p21.33	AMP	1	11	9.1%	No
LSM8		7q31.31	HOMDEL	1	11	9.1%	No
CLCN3		4q33	AMP	1	11	9.1%	No
MUCL3		6p21.33	AMP	1	11	9.1%	No
FER1L6-AS2		8q24.13	AMP	1	11	9.1%	No
ZSCAN23		6p22.1	AMP	1	11	9.1%	No
H1-6		6p22.2	AMP	1	11	9.1%	No
RAE1		20q13.31	AMP	1	11	9.1%	No
TMEM71		8q24.22	AMP	1	11	9.1%	No
CCDC196		14q23.3	HOMDEL	1	11	9.1%	No
DPY19L4		8q22.1	AMP	1	11	9.1%	No
FAT1		4q35.2	HOMDEL	2	11	18.2%	Yes
PPT2		6p21.32	AMP	1	11	9.1%	No
FBXL5		4p15.32	AMP	1	11	9.1%	No
NRBP2		8q24.3	AMP	1	11	9.1%	No
MOG		6p22.1	AMP	1	11	9.1%	No
MMS22L		6q16.1	HOMDEL	1	11	9.1%	No
TSPAN4		11p15.5	HOMDEL	1	11	9.1%	No
ZNF252P		8q24.3	AMP	1	11	9.1%	No
ADGRB1		8q24.3	AMP	1	11	9.1%	No
METTL24		6q21	HOMDEL	1	11	9.1%	No
LINC02903		7q31.1	HOMDEL	1	11	9.1%	No
TRIM26		6p22.1	AMP	1	11	9.1%	No
PNPLA2		11p15.5	HOMDEL	1	11	9.1%	No
KIFC2		8q24.3	AMP	1	11	9.1%	No
IFITM4P		6p22.1	AMP	1	11	9.1%	No
FBXL6		8q24.3	AMP	1	11	9.1%	No
ZSCAN12P1		6p22.1	AMP	1	11	9.1%	No
GRIK2		6q16.3	HOMDEL	1	11	9.1%	No
HTRA3		4p16.1	AMP	1	11	9.1%	No
KRTAP5-4		11p15.5	HOMDEL	1	11	9.1%	No
CIBAR1		8q22.1	AMP	1	11	9.1%	No
NKAPL		6p22.1	AMP	1	11	9.1%	No
TMEM65		8q24.13	AMP	1	11	9.1%	No
PRDM1		6q21	HOMDEL	1	11	9.1%	Yes
CAV1		7q31.2	HOMDEL	1	11	9.1%	No
ADARB2		10p15.3	HOMDEL	1	11	9.1%	No
GLI4		8q24.3	AMP	1	11	9.1%	No
CDC40		6q21	HOMDEL	1	11	9.1%	No
CALB1		8q21.3	AMP	1	11	9.1%	No
TMED10P1		8q24.3	AMP	1	11	9.1%	No
FYN		6q21	HOMDEL	1	11	9.1%	Yes
MFSD14B		9q22.32	AMP	1	11	9.1%	No
KIAA2026		9p24.1	AMP	1	11	9.1%	No
CDHR5		11p15.5	HOMDEL	1	11	9.1%	No
LINC01624		6q27	HOMDEL	1	11	9.1%	No
TDP2		6p22.3	AMP	1	11	9.1%	No
ASPH		8q12.3	AMP	1	11	9.1%	No
FAM53A		4p16.3	AMP	1	11	9.1%	No
VPS13B		8q22.2	AMP	1	11	9.1%	No
CA13		8q21.2	AMP	1	11	9.1%	No
ZNF252P-AS1		8q24.3	AMP	1	11	9.1%	No
MSH5-SAPCD1		6p21.33	AMP	1	11	9.1%	No
CTBP1-DT		4p16.3	AMP	1	11	9.1%	No
ANKS1A		6p21.31	AMP	1	11	9.1%	No
BAK1		6p21.31	AMP	1	11	9.1%	No
AADAT		4q33	AMP	1	11	9.1%	No
TRIQK		8q22.1	AMP	1	11	9.1%	No
HLA-C		6p21.33	AMP	1	11	9.1%	Yes
ANXA13		8q24.13	AMP	1	11	9.1%	No
FGFBP2		4p15.32	AMP	1	11	9.1%	No
KIAA0319		6p22.3	AMP	1	11	9.1%	No
CBR4		4q32.3	AMP	1	11	9.1%	No
FGF14		13q33.1	AMP	1	11	9.1%	Yes
ST7		7q31.2	HOMDEL	1	11	9.1%	No
TCF24		8q13.1	AMP	1	11	9.1%	No
PSAPL1		4p16.1	AMP	1	11	9.1%	No
CEND1		11p15.5	HOMDEL	1	11	9.1%	No
CHRAC1		8q24.3	AMP	1	11	9.1%	No
DOCK8		9p24.3	HOMDEL	1	11	9.1%	No
SIM1		6q16.3	HOMDEL	1	11	9.1%	No
PHF10		6q27	HOMDEL	1	11	9.1%	No
NKX3-2		4p15.33	AMP	1	11	9.1%	No
RXFP1		4q32.1	AMP	1	11	9.1%	No
PTDSS2		11p15.5	HOMDEL	1	11	9.1%	No
PLCL2		3p24.3	HOMDEL	1	11	9.1%	No
HLA-B		6p21.33	AMP	1	11	9.1%	Yes
INTS8		8q22.1	AMP	1	11	9.1%	No
SAPCD1		6p21.33	AMP	1	11	9.1%	No
KRTAP5-5		11p15.5	HOMDEL	1	11	9.1%	No
TALDO1		11p15.5	HOMDEL	1	11	9.1%	No
NUDCD1		8q23.1	AMP	1	11	9.1%	No
KCNH7		2q24.2	HOMDEL	1	11	9.1%	No
CACNB4		2q23.3	HOMDEL	1	11	9.1%	No
PIDD1		11p15.5	HOMDEL	1	11	9.1%	No
PACRG		6q26	HOMDEL	1	11	9.1%	No
HDHD5-AS1		22q11.1	HOMDEL	1	11	9.1%	No
NSMAF		8q12.1	AMP	1	11	9.1%	No
TOLLIP-DT		11p15.5	HOMDEL	1	11	9.1%	No
RPL7		8q21.11	AMP	1	11	9.1%	No
BTN3A1		6p22.2	AMP	1	11	9.1%	No
GCG		2q24.2	HOMDEL	1	11	9.1%	No
MRPL15		8q11.23	AMP	1	11	9.1%	No
DPYS		8q22.3	AMP	1	11	9.1%	No
HLA-A		6p22.1	AMP	1	11	9.1%	Yes
MCCD1		6p21.33	AMP	1	11	9.1%	No
ALDOB		9q31.1	AMP	1	11	9.1%	No
PREX2		8q13.2	AMP	1	11	9.1%	Yes
DIAPH2		Xq21.33	HOMDEL	1	11	9.1%	No
FIG4		6q21	HOMDEL	1	11	9.1%	No
PDCD2		6q27	HOMDEL	1	11	9.1%	No
TRIB1		8q24.13	AMP	1	11	9.1%	No
BICD2		9q22.31	AMP	1	11	9.1%	No
BTN3A2		6p22.2	AMP	1	11	9.1%	No
ENY2		8q23.1	AMP	1	11	9.1%	No
FAP		2q24.2	HOMDEL	1	11	9.1%	No
POLR2L		11p15.5	HOMDEL	1	11	9.1%	No
RPLP2		11p15.5	HOMDEL	1	11	9.1%	No
CEP350		1q25.2	AMP	1	11	9.1%	No
ZNF217		20q13.2	AMP	1	11	9.1%	Yes
CPE		4q32.3	AMP	1	11	9.1%	No
TKTL2		4q32.2	AMP	1	11	9.1%	No
CYP7A1		8q12.1	AMP	1	11	9.1%	No
SLC17A1		6p22.2	AMP	1	11	9.1%	No
SAMD12		8q24.11-q24.12	AMP	1	11	9.1%	No
RNF5P1		8p11.22	AMP	1	11	9.1%	No
ATP6V1G2		6p21.33	AMP	1	11	9.1%	No
DCDC2		6p22.3	AMP	1	11	9.1%	No
MFSD4B		6q21	HOMDEL	1	11	9.1%	No
H2BC3		6p22.2	AMP	1	11	9.1%	No
TUBE1		6q21	HOMDEL	1	11	9.1%	No
RSPO2		8q23.1	AMP	1	11	9.1%	Yes
GPSM3		6p21.32	AMP	1	11	9.1%	No
CCNC		6q16.2	HOMDEL	1	11	9.1%	No
TBR1		2q24.2	HOMDEL	1	11	9.1%	No
TRAM1		8q13.3	AMP	1	11	9.1%	No
ERMP1		9p24.1	AMP	1	11	9.1%	No
ZNF169		9q22.32	AMP	1	11	9.1%	No
TSBP1		6p21.32	AMP	1	11	9.1%	No
C8ORF34-AS1		8q13.2	AMP	1	11	9.1%	No
H2BC5		6p22.2	AMP	1	11	9.1%	Yes
TMEM163		2q21.3	HOMDEL	1	11	9.1%	No
AK9		6q21	HOMDEL	1	11	9.1%	No
B4GALNT4		11p15.5	HOMDEL	1	11	9.1%	No
GCA		2q24.2	HOMDEL	1	11	9.1%	No
IL33		9p24.1	AMP	1	11	9.1%	No
KIF5C		2q23.1-q23.2	HOMDEL	1	11	9.1%	No
EFR3A		8q24.22	AMP	1	11	9.1%	No
SYNGAP1		6p21.32	AMP	1	11	9.1%	No
ELOVL2		6p24.2	AMP	1	11	9.1%	No
CBLL1		7q22.3	HOMDEL	1	11	9.1%	No
ASAP1		8q24.21-q24.22	AMP	1	11	9.1%	No
NFIL3		9q22.31	AMP	1	11	9.1%	No
BEND3		6q21	HOMDEL	1	11	9.1%	No
STK3		8q22.2	AMP	1	11	9.1%	No
SMIM29		6p21.31	AMP	1	11	9.1%	No
SNX16		8q21.13	AMP	1	11	9.1%	No
TAF2		8q24.12	AMP	1	11	9.1%	No
EEF1D		8q24.3	AMP	1	11	9.1%	No
SLCO5A1		8q13.3	AMP	1	11	9.1%	No
OSR2		8q22.2	AMP	1	11	9.1%	No
C6ORF120		6q27	HOMDEL	1	11	9.1%	No
PLAG1		8q12.1	AMP	1	11	9.1%	Yes
TRAPPC11		4q35.1	HOMDEL	2	11	18.2%	No
DSCC1		8q24.12	AMP	1	11	9.1%	No
LINC00518		6p24.3	AMP	1	11	9.1%	No
ZNF876P		4p16.3	AMP	1	11	9.1%	No
MTNR1A		4q35.2	HOMDEL	2	11	18.2%	No
LINC02612		2q23.3	HOMDEL	1	11	9.1%	No
LINC00336		6p21.31	AMP	1	11	9.1%	No
SNORA52		11p15.5	HOMDEL	1	11	9.1%	No
EVC		4p16.2	AMP	1	11	9.1%	No
MFSD10		4p16.3	AMP	1	11	9.1%	No
HTT-AS		4p16.3	AMP	1	11	9.1%	No
ZNF706		8q22.3	AMP	1	11	9.1%	No
TSTD3		6q16.2	HOMDEL	1	11	9.1%	No
MSANTD1		4p16.3	AMP	1	11	9.1%	No
LRP12		8q22.3	AMP	1	11	9.1%	No
CASC8		8q24.21	AMP	2	11	18.2%	No
SCFD2		4q12	HOMDEL	1	11	9.1%	No
C11ORF21		11p15.5	HOMDEL	1	11	9.1%	No
TUSC7		3q13.31	HOMDEL	1	11	9.1%	No
FKBPL		6p21.32	AMP	1	11	9.1%	No
MGAT5		2q21.2-q21.3	HOMDEL	1	11	9.1%	No
USP17L11		4p16.1	AMP	1	11	9.1%	No
KHDRBS3		8q24.23	AMP	1	11	9.1%	No
CASS4		20q13.31	AMP	1	11	9.1%	No
LINC01289		8q12.3	AMP	1	11	9.1%	No
SNORD117		6p21.33	AMP	1	11	9.1%	No
SDCBP		8q12.1	AMP	1	11	9.1%	No
C1ORF141		1p31.3	AMP	1	11	9.1%	No
RAD54B		8q22.1	AMP	1	11	9.1%	No
SBSPON		8q21.11	AMP	1	11	9.1%	No
TNXB		6p21.33-p21.32	AMP	1	11	9.1%	No
SORCS2		4p16.1	AMP	1	11	9.1%	No
LINC01440		20q13.2	AMP	1	11	9.1%	No
GATB		4q31.3	AMP	1	11	9.1%	No
H2BC4		6p22.2	AMP	1	11	9.1%	Yes
MTBP		8q24.12	AMP	1	11	9.1%	No
SNRNP48		6p24.3	AMP	1	11	9.1%	No
DXO		6p21.33	AMP	1	11	9.1%	No
ATP6V0D2		8q21.3	AMP	1	11	9.1%	No
ZFAT		8q24.22	AMP	1	11	9.1%	No
TBC1D2		9q22.33	AMP	1	11	9.1%	No
LINC00092		9q22.32	AMP	1	11	9.1%	No
H2BC10		6p22.2	AMP	1	11	9.1%	No
PABPC1		8q22.3	AMP	1	11	9.1%	No
SMOC2		6q27	HOMDEL	1	11	9.1%	No
RPL10A		6p21.31	AMP	1	11	9.1%	No
TCEA1		8q11.23	AMP	1	11	9.1%	Yes
MYBL1		8q13.1	AMP	1	11	9.1%	Yes
BAALC		8q22.3	AMP	1	11	9.1%	Yes
NSMCE2		8q24.13	AMP	1	11	9.1%	No
LINC01299		8q13.1	AMP	1	11	9.1%	No
AGBL4-IT1		1p33	HOMDEL	1	11	9.1%	No
TMEM68		8q12.1	AMP	1	11	9.1%	No
USP17L28		4p16.1	AMP	1	11	9.1%	No
NAPRT		8q24.3	AMP	1	11	9.1%	No
IER3		6p21.33	AMP	1	11	9.1%	No
ZEB2		2q22.3	HOMDEL	1	11	9.1%	No
HRAS		11p15.5	HOMDEL	1	11	9.1%	Yes
FGFBP1		4p15.32	AMP	1	11	9.1%	No
SIRT3		11p15.5	HOMDEL	1	11	9.1%	No
DMRT3		9p24.3	HOMDEL	1	11	9.1%	No
PPP1R42		8q13.1	AMP	1	11	9.1%	No
CPA6		8q13.2	AMP	1	11	9.1%	No
WASHC5		8q24.13	AMP	1	11	9.1%	No
WWC2-AS2		4q35.1	HOMDEL	2	11	18.2%	No
CALHM6		6q22.1	HOMDEL	1	11	9.1%	No
CA1		8q21.2	AMP	1	11	9.1%	No
ZBTB10		8q21.13	AMP	1	11	9.1%	No
FNTA		8p11.21	AMP	1	11	9.1%	No
PTPRG		3p14.2	HOMDEL	1	11	9.1%	No
MTM1		Xq28	HOMDEL	1	11	9.1%	No
SNHG32		6p21.33	AMP	1	11	9.1%	No
H2BC17		6p22.1	AMP	1	11	9.1%	Yes
GCNT7		20q13.31	AMP	1	11	9.1%	No
RXRB		6p21.32	AMP	1	11	9.1%	No
MIRLET7BHG		22q13.31	AMP	1	11	9.1%	No
TMEM144		4q32.1	AMP	1	11	9.1%	No
TBC1D14		4p16.1	AMP	1	11	9.1%	No
ENO1-AS1		1p36.23	AMP	1	11	9.1%	No
LSMEM1		7q31.1	HOMDEL	1	11	9.1%	No
ZNF704		8q21.13	AMP	1	11	9.1%	No
FBP1		9q22.32	AMP	1	11	9.1%	No
DDAH2		6p21.33	AMP	1	11	9.1%	No
IMMP2L		7q31.1	HOMDEL	1	11	9.1%	No
CCAT1		8q24.21	AMP	2	11	18.2%	No
LINC02363		4q35.1	HOMDEL	2	11	18.2%	No
SULF1		8q13.2-q13.3	AMP	1	11	9.1%	No
PSORS1C2		6p21.33	AMP	1	11	9.1%	No
CDC37L1		9p24.1	AMP	1	11	9.1%	No
C1QTNF7		4p15.32	AMP	1	11	9.1%	No
PSKH2		8q21.3	AMP	1	11	9.1%	No
FAM120A2P		9q22.31	AMP	1	11	9.1%	No
CECR2		22q11.1-q11.21	HOMDEL	1	11	9.1%	No
VIRMA		8q22.1	AMP	1	11	9.1%	No
RRS1		8q13.1	AMP	1	11	9.1%	No
DOCK1		10q26.2	AMP	1	11	9.1%	No
CBLN4		20q13.2	AMP	1	11	9.1%	No
LINC01412		2q22.3	HOMDEL	1	11	9.1%	No
HCG18		6p22.1	AMP	1	11	9.1%	No
CFB		6p21.33	AMP	1	11	9.1%	No
ID4		6p22.3	AMP	1	11	9.1%	No
TIGD5		8q24.3	AMP	1	11	9.1%	No
CTBP1		4p16.3	AMP	1	11	9.1%	No
GDAP1		8q21.11	AMP	1	11	9.1%	No
FBP2		9q22.32	AMP	1	11	9.1%	No
SPOCK3		4q32.3	AMP	1	11	9.1%	No
ZNG1A		9p24.3	HOMDEL	1	11	9.1%	No
TMEM80		11p15.5	HOMDEL	1	11	9.1%	No
ZBTB9		6p21.32	AMP	1	11	9.1%	No
FAXC		6q16.2	HOMDEL	1	11	9.1%	No
FBXO32		8q24.13	AMP	1	11	9.1%	No
NKAIN3		8q12.3	AMP	1	11	9.1%	No
ATG5		6q21	HOMDEL	1	11	9.1%	Yes
RNU6-48P		1p36.11	AMP	1	11	9.1%	No
HCG17		6p22.1	AMP	1	11	9.1%	No
REV3L		6q21	HOMDEL	1	11	9.1%	Yes
FAM209B		20q13.31	AMP	1	11	9.1%	No
TMEM175		4p16.3	AMP	1	11	9.1%	No
CLPSL1		6p21.31	AMP	1	11	9.1%	No
JAK2		9p24.1	AMP	1	11	9.1%	Yes
WASF1		6q21	HOMDEL	1	11	9.1%	No
RTN4IP1		6q21	HOMDEL	1	11	9.1%	No
USP17L20		4p16.1	AMP	1	11	9.1%	No
HLA-V		6p22.1	AMP	1	11	9.1%	No
LINC01300		8q24.3	AMP	1	11	9.1%	No
TMEM14C		6p24.2	AMP	1	11	9.1%	No
ANXA10		4q32.3	AMP	1	11	9.1%	No
ST7-OT4		7q31.2	HOMDEL	1	11	9.1%	No
SCGB1C1		11p15.5	HOMDEL	1	11	9.1%	No
VPS52		6p21.32	AMP	1	11	9.1%	No
FGFRL1		4p16.3	AMP	1	11	9.1%	No
ANP32C		4q32.3	AMP	1	11	9.1%	No
INVS		9q31.1	AMP	1	11	9.1%	No
GALNT13		2q23.3-q24.1	HOMDEL	1	11	9.1%	No
ECM2		9q22.31	AMP	1	11	9.1%	No
CYLC2		9q31.1	AMP	1	11	9.1%	No
TTPA		8q12.3	AMP	1	11	9.1%	No
HCG26		6p21.3	AMP	1	11	9.1%	No
EPHA7		6q16.1	HOMDEL	1	11	9.1%	Yes
ZNF165		6p22.1	AMP	1	11	9.1%	No
C2		6p21.33	AMP	1	11	9.1%	No
NELFE		6p21.33	AMP	1	11	9.1%	No
IFIH1		2q24.2	HOMDEL	1	11	9.1%	No
TOB2P1		6p22.1	AMP	1	11	9.1%	No
LINC01060		4q35.2	HOMDEL	2	11	18.2%	No
ZNF322		6p22.2	AMP	1	11	9.1%	No
CD101		1p13.1	HOMDEL	1	11	9.1%	No
SLC25A4		4q35.1	HOMDEL	2	11	18.2%	No
NKX1-1		4p16.3	AMP	1	11	9.1%	No
GPLD1		6p22.3	AMP	1	11	9.1%	No
C5ORF63		5q23.2	AMP	1	11	9.1%	No
HHLA1		8q24.22	AMP	1	11	9.1%	No
MICAL1		6q21	HOMDEL	1	11	9.1%	No
RCL1		9p24.1	AMP	1	11	9.1%	No
MANEA-DT		6q16.1	HOMDEL	1	11	9.1%	No
COL22A1		8q24.23-q24.3	AMP	1	11	9.1%	No
HECTD1		14q12	AMP	1	11	9.1%	No
SCRT1		8q24.3	AMP	1	11	9.1%	No
ZEB2-AS1		2q22.3	HOMDEL	1	11	9.1%	No
NAF1		4q32.2	AMP	1	11	9.1%	No
DLD		7q31.1	HOMDEL	1	11	9.1%	No
DCAF13		8q22.3	AMP	1	11	9.1%	No
CLPSL2		6p21.31	AMP	1	11	9.1%	No
EPPK1		8q24.3	AMP	1	11	9.1%	No
H2BC15		6p22.1	AMP	1	11	9.1%	No
TRARG1		17p13.3	HOMDEL	1	11	9.1%	No
PUM3		9p24.2	HOMDEL	1	11	9.1%	No
TMEM67		8q22.1	AMP	1	11	9.1%	No
YTHDF3		8q12.3	AMP	1	11	9.1%	No
CCR6		6q27	HOMDEL	1	11	9.1%	No
SLC22A16		6q21	HOMDEL	1	11	9.1%	No
CYC1		8q24.3	AMP	1	11	9.1%	No
LINC01591		8q24.22	AMP	1	11	9.1%	No
GPIHBP1		8q24.3	AMP	1	11	9.1%	No
FOXD4		9p24.3	HOMDEL	1	11	9.1%	No
VLDLR		9p24.2	HOMDEL	1	11	9.1%	No
KCNK9		8q24.3	AMP	1	11	9.1%	No
ADHFE1		8q13.1	AMP	1	11	9.1%	No
MCMDC2		8q13.1	AMP	1	11	9.1%	No
GRK4		4p16.3	AMP	1	11	9.1%	No
MYC		8q24.21	AMP	2	11	18.2%	Yes
H2BC13		6p22.1	AMP	1	11	9.1%	No
CCN6		6q21	HOMDEL	1	11	9.1%	Yes
ADARB2-AS1		10p15.3	HOMDEL	1	11	9.1%	No
DSE		6q22.1	HOMDEL	1	11	9.1%	No
LY6E-DT		8q24.3	AMP	1	11	9.1%	No
PAK1IP1		6p24.2	AMP	1	11	9.1%	No
DDX11L5		9p24.3	HOMDEL	1	11	9.1%	No
LAPTM4B		8q22.1	AMP	1	11	9.1%	No
IFITM3		11p15.5	HOMDEL	1	11	9.1%	No
H2BC7		6p22.2	AMP	1	11	9.1%	No
GALNT12		9q22.33	AMP	1	11	9.1%	No
DGAT1		8q24.3	AMP	1	11	9.1%	No
HOOK3		8p11.21	AMP	1	11	9.1%	Yes
IRF7		11p15.5	HOMDEL	1	11	9.1%	No
MPC1		6q27	HOMDEL	1	11	9.1%	No
ZNF33A		10p11.1	AMP	1	11	9.1%	No
RAB35		12q24.23	AMP	1	11	9.1%	Yes
MBD5		2q23.2	HOMDEL	1	11	9.1%	No
PISD		22q12.2	HOMDEL	1	11	9.1%	No
SDC2		8q22.1	AMP	1	11	9.1%	No
PTPDC1		9q22.32	AMP	1	11	9.1%	No
MLN		6p21.31	AMP	1	11	9.1%	No
LINC02447		4p16.1	AMP	1	11	9.1%	No
SLC4A10		2q24.2	HOMDEL	1	11	9.1%	No
H2BC14		6p22.1	AMP	1	11	9.1%	No
CYP4V2		4q35.1-q35.2	HOMDEL	2	11	18.2%	No
ST7-AS2		7q31.2	HOMDEL	1	11	9.1%	No
INS		11p15.5	HOMDEL	1	11	9.1%	No
OMD		9q22.31	AMP	1	11	9.1%	Yes
CALHM4		6q22.1	HOMDEL	1	11	9.1%	No
BCAP29		7q22.3	HOMDEL	1	11	9.1%	No
TNXA		6p21.33	AMP	1	11	9.1%	No
TERF1		8q21.11	AMP	1	11	9.1%	No
BAALC-AS2		8q22.3	AMP	1	11	9.1%	No
LINC00602		6q27	HOMDEL	1	11	9.1%	No
STK32B		4p16.2	AMP	1	11	9.1%	No
GPX6		6p22.1	AMP	1	11	9.1%	No
ADA2		22q11.1	HOMDEL	1	11	9.1%	No
DENND3		8q24.3	AMP	1	11	9.1%	No
ANKRD62P1-PARP4P3		22q11.1	HOMDEL	1	11	9.1%	No
CAPZA2		7q31.2	HOMDEL	1	11	9.1%	No
GPD2		2q24.1	HOMDEL	1	11	9.1%	No
H2BC9		6p22.2	AMP	1	11	9.1%	No
HIVEP1		6p24.1	AMP	1	11	9.1%	No
KDM4C		9p24.1	AMP	1	11	9.1%	Yes
NEDD9		6p24.2	AMP	1	11	9.1%	No
BTNL2		6p21.32	AMP	1	11	9.1%	No
CAVIN4		9q31.1	AMP	1	11	9.1%	No
LINC00536		8q23.3	AMP	1	11	9.1%	No
ZNF277		7q31.1	HOMDEL	1	11	9.1%	No
CRMP1		4p16.2	AMP	1	11	9.1%	No
DECR1		8q21.3	AMP	1	11	9.1%	No
ITPR3		6p21.31	AMP	1	11	9.1%	No
TOX		8q12.1	AMP	1	11	9.1%	No
LRRCC1		8q21.2	AMP	1	11	9.1%	No
AOPEP		9q22.32	AMP	1	11	9.1%	No
DUX4L8		4q35.2	HOMDEL	2	11	18.2%	No
GLDC		9p24.1	AMP	1	11	9.1%	No
FGD3		9q22.31	AMP	1	11	9.1%	No
LINC01301		8q12.1	AMP	1	11	9.1%	No
C6ORF136		6p21.33	AMP	1	11	9.1%	No
HGC6.3		6q27	HOMDEL	1	11	9.1%	No
H2BC6		6p22.2	AMP	1	11	9.1%	No
MIR2052HG		8q21.11-q21.13	AMP	1	11	9.1%	No
ODF1		8q22.3	AMP	1	11	9.1%	No
SUCLG2-DT		3p14.1	AMP	1	11	9.1%	No
CDKAL1		6p22.3	AMP	1	11	9.1%	No
