# Supplementary material for: Targeting HDAC2-Mediated Immune Regulation to Overcome Therapeutic Resistance in Mutant Colorectal Cancer
Source: Cancers (Basel). 2023 Mar 24;15(7):1960. doi: 10.3390/cancers15071960 (PMC10093005; doi:10.3390/cancers15071960)
Supplement: Supplementary file 1 [file cancers-15-01960-s001.zip › cancers-2165166-supplementary/Table S8 GO analysis on CNA genes in the wild-type CRC group.xlsx]

## Sheet: CNA genes_x001f__CIITA
Analysis Type:	PANTHER Overrepresentation Test (Released 20221013)
Annotation Version and Release Date:	GO Ontology database DOI: 10.5281/zenodo.6799722 Released 2022-07-01
Analyzed List:	upload_1 (Homo sapiens)
Reference List:	Homo sapiens (all genes in database)
Test Type:	FISHER
Correction:	FDR
GO cellular component complete	Homo sapiens - REFLIST (20589)	upload_1 (14230)	upload_1 (expected)	upload_1 (over/under)	upload_1 (fold Enrichment)	upload_1 (raw P-value)	upload_1 (FDR)
immunoglobulin complex, circulating (GO:0042571)	94	3	64.97	-	.05	4.28E-18	2.91E-15
immunoglobulin complex (GO:0019814)	188	7	129.94	-	.05	4.39E-34	8.98E-31
T cell receptor complex (GO:0042101)	149	9	102.98	-	.09	6.55E-24	6.70E-21
plasma membrane signaling receptor complex (GO:0098802)	330	136	228.08	-	.60	1.60E-07	2.98E-05
Unclassified (UNCLASSIFIED)	1640	911	1133.48	-	.80	3.26E-08	8.32E-06
cellular_component (GO:0005575)	18949	13319	13096.52	+	1.02	3.26E-08	9.51E-06
cellular anatomical entity (GO:0110165)	18802	13217	12994.92	+	1.02	1.32E-07	2.71E-05
membrane-bounded organelle (GO:0043227)	13230	9546	9143.86	+	1.04	4.90E-08	1.11E-05
intracellular anatomical structure (GO:0005622)	14945	10792	10329.17	+	1.04	1.01E-11	5.18E-09
organelle (GO:0043226)	14064	10164	9720.27	+	1.05	4.93E-10	2.02E-07
intracellular organelle (GO:0043229)	13254	9580	9160.45	+	1.05	1.26E-08	4.30E-06
cytoplasm (GO:0005737)	12097	8744	8360.79	+	1.05	4.72E-07	7.41E-05
intracellular membrane-bounded organelle (GO:0043231)	12154	8793	8400.19	+	1.05	2.39E-07	4.06E-05
nucleus (GO:0005634)	7682	5593	5309.38	+	1.05	1.70E-04	2.48E-02
